# Supplementary material for: Building a panel data set on fuel stations located in the Spanish regional areas of Madrid and Barcelona
Source: Data Brief. 2016 Feb 6;7:135–8. doi: 10.1016/j.dib.2016.01.063 (PMC4764895; doi:10.1016/j.dib.2016.01.063)
Supplement: Supplementary file 2 — Supplementary material [file mmc2.zip]

Archive with 21 entries (16 files):
- Appendix A. Data and code for DIB/
- Appendix A. Data and code for DIB/DATA Province of Barcelona gross_of_tax_prices.dta
- Appendix A. Data and code for DIB/DATA Province of Madrid gross_of_tax_prices.dta
- Appendix A. Data and code for DIB/Matlab procedure/
- Appendix A. Data and code for DIB/Matlab procedure/Data/
- Appendix A. Data and code for DIB/Matlab procedure/Instructions Matlab code.txt
- Appendix A. Data and code for DIB/Matlab procedure/Matlab/
- Appendix A. Data and code for DIB/Matlab procedure/Matlab/beginner.m
- Appendix A. Data and code for DIB/Matlab procedure/Matlab/getURLinfo.m
- Appendix A. Data and code for DIB/Matlab procedure/Matlab/Google.m
- Appendix A. Data and code for DIB/Matlab procedure/Matlab/loading.m
- Appendix A. Data and code for DIB/Matlab procedure/Matlab/MainFile.m
- Appendix A. Data and code for DIB/Matlab procedure/Matlab/messages.m
- Appendix A. Data and code for DIB/Matlab procedure/Matlab/readData.m
- Appendix A. Data and code for DIB/Matlab procedure/Matlab/Saber fecha última.txt
- Appendix A. Data and code for DIB/Matlab procedure/Matlab/updateMat.m
- Appendix A. Data and code for DIB/Matlab procedure/Matlab/writeData.m
- Appendix A. Data and code for DIB/Matlab procedure/Results/
- Appendix A. Data and code for DIB/Spreadsheet 1.xlsx
- Appendix A. Data and code for DIB/Spreadsheet 2.xlsx
- Appendix A. Data and code for DIB/Stata codes.do
