# Supplementary material for: Building a panel data set on fuel stations located in the Spanish regional areas of Madrid and Barcelona
Source: Data Brief. 2016 Feb 6;7:135–8. doi: 10.1016/j.dib.2016.01.063 (PMC4764895; doi:10.1016/j.dib.2016.01.063)
Supplement: Supplementary file 2 — Supplementary material [file mmc2.zip › Appendix A. Data and code for DIB/Matlab procedure/Instructions Matlab code.txt]

% HOW TO USE IT?
% 
%   Create 3 folders in the same directory:
%       - Matlab (with the .m files provided)
%       - Results (one txt file with data will be created per fuel type)
%       - Data (move here the .csv that are going to be read)
%
%   In MATLAB move to the folder Matlab previously created and run the
% program typing 'MainFile'.
%
%   Variable stype can be modified in order to skipe some fuel types;
%
%   The province and address data is read from Google Maps. It has some
% limitations, the unread addresses are shown for each fuel type (at the
% end of the writing process). To get the unread addresses, run the progam 
% 'Google'. It will write the addresses and will keep the old version in
% old.txt file. You must run Google subroutine untill the unread addresses
% are 0 for all fuel types.
%
% HELP?
%
%   Type 'help MainFile' in MATLAB
%
% COMMENTS:
%
%   In Data folder you only and only have to copy the .csv (or .zip format)
% you want to proccess. Once them have been proccessed you must remove them.
%   Each time the programm is executed the .txt files in Results folder are
% overwritten, the interesting data are saved in .mat files in Matlab
% folder. The next time the program is executed the data is loaded from
% .dat files, so the data already read are not read again. It means the
% reading proccess time is only dependent on the number of csv to read,
% but the writting proccess time depends on all the csv read untill the
% last update.
%   Do not delete or modify any data in Matlab folder
