# Supplementary material for: Building a panel data set on fuel stations located in the Spanish regional areas of Madrid and Barcelona
Source: Data Brief. 2016 Feb 6;7:135–8. doi: 10.1016/j.dib.2016.01.063 (PMC4764895; doi:10.1016/j.dib.2016.01.063)
Supplement: Supplementary file 2 — Supplementary material [file mmc2.zip › Appendix A. Data and code for DIB/Matlab procedure/Matlab/beginner.m]

%unzip files inside fl_dat if any
zips=dir(strcat('../',fl_dat,'/*',types{t},'*.zip'));
if ~isempty(zips)
    messages(99,'Zip files were found, they will be unzip, please wait... ');
    for i=1:size(zips,1);
        loading(i/size(zips,1),barlen)
        csvorgpath=strcat('../',fl_dat,'/',strrep(zips(i).name,'.zip','.csv'));
        if ~fileattrib(csvorgpath)
            unzip(strcat('../',fl_dat,'/',zips(i).name),strcat('../',fl_dat));
            csvpath=strcat('../',fl_dat,'/eess_',types{t},'.csv');
            if fileattrib(csvpath)
                movefile(csvpath,csvorgpath,'f');
            end
        end
    end
end

%initialize variables
firstdate=Inf; lastdate=0;

%read dates from folder data
csvs=dir(strcat('../',fl_dat,'/*',types{t},'*.csv'));
nfiles=size(csvs,1);
if nfiles==0
    messages(99,horzcat('No files were found for ',types{t},' fuel type. Skipping fuel.'))
    messages(2)
    continue
end %continue for loop for t=1:ntype in MainFile

for i=1:nfiles
    tmp=csvs(i).name; tmp=tmp(strfind(tmp,'.')-8:strfind(tmp,'.')-1);
    tmp=datenum(tmp,'ddmmyyyy');
    if tmp>lastdate
        lastdate=tmp;
    end
    if tmp<firstdate
        firstdate=tmp;
    end
end

%load data
if fileattrib(strcat(types{t},'.mat'))
    messages(99,horzcat('Loading variables: ',types{t},'.mat'));
    clear fuel
    load(types{t});
else
    fuel.lastupdate = firstdate-1;
    fuel.nsta = 0;
    fuel.date=[];
    fuel.nday=0;
    fuel.google=0;
    fuel.name=types{t};
end

fuel.date=[fuel.date,fuel.lastupdate+1:lastdate];

if firstdate<=fuel.lastupdate
    messages(599,'First date to write is earlier than last date written.','biginner.m')
    messages(2)
end
