# Supplementary material for: Building a panel data set on fuel stations located in the Spanish regional areas of Madrid and Barcelona
Source: Data Brief. 2016 Feb 6;7:135–8. doi: 10.1016/j.dib.2016.01.063 (PMC4764895; doi:10.1016/j.dib.2016.01.063)
Supplement: Supplementary file 2 — Supplementary material [file mmc2.zip › Appendix A. Data and code for DIB/Matlab procedure/Matlab/getURLinfo.m]

function data=getURLinfo(L)
    
    try
        info=urlread(strcat('https://maps.googleapis.com/maps/api/geocode/xml?latlng=',...
                    num2str(L(2),'%.5f'),',',num2str(L(1),'%.5f')));
        if ~isempty(strfind(info,'<status>OK</status>'))
            tmp=strfind(info,'<geometry>'); tmp=tmp(1);
            info(tmp:end)=[];
            data.number  =getInfo(info,'street_number');
            data.address =getInfo(info,'route');
            data.locality=getInfo(info,'locality');
            data.province=getInfo(info,'administrative_area_level_2');
            data.comunity=getInfo(info,'administrative_area_level_1');
            data.postal  =getInfo(info,'postal_code');
        else
            data(-1); %create an error to catch ;)
        end
    catch
        data.number  ='Error';
        data.address ='Error';
        data.locality='Error';
        data.province='Error';
        data.comunity='Error';
        data.postal  ='Error';
    end
    
    function data=getInfo(info,string)
        t1=strfind(info,'<long_name>');
        t2=strfind(info,'</long_name>');
        t3=strfind(info,strcat('<type>',string,'</type>'));
        if isempty(t3)
            data='NA'; return
        else
            t3=t3(end);
            tmp1=find((t1-t3)<0); tmp1=tmp1(end);
            tmp2=find((t2-t3)<0); tmp2=tmp2(end);
            data=info(t1(tmp1)+11:t2(tmp2)-1);
        end
    end
    
end
