# Supplementary material for: Building a panel data set on fuel stations located in the Spanish regional areas of Madrid and Barcelona
Source: Data Brief. 2016 Feb 6;7:135–8. doi: 10.1016/j.dib.2016.01.063 (PMC4764895; doi:10.1016/j.dib.2016.01.063)
Supplement: Supplementary file 2 — Supplementary material [file mmc2.zip › Appendix A. Data and code for DIB/Matlab procedure/Matlab/Google.m]

fclose all; clear; tid=tic;

%folder names and fuel types
fl_dat='Data';
fl_rst='Results';
fl_mat='Matlab';
%types={'BIOD';'G95';'G97';'G98';'GOA';'NGO'};
%%%%%%%%%%%%%%%%%%%%%%%%%%%%%%%%%%%%%%%%%%%%%%%%%%%%%%%%%%%%%%%%%%%%%
types={'GOA'};

global fuel barlen
barlen=70;
messages(0);
messages(5,'Google subroutine');

for t=1:size(types,1)
    
    messages(5,horzcat('Fuel type: ',types{t}))
    messages(1)
    if fileattrib(strcat(types{t},'.mat'))
        messages(99,horzcat('Loading variables: ',types{t},'.mat'));
        load(types{t});
    else
        messages(99,horzcat(types{t},'.mat file was not found. Skipping fuel.'))
        messages(2)
        continue
    end
    messages(99,'Retrieving unreaded data, please wait...')
    for n=1:fuel.nsta
        loading(n/fuel.nsta,barlen)
        if strcmp(fuel.sta(n).number,'Error') || strcmp(fuel.sta(n).address,'Error') ||...
           strcmp(fuel.sta(n).locality,'Error') || strcmp(fuel.sta(n).province,'Error') ||...
           strcmp(fuel.sta(n).comunity,'Error') || strcmp(fuel.sta(n).postal,'Error')
            L=[fuel.sta(n).cord(1) fuel.sta(n).cord(2)];
            pause(0.1)
            strtmp=getURLinfo(L);
            fuel.sta(n).number  =strtmp.number;
            fuel.sta(n).address =strtmp.address;
            fuel.sta(n).locality=strtmp.locality;
            fuel.sta(n).province=strtmp.province;
            fuel.sta(n).comunity=strtmp.comunity;
            fuel.sta(n).postal  =strtmp.postal;
        end
    end
    
    messages(99,horzcat('Writing file ',fuel.name,'.txt, please wait...'))
    txtpath=strcat('../',fl_rst,'/',fuel.name,'.txt');
    if fileattrib(txtpath)
        movefile(txtpath,strrep(txtpath,'.txt','_old.txt'))
    end
    writeData(txtpath);
    messages(99,horzcat('Total unread addresses: ',num2str(fuel.google)));
    messages(99,horzcat('Saving variables: ',types{t},'.mat'));
    save(fuel.name,'fuel');
    messages(7,tid)
    messages(2)
    
end 

messages(-1);
