# Supplementary material for: Building a panel data set on fuel stations located in the Spanish regional areas of Madrid and Barcelona
Source: Data Brief. 2016 Feb 6;7:135–8. doi: 10.1016/j.dib.2016.01.063 (PMC4764895; doi:10.1016/j.dib.2016.01.063)
Supplement: Supplementary file 2 — Supplementary material [file mmc2.zip › Appendix A. Data and code for DIB/Matlab procedure/Matlab/loading.m]

function loading(x,N,varargin)

    %x: current process fraction
    %N: total number of symbols when 100%
    %3rd argument (optional) is the symbol to be printed, default %

    global CH
    persistent xold       %so xold scope is restricted to this function and its value is kept
    if isempty(xold) || xold==1
        fprintf('%c ',CH);
        xold=0;           %if it's the first time or last time was process was completed, restart xold
    end

    if isempty(varargin)
        symbol='%';       %symbol by default, can be changed with 3rd argument
    else
        symbol=varargin{1};
    end

    np=round(x*N);        %# symbols for this x
    npold=round(xold*N);  %# symbols for last x
    xold=x;               %update xold
    fprintf('%c',symbol*ones(1,np-npold)); %print np-npold symbols

    if x==1; fprintf(' %c\n',CH); end
end
