# Supplementary material for: Building a panel data set on fuel stations located in the Spanish regional areas of Madrid and Barcelona
Source: Data Brief. 2016 Feb 6;7:135–8. doi: 10.1016/j.dib.2016.01.063 (PMC4764895; doi:10.1016/j.dib.2016.01.063)
Supplement: Supplementary file 2 — Supplementary material [file mmc2.zip › Appendix A. Data and code for DIB/Matlab procedure/Matlab/MainFile.m]

% HOW TO USE IT?
% 
%   Create 3 folders in the same directory:
%       - Matlab (with the .m files provided)
%       - Results (one txt file with data will be created per fuel type)
%       - Data (move here the .csv that are going to be read)
%
%   In MATLAB move to the folder Matlab previously created and run the
% program typing 'MainFile'.
%
%   The province and address data are read from Google Maps. It has some
% limitations, the unread addresses are shown for each fuel type (at the
% end of the writing process). To get the unread addresses, run the progam 
% 'Google'. It will write the addresses and will keep the old version in
% old.txt file. You must run Google subroutine untill the unread addresses
% are 0 for all fuel types.
%
% HELP?
%
%   Type 'help MainFile' in MATLAB
%
% COMMENTS:
%
%   In Data folder you only and only have to copy the .csv (or .zip format)
% you want to proccess. Once them have been proccessed you must remove them.
%   Each time the programm is executed the .txt files in Results folder are
% overwritten, the interesting data are saved in .mat files in Matlab
% folder. The next time the program is executed the data is loaded from
% .dat files, so the data already read are not read again. It means the
% reading proccess time is only dependent on the number of csv to read,
% but the writting proccess time depends on all the csv read untill the
% last update.
%   Do not delete or modify any data in Matlab folder.
%
% THAT'S ALL, HAVE FUN!!

clear; clc; tid=tic; fclose all;

%folder names and fuel types
fl_dat='Data';
fl_rst='Results';
fl_mat='Matlab';
types={'GOA'};
% En caso de procesar todos los tipos -->
% types={'BIOD';'G95';'G97';'G98';'GOA';'NGO';'GLP'};
%%%%%%%%%%%%%%%%%%%%%%%%%%%%%%%%%%%%%%%%%%%%%%%%%%%%%%%%%%%%%%%%%%%%%

global fuel barlen
barlen=70;
messages(0);

for t=1:size(types,1)
    
    messages(5,horzcat('Fuel type: ',types{t}))
    messages(1)
    beginner;
    messages(99,horzcat('Reading csv data, please wait...'));
    for d=fuel.lastupdate+1:lastdate
        %loading((d-fuel.lastupdate-1)/(lastdate-fuel.lastupdate-1),barlen)
        fuel.nday=fuel.nday+1;
        csvpath=strcat('../',fl_dat,'/eess_',fuel.name,'_',datestr(d,'ddmmyyyy'),'.csv');
        readData(csvpath);
        if fileattrib(csvpath)
            messages(99,horzcat('Date ',datestr(d,'dd/mmm/yyyy'),' done.'))
        else
            messages(99,horzcat('File eess_',fuel.name,'_',datestr(d,'ddmmyyyy'),'.csv not found. Skipping file.'))
        end
    end
    fuel.lastupdate=fuel.date(fuel.nday);

    messages(99,horzcat('Writing file ',fuel.name,'.txt, please wait...'))
    txtpath=strcat('../',fl_rst,'/',fuel.name,'.txt');
    if fileattrib(txtpath)
        movefile(txtpath,strrep(txtpath,'.txt','_old.txt'))
    end
    writeData(txtpath);
    messages(99,horzcat('Total unread addresses: ',num2str(fuel.google)));
    messages(99,horzcat('Saving variables: ',types{t},'.mat'));
    save(fuel.name,'fuel');
    messages(7,tid)
    messages(2)
    
end

messages(-1);
