# Supplementary material for: Building a panel data set on fuel stations located in the Spanish regional areas of Madrid and Barcelona
Source: Data Brief. 2016 Feb 6;7:135–8. doi: 10.1016/j.dib.2016.01.063 (PMC4764895; doi:10.1016/j.dib.2016.01.063)
Supplement: Supplementary file 2 — Supplementary material [file mmc2.zip › Appendix A. Data and code for DIB/Matlab procedure/Matlab/messages.m]

function messages(code,varargin)

    global CH
    if isempty(CH)
        secs=clock; secs=round(secs(6));
        if rem(secs,2); CH='#'; else CH='@'; end
    end
    
    switch code

        %%%%%%%%%%%%%%%%%
        % INFORMATION   %
        %%%%%%%%%%%%%%%%%

        case -1 %goodbye message
            showFullLine()
            showEmptyLine()
            showCenterLine('Thanks for using this program.')
            showEmptyLine()
            showFullLine()
            fprintf('\n')
        case 0 %banner
            author='Carles Mesado';
            aemail='mesado31@gmail.com';
            lastmod='26-October-2014';
            version=2.0;
            showFullLine()
            showEmptyLine()
            showCenterLine(horzcat('Fuel database for Spanish fuel stations - V',num2str(version,'%.1f')))
            showEmptyLine()
            showCenterLine(' This program was developed in agreement with Jordi Ripolles in order to help his thesis work, therefore it is only made to be used by him in his thesis.')
            showCenterLine(' The main porpouse of this program is to read fuel data provided by the Spanish government, then the data is written in ordered format. If you experience any problem and/or have any suggestion, contact:')
            showEmptyLine()
            showCenterLine(aemail)
            showEmptyLine()
            showGapLine('Last Date Modified:',lastmod)
            showGapLine('By:',author)
            showEmptyLine()
            showFullLine()
            fprintf('\n')
        case 1 %start square
            showFullLine()
            showEmptyLine()
        case 2 %end square
            showEmptyLine()
            showFullLine()
            fprintf('\n')
        case 3 %file created
            %varargin{1}=path
            %varargin{2}=file
            showCenterLine('File was created successfully') 
            showLine(horzcat('Path: ',varargin{1}))
            showLine(horzcat('File: ',varargin{2}));
        case 4 %variables saved
            %varargin{1}=path
            showCenterLine('Mat file was saved successfully') 
            showLine(horzcat('Path: ',varargin{1}))
        case 5 %title
            %varargin{1}=title
            showFullLine()
            showEmptyLine()
            showCenterLine(varargin{1})
            showEmptyLine()
            showFullLine()
            fprintf('\n')
        case 6 %empty line
            showEmptyLine()
        case 7 %show time
            %varargin{1}=tid
            showLine(horzcat('Total time: ',num2str(toc(varargin{1}),'%.0f'),' s'))
        case 98 %whatever you want to say centered
            %varargin{1} explanations
            showCenterLine(varargin{1})
        case 99 %whatever you want to say
            %varargin{1} explanations
            showLine(varargin{1})

        %%%%%%%%%%%%%%%%%
        % ERRORS        %
        %%%%%%%%%%%%%%%%%

        case 501 %problem opening file
            %varargin{1} subroutine
            %varargin{2} path
            %varargin{3} file name
            showCenterLine('Error: could not find file') %(read or append)
            showLine(horzcat('Subroutine: ',varargin{1}))
            if length(varargin)==3
                showLine(horzcat('Path: ',varargin{2}))
                showLine(horzcat('File: ',varargin{3}))
            else
                tmp=strfind(varargin{2},'/'); tmp=tmp(end); 
                showLine(horzcat('Path: ',varargin{2}(1:tmp-1)))
                showLine(horzcat('File: ',varargin{2}(tmp+1:end)))
            end
        case 502 %problem writing in file
            %varargin{1} subroutine
            %varargin{2} path
            %varargin{3} file name
            showCenterLine('Error: could not create file') %(write)
            showLine(horzcat('Subroutine: ',varargin{1}))
            if length(varargin)==3
                showLine(horzcat('Path: ',varargin{2}))
                showLine(horzcat('File: ',varargin{3}))
            else
                tmp=strfind(varargin{2},'/'); tmp=tmp(end); 
                showLine(horzcat('Path: ',varargin{2}(1:tmp-1)))
                showLine(horzcat('File: ',varargin{2}(tmp+1:end)))
            end
        case 503 %problem finding folder
            %varargin{1} subroutine
            %varargin{2} path
            showCenterLine('Error: could not find folder')
            showLine(horzcat('Subroutine: ',varargin{1}))
            showLine(horzcat('Path: ',varargin{2}))
        case 599 %problem with something
            %varargin{1} explanation
            %varargin{2} subroutine
            showLine(varargin{1})
            showLine(horzcat('Subroutine: ',varargin{2}))
        otherwise
            showCenterLine(horzcat('Code ',num2str(code),' not defined in messages!'))
            
    end

    if code>500; showExit(); end
    
    function showExit()
        showEmptyLine()
        showFullLine()
        fprintf('\n')
        messages(5,'FATAL ERROR')
          error('Exiting now!')
    end
    function showLine(longstr)
        delimiters=['/','\',' '];
        while(length(longstr)>70)
            for ch=1:length(delimiters)
                if strfind(longstr,delimiters(ch))
                    k=strfind(longstr,delimiters(ch)); k=k(k<=70);
                    if isempty(k); k=70; else k=k(end); end
                    fprintf('%c %-70s %c\n',CH,longstr(1:k),CH)
                    longstr(1:k)=[];
                    if length(longstr)<=70; break; end
                end
            end
        end
        fprintf('%c %-70s %c\n',CH,longstr,CH)
    end
    function showCenterLine(line)
        tmp=length(line);
        showLine(horzcat(blanks(floor((70-tmp)/2)),line,blanks(70-floor((70-tmp)/2)-tmp)))
    end
    function showGapLine(line1,line2)
        tmp1=length(line1); tmp2=length(line2);
        showLine(horzcat(line1,blanks(70-tmp1-tmp2),line2))
    end
    function showFullLine()
        fprintf('%c',CH*ones(1,70+4))
        fprintf('\n')
    end
    function showEmptyLine()
        fprintf('%c                                                                        %c\n',CH,CH)
    end

end
