# Supplementary material for: Building a panel data set on fuel stations located in the Spanish regional areas of Madrid and Barcelona
Source: Data Brief. 2016 Feb 6;7:135–8. doi: 10.1016/j.dib.2016.01.063 (PMC4764895; doi:10.1016/j.dib.2016.01.063)
Supplement: Supplementary file 2 — Supplementary material [file mmc2.zip › Appendix A. Data and code for DIB/Matlab procedure/Matlab/readData.m]

function readData(filepath)

    global fuel
    fid_csv=fopen(filepath,'r');

    if fid_csv>0
        ind=0;
        fgets(fid_csv); fgets(fid_csv); %skip header
        while ~feof(fid_csv)
            line=fgets(fid_csv);
            if length(line)<3 %empty lines at the end of files .... stupids!
                continue
            end
            
            L=str2num(strrep(line(1:strfind(line,'"')-1),',','')); %coordenades
            line=line(strfind(line,'"')+1:length(line)-4);
            row=[];
            for n=1:fuel.nsta
                if L(1)==fuel.sta(n).cord(1) && L(2)==fuel.sta(n).cord(2)
                    row=n;
                    break
                end
            end

            if isempty(row)
                fuel.nsta=fuel.nsta+1;
                fuel.sta(fuel.nsta).cord=L;
                fuel.sta(fuel.nsta).price(fuel.nday)=str2num(strrep(line(length(line)-6:length(line)),',','.'));
                line(length(line)-6:length(line))=[];
                if strfind(line,'Horario Especial')
                    fuel.sta(fuel.nsta).time='Horario Especial';
                    line(strfind(line,'Horario Especial'):length(line))=[];
                else
                    ffind=strfind(line,':');
                    if ~isempty(ffind)
                        ffind=strfind(line(1:ffind(1)),' ');
                        fuel.sta(fuel.nsta).time=line(ffind(length(ffind))+1:length(line));
                        line(ffind(1):length(line))=[];
                    else
                        fuel.sta(fuel.nsta).time='NA';
                    end
                end
                fuel.sta(fuel.nsta).brand=line;
                pause(0.1)
                strtmp=getURLinfo(L);
                fuel.sta(fuel.nsta).number  =strtmp.number;
                fuel.sta(fuel.nsta).address =strtmp.address;
                fuel.sta(fuel.nsta).locality=strtmp.locality;
                fuel.sta(fuel.nsta).province=strtmp.province;
                fuel.sta(fuel.nsta).comunity=strtmp.comunity;
                fuel.sta(fuel.nsta).postal  =strtmp.postal;
            %elseif length(row)>1
                %messages(99,'Type: %i\n',fuel.name)
                %messages(99,'Date: %s\n',datestr(d,'ddmmyyyy'))
                %messages(99,'Row: %i\n',row-1)
                %messages(599,'Two or more fuel stations have the same coordinates.','readData.m')
            else
                fuel.sta(row).price(fuel.nday)=str2num(strrep(line(length(line)-6:length(line)-1),',','.'));
            end
        end

        fclose(fid_csv);
    else
        for n=1:fuel.nsta
            fuel.sta(n).price(fuel.nday)=0;
        end
    end
    
end
