# Supplementary material for: Building a panel data set on fuel stations located in the Spanish regional areas of Madrid and Barcelona
Source: Data Brief. 2016 Feb 6;7:135–8. doi: 10.1016/j.dib.2016.01.063 (PMC4764895; doi:10.1016/j.dib.2016.01.063)
Supplement: Supplementary file 2 — Supplementary material [file mmc2.zip › Appendix A. Data and code for DIB/Matlab procedure/Matlab/updateMat.m]

clear; clc; tic; fclose all;%clear all

%folder names and fuel types
fl_dat='Data';
fl_rst='Results';
fl_mat='Matlab';
types={'BIOD';'G95';'G97';'G98';'GOA';'NGO'};
%%%%%%%%%%%%%%%%%%%%%%%%%%%%%%%%%%%%%%%%%%%%%%%%%%%%%%%%%%%%%%%%%%%%%

messages(0);
for t=1:size(types,1)
    messages(5,horzcat('Updating data: ',types{t}))
    messages(1)
    if fileattrib(strcat(types{t},'.mat'))
        messages(99,horzcat('Loading variables: ',types{t},'.mat'));
        fuel=load(types{t});
    else
        messages(99,horzcat(types{t},'.mat file was not found. Skipping fuel.'))
        messages(2)
        continue
    end
    if isfield(fuel,'fuel')
        messages(99,'It seems this mat file was already updated. Skipping fuel.')
        messages(2)
        continue
    end
    if ~isfield(fuel,'name')
        fuel.name=types{t};
    end
    if isfield(fuel,'CORD')
        for n=1:fuel.nsta
            fuel.sta(n).cord=fuel.CORD(n,:);
        end
        fuel=rmfield(fuel,'CORD');
    end
    if isfield(fuel,'price')
        for n=1:fuel.nsta
            fuel.sta(n).price=fuel.price(n,:);
        end
        fuel=rmfield(fuel,'price');
    end
    if isfield(fuel,'time')
        for n=1:fuel.nsta
            fuel.sta(n).time=fuel.time{n};
        end
        fuel=rmfield(fuel,'time');
    end
    if isfield(fuel,'brand')
        for n=1:fuel.nsta
            fuel.sta(n).brand=fuel.brand{n};
        end
        fuel=rmfield(fuel,'brand');
    end
    if isfield(fuel,'province')
        for n=1:fuel.nsta
            fuel.sta(n).province=fuel.province{n};
        end
        fuel=rmfield(fuel,'province');
    end
    if isfield(fuel,'address')
        for n=1:fuel.nsta
            fuel.sta(n).address=fuel.address{n};
        end
        fuel=rmfield(fuel,'address');
    end
    if ~isfield(fuel,'number')
        for n=1:fuel.nsta
            fuel.sta(n).number='Error';
        end
    end
    if ~isfield(fuel,'locality')
        for n=1:fuel.nsta
            fuel.sta(n).locality='Error';
        end
    end
    if ~isfield(fuel,'comunity')
        for n=1:fuel.nsta
            fuel.sta(n).comunity='Error';
        end
    end
    if ~isfield(fuel,'postal')
        for n=1:fuel.nsta
            fuel.sta(n).postal='Error';
        end
    end
    if ~isfield(fuel,'google')
        fuel.google=0;
        for n=1:fuel.nsta
            if strcmp(fuel.sta(n).province,'ZZ')
                fuel.google=fuel.google+1;
            end
        end
    end
    messages(99,horzcat('Saving variables: ',types{t},'.mat'));
    save(fuel.name,'fuel');
    messages(2)
end
messages(-1);
