# Supplementary material for: Building a panel data set on fuel stations located in the Spanish regional areas of Madrid and Barcelona
Source: Data Brief. 2016 Feb 6;7:135–8. doi: 10.1016/j.dib.2016.01.063 (PMC4764895; doi:10.1016/j.dib.2016.01.063)
Supplement: Supplementary file 2 — Supplementary material [file mmc2.zip › Appendix A. Data and code for DIB/Matlab procedure/Matlab/writeData.m]

function writeData(filepath)

    global fuel barlen

    fuel.google=0; %reset google count
    %write it into file
    fid = fopen(filepath,'w');
    if fid<0
        messages(502,'writeData.m','filepath')
    end
    fprintf(fid,'Coord1|Coord2|Brand|Time|Address|Street Number|Locality|Postal Code|Province|Comunity');
    for d=fuel.date
        fprintf(fid,'|%s',datestr(d,'dd/mm/yy'));
    end
    for n=1:fuel.nsta
        loading(n/fuel.nsta,barlen)
        fprintf(fid,'\n');
        fprintf(fid,'%.5f|%.5f|%s|%s|%s|%s|%s|%s|%s|%s',...
           fuel.sta(n).cord,fuel.sta(n).brand,...
           fuel.sta(n).time,fuel.sta(n).address,...
           fuel.sta(n).number,fuel.sta(n).locality,...
           fuel.sta(n).postal,fuel.sta(n).province,...
           fuel.sta(n).comunity);
        fprintf(fid,'|%.3f',fuel.sta(n).price);
        if strfind(fuel.sta(n).number,'Error')
            fuel.google=fuel.google+1; %google count increase 
        end
    end
    fclose(fid);

end
