# Supplementary material for: Building a panel data set on fuel stations located in the Spanish regional areas of Madrid and Barcelona
Source: Data Brief. 2016 Feb 6;7:135–8. doi: 10.1016/j.dib.2016.01.063 (PMC4764895; doi:10.1016/j.dib.2016.01.063)
Supplement: Supplementary file 2 — Supplementary material [file mmc2.zip › Appendix A. Data and code for DIB/Spreadsheet 1.xlsx]

## Sheet: Province of Madrid
i	t	Dates (dd/mm/yyyy)	P_madrid	VAT	RSTCH_state	RSTCH_madrid	SHT	PN_madrid	Brand	Longitude1	Latitude2	postal_code
1	1	2010-09-10	1.079	0.16	0.024	0.017	0.307	0.582172	REPSOL	-3.66903	40.1775	28341
1	2	2010-09-11	1.089	0.16	0.024	0.017	0.307	0.590793	REPSOL	-3.66903	40.1775	28341
1	3	2010-09-12	1.089	0.16	0.024	0.017	0.307	0.590793	REPSOL	-3.66903	40.1775	28341
1	4	2010-09-13	1.089	0.16	0.024	0.017	0.307	0.590793	REPSOL	-3.66903	40.1775	28341
1	5	2010-09-14	1.089	0.16	0.024	0.017	0.307	0.590793	REPSOL	-3.66903	40.1775	28341
1	6	2010-09-15	1.089	0.16	0.024	0.017	0.307	0.590793	REPSOL	-3.66903	40.1775	28341
1	7	2010-09-16	1.089	0.16	0.024	0.017	0.307	0.590793	REPSOL	-3.66903	40.1775	28341
1	8	2010-09-17	1.09149	0.16	0.024	0.017	0.307	0.592937	REPSOL	-3.66903	40.1775	28341
1	9	2010-09-18	1.094	0.16	0.024	0.017	0.307	0.595102	REPSOL	-3.66903	40.1775	28341
1	10	2010-09-19	1.09655	0.16	0.024	0.017	0.307	0.597301	REPSOL	-3.66903	40.1775	28341
1	11	2010-09-20	1.099	0.16	0.024	0.017	0.307	0.599414	REPSOL	-3.66903	40.1775	28341
1	12	2010-09-21	1.099	0.16	0.024	0.017	0.307	0.599414	REPSOL	-3.66903	40.1775	28341
1	13	2010-09-22	1.099	0.16	0.024	0.017	0.307	0.599414	REPSOL	-3.66903	40.1775	28341
1	14	2010-09-23	1.099	0.16	0.024	0.017	0.307	0.599414	REPSOL	-3.66903	40.1775	28341
1	15	2010-09-24	1.099	0.16	0.024	0.017	0.307	0.599414	REPSOL	-3.66903	40.1775	28341
1	16	2010-09-25	1.111	0.16	0.024	0.017	0.307	0.609759	REPSOL	-3.66903	40.1775	28341
1	17	2010-09-26	1.098	0.16	0.024	0.017	0.307	0.598552	REPSOL	-3.66903	40.1775	28341
1	18	2010-09-27	1.089	0.16	0.024	0.017	0.307	0.590793	REPSOL	-3.66903	40.1775	28341
1	19	2010-09-28	1.089	0.16	0.024	0.017	0.307	0.590793	REPSOL	-3.66903	40.1775	28341
1	20	2010-09-29	1.089	0.16	0.024	0.017	0.307	0.590793	REPSOL	-3.66903	40.1775	28341
1	21	2010-09-30	1.089	0.16	0.024	0.017	0.307	0.590793	REPSOL	-3.66903	40.1775	28341
1	22	2010-10-01	1.109	0.18	0.024	0.017	0.307	0.591831	REPSOL	-3.66903	40.1775	28341
1	23	2010-10-02	1.109	0.18	0.024	0.017	0.307	0.591831	REPSOL	-3.66903	40.1775	28341
1	24	2010-10-03	1.105	0.18	0.024	0.017	0.307	0.588441	REPSOL	-3.66903	40.1775	28341
1	25	2010-10-04	1.105	0.18	0.024	0.017	0.307	0.588441	REPSOL	-3.66903	40.1775	28341
1	26	2010-10-05	1.105	0.18	0.024	0.017	0.307	0.588441	REPSOL	-3.66903	40.1775	28341
1	27	2010-10-06	1.089	0.18	0.024	0.017	0.307	0.574881	REPSOL	-3.66903	40.1775	28341
1	28	2010-10-07	1.08	0.18	0.024	0.017	0.307	0.567254	REPSOL	-3.66903	40.1775	28341
1	29	2010-10-08	1.08	0.18	0.024	0.017	0.307	0.567254	REPSOL	-3.66903	40.1775	28341
1	30	2010-10-09	1.08	0.18	0.024	0.017	0.307	0.567254	REPSOL	-3.66903	40.1775	28341
1	31	2010-10-10	1.075	0.18	0.024	0.017	0.307	0.563017	REPSOL	-3.66903	40.1775	28341
1	32	2010-10-11	1.059	0.18	0.024	0.017	0.307	0.549458	REPSOL	-3.66903	40.1775	28341
1	33	2010-10-12	1.059	0.18	0.024	0.017	0.307	0.549458	REPSOL	-3.66903	40.1775	28341
1	34	2010-10-13	1.059	0.18	0.024	0.017	0.307	0.549458	REPSOL	-3.66903	40.1775	28341
1	35	2010-10-14	1.059	0.18	0.024	0.017	0.307	0.549458	REPSOL	-3.66903	40.1775	28341
1	36	2010-10-15	1.059	0.18	0.024	0.017	0.307	0.549458	REPSOL	-3.66903	40.1775	28341
1	37	2010-10-16	1.059	0.18	0.024	0.017	0.307	0.549458	REPSOL	-3.66903	40.1775	28341
1	38	2010-10-17	1.069	0.18	0.024	0.017	0.307	0.557932	REPSOL	-3.66903	40.1775	28341
1	39	2010-10-18	1.076	0.18	0.024	0.017	0.307	0.563864	REPSOL	-3.66903	40.1775	28341
1	40	2010-10-19	1.076	0.18	0.024	0.017	0.307	0.563864	REPSOL	-3.66903	40.1775	28341
1	41	2010-10-20	1.076	0.18	0.024	0.017	0.307	0.563864	REPSOL	-3.66903	40.1775	28341
1	42	2010-10-21	1.076	0.18	0.024	0.017	0.307	0.563864	REPSOL	-3.66903	40.1775	28341
1	43	2010-10-22	1.076	0.18	0.024	0.017	0.307	0.563864	REPSOL	-3.66903	40.1775	28341
1	44	2010-10-23	1.076	0.18	0.024	0.017	0.307	0.563864	REPSOL	-3.66903	40.1775	28341
1	45	2010-10-24	1.076	0.18	0.024	0.017	0.307	0.563864	REPSOL	-3.66903	40.1775	28341
1	46	2010-10-25	1.076	0.18	0.024	0.017	0.307	0.563864	REPSOL	-3.66903	40.1775	28341
1	47	2010-10-26	1.076	0.18	0.024	0.017	0.307	0.563864	REPSOL	-3.66903	40.1775	28341
1	48	2010-10-27	1.089	0.18	0.024	0.017	0.307	0.574881	REPSOL	-3.66903	40.1775	28341
1	49	2010-10-28	1.089	0.18	0.024	0.017	0.307	0.574881	REPSOL	-3.66903	40.1775	28341
1	50	2010-10-29	1.089	0.18	0.024	0.017	0.307	0.574881	REPSOL	-3.66903	40.1775	28341
1	51	2010-10-30	1.089	0.18	0.024	0.017	0.307	0.574881	REPSOL	-3.66903	40.1775	28341
1	52	2010-10-31	1.089	0.18	0.024	0.017	0.307	0.574881	REPSOL	-3.66903	40.1775	28341
1	53	2010-11-01	1.079	0.18	0.024	0.017	0.307	0.566407	REPSOL	-3.66903	40.1775	28341
1	54	2010-11-02	1.079	0.18	0.024	0.017	0.307	0.566407	REPSOL	-3.66903	40.1775	28341
1	55	2010-11-03	1.079	0.18	0.024	0.017	0.307	0.566407	REPSOL	-3.66903	40.1775	28341
1	56	2010-11-04	1.103	0.18	0.024	0.017	0.307	0.586746	REPSOL	-3.66903	40.1775	28341
1	57	2010-11-05	1.103	0.18	0.024	0.017	0.307	0.586746	REPSOL	-3.66903	40.1775	28341
1	58	2010-11-06	1.113	0.18	0.024	0.017	0.307	0.59522	REPSOL	-3.66903	40.1775	28341
1	59	2010-11-07	1.113	0.18	0.024	0.017	0.307	0.59522	REPSOL	-3.66903	40.1775	28341
1	60	2010-11-08	1.107	0.18	0.024	0.017	0.307	0.590136	REPSOL	-3.66903	40.1775	28341
1	61	2010-11-09	1.107	0.18	0.024	0.017	0.307	0.590136	REPSOL	-3.66903	40.1775	28341
1	62	2010-11-10	1.107	0.18	0.024	0.017	0.307	0.590136	REPSOL	-3.66903	40.1775	28341
1	63	2010-11-11	1.107	0.18	0.024	0.017	0.307	0.590136	REPSOL	-3.66903	40.1775	28341
1	64	2010-11-12	1.099	0.18	0.024	0.017	0.307	0.583356	REPSOL	-3.66903	40.1775	28341
1	65	2010-11-13	1.099	0.18	0.024	0.017	0.307	0.583356	REPSOL	-3.66903	40.1775	28341
1	66	2010-11-14	1.099	0.18	0.024	0.017	0.307	0.583356	REPSOL	-3.66903	40.1775	28341
1	67	2010-11-15	1.089	0.18	0.024	0.017	0.307	0.574881	REPSOL	-3.66903	40.1775	28341
1	68	2010-11-16	1.089	0.18	0.024	0.017	0.307	0.574881	REPSOL	-3.66903	40.1775	28341
1	69	2010-11-17	1.089	0.18	0.024	0.017	0.307	0.574881	REPSOL	-3.66903	40.1775	28341
1	70	2010-11-18	1.087	0.18	0.024	0.017	0.307	0.573186	REPSOL	-3.66903	40.1775	28341
1	71	2010-11-19	1.087	0.18	0.024	0.017	0.307	0.573186	REPSOL	-3.66903	40.1775	28341
1	72	2010-11-20	1.087	0.18	0.024	0.017	0.307	0.573186	REPSOL	-3.66903	40.1775	28341
1	73	2010-11-21	1.087	0.18	0.024	0.017	0.307	0.573186	REPSOL	-3.66903	40.1775	28341
1	74	2010-11-22	1.075	0.18	0.024	0.017	0.307	0.563017	REPSOL	-3.66903	40.1775	28341
1	75	2010-11-23	1.075	0.18	0.024	0.017	0.307	0.563017	REPSOL	-3.66903	40.1775	28341
1	76	2010-11-24	1.079	0.18	0.024	0.017	0.307	0.566407	REPSOL	-3.66903	40.1775	28341
1	77	2010-11-25	1.079	0.18	0.024	0.017	0.307	0.566407	REPSOL	-3.66903	40.1775	28341
1	78	2010-11-26	1.079	0.18	0.024	0.017	0.307	0.566407	REPSOL	-3.66903	40.1775	28341
1	79	2010-11-27	1.079	0.18	0.024	0.017	0.307	0.566407	REPSOL	-3.66903	40.1775	28341
1	80	2010-11-28	1.089	0.18	0.024	0.017	0.307	0.574881	REPSOL	-3.66903	40.1775	28341
1	81	2010-11-29	1.089	0.18	0.024	0.017	0.307	0.574881	REPSOL	-3.66903	40.1775	28341
1	82	2010-11-30	1.09299	0.18	0.024	0.017	0.307	0.578264	REPSOL	-3.66903	40.1775	28341
1	83	2010-12-01	1.097	0.18	0.024	0.017	0.307	0.581661	REPSOL	-3.66903	40.1775	28341
1	84	2010-12-02	1.097	0.18	0.024	0.017	0.307	0.581661	REPSOL	-3.66903	40.1775	28341
1	85	2010-12-03	1.097	0.18	0.024	0.017	0.307	0.581661	REPSOL	-3.66903	40.1775	28341
1	86	2010-12-04	1.097	0.18	0.024	0.017	0.307	0.581661	REPSOL	-3.66903	40.1775	28341
1	87	2010-12-05	1.097	0.18	0.024	0.017	0.307	0.581661	REPSOL	-3.66903	40.1775	28341
1	88	2010-12-06	1.089	0.18	0.024	0.017	0.307	0.574881	REPSOL	-3.66903	40.1775	28341
1	89	2010-12-07	1.089	0.18	0.024	0.017	0.307	0.574881	REPSOL	-3.66903	40.1775	28341
1	90	2010-12-08	1.089	0.18	0.024	0.017	0.307	0.574881	REPSOL	-3.66903	40.1775	28341
1	91	2010-12-09	1.089	0.18	0.024	0.017	0.307	0.574881	REPSOL	-3.66903	40.1775	28341
1	92	2010-12-10	1.098	0.18	0.024	0.017	0.307	0.582508	REPSOL	-3.66903	40.1775	28341
1	93	2010-12-11	1.098	0.18	0.024	0.017	0.307	0.582508	REPSOL	-3.66903	40.1775	28341
1	94	2010-12-12	1.098	0.18	0.024	0.017	0.307	0.582508	REPSOL	-3.66903	40.1775	28341
1	95	2010-12-13	1.098	0.18	0.024	0.017	0.307	0.582508	REPSOL	-3.66903	40.1775	28341
1	96	2010-12-14	1.098	0.18	0.024	0.017	0.307	0.582508	REPSOL	-3.66903	40.1775	28341
1	97	2010-12-15	1.109	0.18	0.024	0.017	0.307	0.591831	REPSOL	-3.66903	40.1775	28341
1	98	2010-12-16	1.109	0.18	0.024	0.017	0.307	0.591831	REPSOL	-3.66903	40.1775	28341
1	99	2010-12-17	1.109	0.18	0.024	0.017	0.307	0.591831	REPSOL	-3.66903	40.1775	28341
1	100	2010-12-18	1.109	0.18	0.024	0.017	0.307	0.591831	REPSOL	-3.66903	40.1775	28341
1	101	2010-12-19	1.109	0.18	0.024	0.017	0.307	0.591831	REPSOL	-3.66903	40.1775	28341
1	102	2010-12-20	1.099	0.18	0.024	0.017	0.307	0.583356	REPSOL	-3.66903	40.1775	28341
1	103	2010-12-21	1.099	0.18	0.024	0.017	0.307	0.583356	REPSOL	-3.66903	40.1775	28341
1	104	2010-12-22	1.099	0.18	0.024	0.017	0.307	0.583356	REPSOL	-3.66903	40.1775	28341
1	105	2010-12-23	1.099	0.18	0.024	0.017	0.307	0.583356	REPSOL	-3.66903	40.1775	28341
1	106	2010-12-24	1.099	0.18	0.024	0.017	0.307	0.583356	REPSOL	-3.66903	40.1775	28341
1	107	2010-12-25	1.099	0.18	0.024	0.017	0.307	0.583356	REPSOL	-3.66903	40.1775	28341
1	108	2010-12-26	1.09572	0.18	0.024	0.017	0.307	0.580573	REPSOL	-3.66903	40.1775	28341
1	109	2010-12-27	1.09233	0.18	0.024	0.017	0.307	0.577704	REPSOL	-3.66903	40.1775	28341
1	110	2010-12-28	1.089	0.18	0.024	0.017	0.307	0.574881	REPSOL	-3.66903	40.1775	28341
1	111	2010-12-29	1.089	0.18	0.024	0.017	0.307	0.574881	REPSOL	-3.66903	40.1775	28341
1	112	2010-12-30	1.089	0.18	0.024	0.017	0.307	0.574881	REPSOL	-3.66903	40.1775	28341
1	113	2010-12-31	1.089	0.18	0.024	0.017	0.307	0.574881	REPSOL	-3.66903	40.1775	28341
1	114	2011-01-01	1.038	0.18	0.024	0.017	0.307	0.531661	REPSOL	-3.66903	40.1775	28341
1	115	2011-01-02	1.038	0.18	0.024	0.017	0.307	0.531661	REPSOL	-3.66903	40.1775	28341
1	116	2011-01-03	1.089	0.18	0.024	0.017	0.307	0.574881	REPSOL	-3.66903	40.1775	28341
1	117	2011-01-04	1.089	0.18	0.024	0.017	0.307	0.574881	REPSOL	-3.66903	40.1775	28341
1	118	2011-01-05	1.109	0.18	0.024	0.017	0.307	0.591831	REPSOL	-3.66903	40.1775	28341
1	119	2011-01-06	1.109	0.18	0.024	0.017	0.307	0.591831	REPSOL	-3.66903	40.1775	28341
1	120	2011-01-07	1.109	0.18	0.024	0.017	0.307	0.591831	REPSOL	-3.66903	40.1775	28341
1	121	2011-01-08	1.058	0.18	0.024	0.017	0.307	0.54861	REPSOL	-3.66903	40.1775	28341
1	122	2011-01-09	1.08337	0.18	0.024	0.017	0.307	0.570113	REPSOL	-3.66903	40.1775	28341
1	123	2011-01-10	1.109	0.18	0.024	0.017	0.307	0.591831	REPSOL	-3.66903	40.1775	28341
1	124	2011-01-11	1.109	0.18	0.024	0.017	0.307	0.591831	REPSOL	-3.66903	40.1775	28341
1	125	2011-01-12	1.109	0.18	0.024	0.017	0.307	0.591831	REPSOL	-3.66903	40.1775	28341
1	126	2011-01-13	1.109	0.18	0.024	0.017	0.307	0.591831	REPSOL	-3.66903	40.1775	28341
1	127	2011-01-14	1.064	0.18	0.024	0.017	0.307	0.553695	REPSOL	-3.66903	40.1775	28341
1	128	2011-01-15	1.109	0.18	0.024	0.017	0.307	0.591831	REPSOL	-3.66903	40.1775	28341
1	129	2011-01-16	1.109	0.18	0.024	0.017	0.307	0.591831	REPSOL	-3.66903	40.1775	28341
1	130	2011-01-17	1.099	0.18	0.024	0.017	0.307	0.583356	REPSOL	-3.66903	40.1775	28341
1	131	2011-01-18	1.099	0.18	0.024	0.017	0.307	0.583356	REPSOL	-3.66903	40.1775	28341
1	132	2011-01-19	1.099	0.18	0.024	0.017	0.307	0.583356	REPSOL	-3.66903	40.1775	28341
1	133	2011-01-20	1.049	0.18	0.024	0.017	0.307	0.540983	REPSOL	-3.66903	40.1775	28341
1	134	2011-01-21	1.105	0.18	0.024	0.017	0.307	0.588441	REPSOL	-3.66903	40.1775	28341
1	135	2011-01-22	1.105	0.18	0.024	0.017	0.307	0.588441	REPSOL	-3.66903	40.1775	28341
1	136	2011-01-23	1.105	0.18	0.024	0.017	0.307	0.588441	REPSOL	-3.66903	40.1775	28341
1	137	2011-01-24	1.099	0.18	0.024	0.017	0.307	0.583356	REPSOL	-3.66903	40.1775	28341
1	138	2011-01-25	1.099	0.18	0.024	0.017	0.307	0.583356	REPSOL	-3.66903	40.1775	28341
1	139	2011-01-26	1.099	0.18	0.024	0.017	0.307	0.583356	REPSOL	-3.66903	40.1775	28341
1	140	2011-01-27	1.047	0.18	0.024	0.017	0.307	0.539288	REPSOL	-3.66903	40.1775	28341
1	141	2011-01-28	1.105	0.18	0.024	0.017	0.307	0.588441	REPSOL	-3.66903	40.1775	28341
1	142	2011-01-29	1.105	0.18	0.024	0.017	0.307	0.588441	REPSOL	-3.66903	40.1775	28341
1	143	2011-01-30	1.109	0.18	0.024	0.017	0.307	0.591831	REPSOL	-3.66903	40.1775	28341
1	144	2011-01-31	1.109	0.18	0.024	0.017	0.307	0.591831	REPSOL	-3.66903	40.1775	28341
1	145	2011-02-01	1.109	0.18	0.024	0.017	0.307	0.591831	REPSOL	-3.66903	40.1775	28341
1	146	2011-02-02	1.109	0.18	0.024	0.017	0.307	0.591831	REPSOL	-3.66903	40.1775	28341
1	147	2011-02-03	1.109	0.18	0.024	0.017	0.307	0.591831	REPSOL	-3.66903	40.1775	28341
1	148	2011-02-04	1.057	0.18	0.024	0.017	0.307	0.547763	REPSOL	-3.66903	40.1775	28341
1	149	2011-02-05	1.109	0.18	0.024	0.017	0.307	0.591831	REPSOL	-3.66903	40.1775	28341
1	150	2011-02-06	1.109	0.18	0.024	0.017	0.307	0.591831	REPSOL	-3.66903	40.1775	28341
1	151	2011-02-07	1.109	0.18	0.024	0.017	0.307	0.591831	REPSOL	-3.66903	40.1775	28341
1	152	2011-02-08	1.109	0.18	0.024	0.017	0.307	0.591831	REPSOL	-3.66903	40.1775	28341
1	153	2011-02-09	1.058	0.18	0.024	0.017	0.307	0.54861	REPSOL	-3.66903	40.1775	28341
1	154	2011-02-10	1.117	0.18	0.024	0.017	0.307	0.59861	REPSOL	-3.66903	40.1775	28341
1	155	2011-02-11	1.127	0.18	0.024	0.017	0.307	0.607085	REPSOL	-3.66903	40.1775	28341
1	156	2011-02-12	1.127	0.18	0.024	0.017	0.307	0.607085	REPSOL	-3.66903	40.1775	28341
1	157	2011-02-13	1.145	0.18	0.024	0.017	0.307	0.622339	REPSOL	-3.66903	40.1775	28341
1	158	2011-02-14	1.145	0.18	0.024	0.017	0.307	0.622339	REPSOL	-3.66903	40.1775	28341
1	159	2011-02-15	1.145	0.18	0.024	0.017	0.307	0.622339	REPSOL	-3.66903	40.1775	28341
1	160	2011-02-16	1.145	0.18	0.024	0.017	0.307	0.622339	REPSOL	-3.66903	40.1775	28341
1	161	2011-02-17	1.139	0.18	0.024	0.017	0.307	0.617254	REPSOL	-3.66903	40.1775	28341
1	162	2011-02-18	1.139	0.18	0.024	0.017	0.307	0.617254	REPSOL	-3.66903	40.1775	28341
1	163	2011-02-19	1.092	0.18	0.024	0.017	0.307	0.577424	REPSOL	-3.66903	40.1775	28341
1	164	2011-02-20	1.092	0.18	0.024	0.017	0.307	0.577424	REPSOL	-3.66903	40.1775	28341
1	165	2011-02-21	1.139	0.18	0.024	0.017	0.307	0.617254	REPSOL	-3.66903	40.1775	28341
1	166	2011-02-22	1.139	0.18	0.024	0.017	0.307	0.617254	REPSOL	-3.66903	40.1775	28341
1	167	2011-02-23	1.119	0.18	0.024	0.017	0.307	0.600305	REPSOL	-3.66903	40.1775	28341
1	168	2011-02-24	1.109	0.18	0.024	0.017	0.307	0.591831	REPSOL	-3.66903	40.1775	28341
1	169	2011-02-25	1.11896	0.18	0.024	0.017	0.307	0.60027	REPSOL	-3.66903	40.1775	28341
1	170	2011-02-26	1.129	0.18	0.024	0.017	0.307	0.60878	REPSOL	-3.66903	40.1775	28341
1	171	2011-02-27	1.13399	0.18	0.024	0.017	0.307	0.613006	REPSOL	-3.66903	40.1775	28341
1	172	2011-02-28	1.139	0.18	0.024	0.017	0.307	0.617254	REPSOL	-3.66903	40.1775	28341
1	173	2011-03-01	1.139	0.18	0.024	0.017	0.307	0.617254	REPSOL	-3.66903	40.1775	28341
1	174	2011-03-02	1.139	0.18	0.024	0.017	0.307	0.617254	REPSOL	-3.66903	40.1775	28341
1	175	2011-03-03	1.088	0.18	0.024	0.017	0.307	0.574034	REPSOL	-3.66903	40.1775	28341
1	176	2011-03-04	1.151	0.18	0.024	0.017	0.307	0.627424	REPSOL	-3.66903	40.1775	28341
1	177	2011-03-05	1.151	0.18	0.024	0.017	0.307	0.627424	REPSOL	-3.66903	40.1775	28341
1	178	2011-03-06	1.151	0.18	0.024	0.017	0.307	0.627424	REPSOL	-3.66903	40.1775	28341
1	179	2011-03-07	1.151	0.18	0.024	0.017	0.307	0.627424	REPSOL	-3.66903	40.1775	28341
1	180	2011-03-08	1.151	0.18	0.024	0.017	0.307	0.627424	REPSOL	-3.66903	40.1775	28341
1	181	2011-03-09	1.151	0.18	0.024	0.017	0.307	0.627424	REPSOL	-3.66903	40.1775	28341
1	182	2011-03-10	1.169	0.18	0.024	0.017	0.307	0.642678	REPSOL	-3.66903	40.1775	28341
1	183	2011-03-11	1.169	0.18	0.024	0.017	0.307	0.642678	REPSOL	-3.66903	40.1775	28341
1	184	2011-03-12	1.169	0.18	0.024	0.017	0.307	0.642678	REPSOL	-3.66903	40.1775	28341
1	185	2011-03-13	1.119	0.18	0.024	0.017	0.307	0.600305	REPSOL	-3.66903	40.1775	28341
1	186	2011-03-14	1.119	0.18	0.024	0.017	0.307	0.600305	REPSOL	-3.66903	40.1775	28341
1	187	2011-03-15	1.175	0.18	0.024	0.017	0.307	0.647763	REPSOL	-3.66903	40.1775	28341
1	188	2011-03-16	1.175	0.18	0.024	0.017	0.307	0.647763	REPSOL	-3.66903	40.1775	28341
1	189	2011-03-17	1.175	0.18	0.024	0.017	0.307	0.647763	REPSOL	-3.66903	40.1775	28341
1	190	2011-03-18	1.175	0.18	0.024	0.017	0.307	0.647763	REPSOL	-3.66903	40.1775	28341
1	191	2011-03-19	1.175	0.18	0.024	0.017	0.307	0.647763	REPSOL	-3.66903	40.1775	28341
1	192	2011-03-20	1.109	0.18	0.024	0.017	0.307	0.591831	REPSOL	-3.66903	40.1775	28341
1	193	2011-03-21	1.175	0.18	0.024	0.017	0.307	0.647763	REPSOL	-3.66903	40.1775	28341
1	194	2011-03-22	1.175	0.18	0.024	0.017	0.307	0.647763	REPSOL	-3.66903	40.1775	28341
1	195	2011-03-23	1.175	0.18	0.024	0.017	0.307	0.647763	REPSOL	-3.66903	40.1775	28341
1	196	2011-03-24	1.175	0.18	0.024	0.017	0.307	0.647763	REPSOL	-3.66903	40.1775	28341
1	197	2011-03-25	1.175	0.18	0.024	0.017	0.307	0.647763	REPSOL	-3.66903	40.1775	28341
1	198	2011-03-26	1.119	0.18	0.024	0.017	0.307	0.600305	REPSOL	-3.66903	40.1775	28341
1	199	2011-03-27	1.15681	0.18	0.024	0.017	0.307	0.632344	REPSOL	-3.66903	40.1775	28341
1	200	2011-03-28	1.195	0.18	0.024	0.017	0.307	0.664712	REPSOL	-3.66903	40.1775	28341
1	201	2011-03-29	1.19701	0.18	0.024	0.017	0.307	0.666411	REPSOL	-3.66903	40.1775	28341
1	202	2011-03-30	1.199	0.18	0.024	0.017	0.307	0.668102	REPSOL	-3.66903	40.1775	28341
1	203	2011-03-31	1.199	0.18	0.024	0.017	0.307	0.668102	REPSOL	-3.66903	40.1775	28341
1	204	2011-04-01	1.199	0.18	0.024	0.017	0.307	0.668102	REPSOL	-3.66903	40.1775	28341
1	205	2011-04-02	1.199	0.18	0.024	0.017	0.307	0.668102	REPSOL	-3.66903	40.1775	28341
1	206	2011-04-03	1.169	0.18	0.024	0.017	0.307	0.642678	REPSOL	-3.66903	40.1775	28341
1	207	2011-04-04	1.189	0.18	0.024	0.017	0.307	0.659627	REPSOL	-3.66903	40.1775	28341
1	208	2011-04-05	1.189	0.18	0.024	0.017	0.307	0.659627	REPSOL	-3.66903	40.1775	28341
1	209	2011-04-06	1.189	0.18	0.024	0.017	0.307	0.659627	REPSOL	-3.66903	40.1775	28341
1	210	2011-04-07	1.189	0.18	0.024	0.017	0.307	0.659627	REPSOL	-3.66903	40.1775	28341
1	211	2011-04-08	1.189	0.18	0.024	0.017	0.307	0.659627	REPSOL	-3.66903	40.1775	28341
1	212	2011-04-09	1.189	0.18	0.024	0.017	0.307	0.659627	REPSOL	-3.66903	40.1775	28341
1	213	2011-04-10	1.149	0.18	0.024	0.017	0.307	0.625729	REPSOL	-3.66903	40.1775	28341
1	214	2011-04-11	1.205	0.18	0.024	0.017	0.307	0.673186	REPSOL	-3.66903	40.1775	28341
1	215	2011-04-12	1.205	0.18	0.024	0.017	0.307	0.673186	REPSOL	-3.66903	40.1775	28341
1	216	2011-04-13	1.209	0.18	0.024	0.017	0.307	0.676576	REPSOL	-3.66903	40.1775	28341
1	217	2011-04-14	1.209	0.18	0.024	0.017	0.307	0.676576	REPSOL	-3.66903	40.1775	28341
1	218	2011-04-15	1.209	0.18	0.024	0.017	0.307	0.676576	REPSOL	-3.66903	40.1775	28341
1	219	2011-04-16	1.229	0.18	0.024	0.017	0.307	0.693525	REPSOL	-3.66903	40.1775	28341
1	220	2011-04-17	1.229	0.18	0.024	0.017	0.307	0.693525	REPSOL	-3.66903	40.1775	28341
1	221	2011-04-18	1.229	0.18	0.024	0.017	0.307	0.693525	REPSOL	-3.66903	40.1775	28341
1	222	2011-04-19	1.229	0.18	0.024	0.017	0.307	0.693525	REPSOL	-3.66903	40.1775	28341
1	223	2011-04-20	1.229	0.18	0.024	0.017	0.307	0.693525	REPSOL	-3.66903	40.1775	28341
1	224	2011-04-21	1.225	0.18	0.024	0.017	0.307	0.690136	REPSOL	-3.66903	40.1775	28341
1	225	2011-04-22	1.225	0.18	0.024	0.017	0.307	0.690136	REPSOL	-3.66903	40.1775	28341
1	226	2011-04-23	1.187	0.18	0.024	0.017	0.307	0.657932	REPSOL	-3.66903	40.1775	28341
1	227	2011-04-24	1.187	0.18	0.024	0.017	0.307	0.657932	REPSOL	-3.66903	40.1775	28341
1	228	2011-04-25	1.215	0.18	0.024	0.017	0.307	0.681661	REPSOL	-3.66903	40.1775	28341
1	229	2011-04-26	1.215	0.18	0.024	0.017	0.307	0.681661	REPSOL	-3.66903	40.1775	28341
1	230	2011-04-27	1.215	0.18	0.024	0.017	0.307	0.681661	REPSOL	-3.66903	40.1775	28341
1	231	2011-04-28	1.215	0.18	0.024	0.017	0.307	0.681661	REPSOL	-3.66903	40.1775	28341
1	232	2011-04-29	1.209	0.18	0.024	0.017	0.307	0.676576	REPSOL	-3.66903	40.1775	28341
1	233	2011-04-30	1.209	0.18	0.024	0.017	0.307	0.676576	REPSOL	-3.66903	40.1775	28341
1	234	2011-05-01	1.159	0.18	0.024	0.017	0.307	0.634203	REPSOL	-3.66903	40.1775	28341
1	235	2011-05-02	1.209	0.18	0.024	0.017	0.307	0.676576	REPSOL	-3.66903	40.1775	28341
1	236	2011-05-03	1.209	0.18	0.024	0.017	0.307	0.676576	REPSOL	-3.66903	40.1775	28341
1	237	2011-05-04	1.209	0.18	0.024	0.017	0.307	0.676576	REPSOL	-3.66903	40.1775	28341
1	238	2011-05-05	1.209	0.18	0.024	0.017	0.307	0.676576	REPSOL	-3.66903	40.1775	28341
1	239	2011-05-06	1.177	0.18	0.024	0.017	0.307	0.649458	REPSOL	-3.66903	40.1775	28341
1	240	2011-05-07	1.245	0.18	0.024	0.017	0.307	0.707085	REPSOL	-3.66903	40.1775	28341
1	241	2011-05-08	1.245	0.18	0.024	0.017	0.307	0.707085	REPSOL	-3.66903	40.1775	28341
1	242	2011-05-09	1.245	0.18	0.024	0.017	0.307	0.707085	REPSOL	-3.66903	40.1775	28341
1	243	2011-05-10	1.245	0.18	0.024	0.017	0.307	0.707085	REPSOL	-3.66903	40.1775	28341
1	244	2011-05-11	1.245	0.18	0.024	0.017	0.307	0.707085	REPSOL	-3.66903	40.1775	28341
1	245	2011-05-12	1.245	0.18	0.024	0.017	0.307	0.707085	REPSOL	-3.66903	40.1775	28341
1	246	2011-05-13	1.245	0.18	0.024	0.017	0.307	0.707085	REPSOL	-3.66903	40.1775	28341
1	247	2011-05-14	1.245	0.18	0.024	0.017	0.307	0.707085	REPSOL	-3.66903	40.1775	28341
1	248	2011-05-15	1.245	0.18	0.024	0.017	0.307	0.707085	REPSOL	-3.66903	40.1775	28341
1	249	2011-05-16	1.187	0.18	0.024	0.017	0.307	0.657932	REPSOL	-3.66903	40.1775	28341
1	250	2011-05-17	1.245	0.18	0.024	0.017	0.307	0.707085	REPSOL	-3.66903	40.1775	28341
1	251	2011-05-18	1.245	0.18	0.024	0.017	0.307	0.707085	REPSOL	-3.66903	40.1775	28341
1	252	2011-05-19	1.259	0.18	0.024	0.017	0.307	0.718949	REPSOL	-3.66903	40.1775	28341
1	253	2011-05-20	1.259	0.18	0.024	0.017	0.307	0.718949	REPSOL	-3.66903	40.1775	28341
1	254	2011-05-21	1.259	0.18	0.024	0.017	0.307	0.718949	REPSOL	-3.66903	40.1775	28341
1	255	2011-05-22	1.25703	0.18	0.024	0.017	0.307	0.717278	REPSOL	-3.66903	40.1775	28341
1	256	2011-05-23	1.255	0.18	0.024	0.017	0.307	0.715559	REPSOL	-3.66903	40.1775	28341
1	257	2011-05-24	1.255	0.18	0.024	0.017	0.307	0.715559	REPSOL	-3.66903	40.1775	28341
1	258	2011-05-25	1.255	0.18	0.024	0.017	0.307	0.715559	REPSOL	-3.66903	40.1775	28341
1	259	2011-05-26	1.229	0.18	0.024	0.017	0.307	0.693525	REPSOL	-3.66903	40.1775	28341
1	260	2011-05-27	1.265	0.18	0.024	0.017	0.307	0.724034	REPSOL	-3.66903	40.1775	28341
1	261	2011-05-28	1.275	0.18	0.024	0.017	0.307	0.732509	REPSOL	-3.66903	40.1775	28341
1	262	2011-05-29	1.275	0.18	0.024	0.017	0.307	0.732509	REPSOL	-3.66903	40.1775	28341
1	263	2011-05-30	1.275	0.18	0.024	0.017	0.307	0.732509	REPSOL	-3.66903	40.1775	28341
1	264	2011-05-31	1.275	0.18	0.024	0.017	0.307	0.732509	REPSOL	-3.66903	40.1775	28341
1	265	2011-06-01	1.275	0.18	0.024	0.017	0.307	0.732509	REPSOL	-3.66903	40.1775	28341
1	266	2011-06-02	1.239	0.18	0.024	0.017	0.307	0.702	REPSOL	-3.66903	40.1775	28341
1	267	2011-06-03	1.239	0.18	0.024	0.017	0.307	0.702	REPSOL	-3.66903	40.1775	28341
1	268	2011-06-04	1.309	0.18	0.024	0.017	0.307	0.761322	REPSOL	-3.66903	40.1775	28341
1	269	2011-06-05	1.309	0.18	0.024	0.017	0.307	0.761322	REPSOL	-3.66903	40.1775	28341
1	270	2011-06-06	1.289	0.18	0.024	0.017	0.307	0.744373	REPSOL	-3.66903	40.1775	28341
1	271	2011-06-07	1.249	0.18	0.024	0.017	0.307	0.710475	REPSOL	-3.66903	40.1775	28341
1	272	2011-06-08	1.299	0.18	0.024	0.017	0.307	0.752848	REPSOL	-3.66903	40.1775	28341
1	273	2011-06-09	1.315	0.18	0.024	0.017	0.307	0.766407	REPSOL	-3.66903	40.1775	28341
1	274	2011-06-10	1.315	0.18	0.024	0.017	0.307	0.766407	REPSOL	-3.66903	40.1775	28341
1	275	2011-06-11	1.309	0.18	0.024	0.017	0.307	0.761322	REPSOL	-3.66903	40.1775	28341
1	276	2011-06-12	1.309	0.18	0.024	0.017	0.307	0.761322	REPSOL	-3.66903	40.1775	28341
1	277	2011-06-13	1.30156	0.18	0.024	0.017	0.307	0.755016	REPSOL	-3.66903	40.1775	28341
1	278	2011-06-14	1.294	0.18	0.024	0.017	0.307	0.74861	REPSOL	-3.66903	40.1775	28341
1	279	2011-06-15	1.294	0.18	0.024	0.017	0.307	0.74861	REPSOL	-3.66903	40.1775	28341
1	280	2011-06-16	1.309	0.18	0.024	0.017	0.307	0.761322	REPSOL	-3.66903	40.1775	28341
1	281	2011-06-17	1.299	0.18	0.024	0.017	0.307	0.752848	REPSOL	-3.66903	40.1775	28341
1	282	2011-06-18	1.258	0.18	0.024	0.017	0.307	0.718102	REPSOL	-3.66903	40.1775	28341
1	283	2011-06-19	1.299	0.18	0.024	0.017	0.307	0.752848	REPSOL	-3.66903	40.1775	28341
1	284	2011-06-20	1.299	0.18	0.024	0.017	0.307	0.752848	REPSOL	-3.66903	40.1775	28341
1	285	2011-06-21	1.299	0.18	0.024	0.017	0.307	0.752848	REPSOL	-3.66903	40.1775	28341
1	286	2011-06-22	1.299	0.18	0.024	0.017	0.307	0.752848	REPSOL	-3.66903	40.1775	28341
1	287	2011-06-23	1.299	0.18	0.024	0.017	0.307	0.752848	REPSOL	-3.66903	40.1775	28341
1	288	2011-06-24	1.299	0.18	0.024	0.017	0.307	0.752848	REPSOL	-3.66903	40.1775	28341
1	289	2011-06-25	1.299	0.18	0.024	0.017	0.307	0.752848	REPSOL	-3.66903	40.1775	28341
1	290	2011-06-26	1.258	0.18	0.024	0.017	0.307	0.718102	REPSOL	-3.66903	40.1775	28341
1	291	2011-06-27	1.289	0.18	0.024	0.017	0.307	0.744373	REPSOL	-3.66903	40.1775	28341
1	292	2011-06-28	1.289	0.18	0.024	0.017	0.307	0.744373	REPSOL	-3.66903	40.1775	28341
1	293	2011-06-29	1.295	0.18	0.024	0.017	0.307	0.749458	REPSOL	-3.66903	40.1775	28341
1	294	2011-06-30	1.295	0.18	0.024	0.017	0.307	0.749458	REPSOL	-3.66903	40.1775	28341
1	295	2011-07-01	1.305	0.18	0.024	0.017	0.307	0.757932	REPSOL	-3.66903	40.1775	28341
1	296	2011-07-02	1.30203	0.18	0.024	0.017	0.307	0.755419	REPSOL	-3.66903	40.1775	28341
1	297	2011-07-03	1.299	0.18	0.024	0.017	0.307	0.752848	REPSOL	-3.66903	40.1775	28341
1	298	2011-07-04	1.295	0.18	0.024	0.017	0.307	0.749458	REPSOL	-3.66903	40.1775	28341
1	299	2011-07-05	1.295	0.18	0.024	0.017	0.307	0.749458	REPSOL	-3.66903	40.1775	28341
1	300	2011-07-06	1.295	0.18	0.024	0.017	0.307	0.749458	REPSOL	-3.66903	40.1775	28341
1	301	2011-07-07	1.308	0.18	0.024	0.017	0.307	0.760475	REPSOL	-3.66903	40.1775	28341
1	302	2011-07-08	1.308	0.18	0.024	0.017	0.307	0.760475	REPSOL	-3.66903	40.1775	28341
1	303	2011-07-09	1.298	0.18	0.024	0.017	0.307	0.752	REPSOL	-3.66903	40.1775	28341
1	304	2011-07-10	1.318	0.18	0.024	0.017	0.307	0.768949	REPSOL	-3.66903	40.1775	28341
1	305	2011-07-11	1.309	0.18	0.024	0.017	0.307	0.761322	REPSOL	-3.66903	40.1775	28341
1	306	2011-07-12	1.313	0.18	0.024	0.017	0.307	0.764712	REPSOL	-3.66903	40.1775	28341
1	307	2011-07-13	1.279	0.18	0.024	0.017	0.307	0.735898	REPSOL	-3.66903	40.1775	28341
1	308	2011-07-14	1.328	0.18	0.024	0.017	0.307	0.777424	REPSOL	-3.66903	40.1775	28341
1	309	2011-07-15	1.318	0.18	0.024	0.017	0.307	0.768949	REPSOL	-3.66903	40.1775	28341
1	310	2011-07-16	1.318	0.18	0.024	0.017	0.307	0.768949	REPSOL	-3.66903	40.1775	28341
1	311	2011-07-17	1.318	0.18	0.024	0.017	0.307	0.768949	REPSOL	-3.66903	40.1775	28341
1	312	2011-07-18	1.318	0.18	0.024	0.017	0.307	0.768949	REPSOL	-3.66903	40.1775	28341
1	313	2011-07-19	1.318	0.18	0.024	0.017	0.307	0.768949	REPSOL	-3.66903	40.1775	28341
1	314	2011-07-20	1.31143	0.18	0.024	0.017	0.307	0.763384	REPSOL	-3.66903	40.1775	28341
1	315	2011-07-21	1.30466	0.18	0.024	0.017	0.307	0.757641	REPSOL	-3.66903	40.1775	28341
1	316	2011-07-22	1.298	0.18	0.024	0.017	0.307	0.752	REPSOL	-3.66903	40.1775	28341
1	317	2011-07-23	1.298	0.18	0.024	0.017	0.307	0.752	REPSOL	-3.66903	40.1775	28341
1	318	2011-07-24	1.298	0.18	0.024	0.017	0.307	0.752	REPSOL	-3.66903	40.1775	28341
1	319	2011-07-25	1.269	0.18	0.024	0.017	0.307	0.727424	REPSOL	-3.66903	40.1775	28341
1	320	2011-07-26	1.269	0.18	0.024	0.017	0.307	0.727424	REPSOL	-3.66903	40.1775	28341
1	321	2011-07-27	1.298	0.18	0.024	0.017	0.307	0.752	REPSOL	-3.66903	40.1775	28341
1	322	2011-07-28	1.298	0.18	0.024	0.017	0.307	0.752	REPSOL	-3.66903	40.1775	28341
1	323	2011-07-29	1.298	0.18	0.024	0.017	0.307	0.752	REPSOL	-3.66903	40.1775	28341
1	324	2011-07-30	1.298	0.18	0.024	0.017	0.307	0.752	REPSOL	-3.66903	40.1775	28341
1	325	2011-07-31	1.298	0.18	0.024	0.017	0.307	0.752	REPSOL	-3.66903	40.1775	28341
1	326	2011-08-01	1.298	0.18	0.024	0.017	0.307	0.752	REPSOL	-3.66903	40.1775	28341
1	327	2011-08-02	1.298	0.18	0.024	0.017	0.307	0.752	REPSOL	-3.66903	40.1775	28341
1	328	2011-08-03	1.298	0.18	0.024	0.017	0.307	0.752	REPSOL	-3.66903	40.1775	28341
1	329	2011-08-04	1.296	0.18	0.024	0.017	0.307	0.750305	REPSOL	-3.66903	40.1775	28341
1	330	2011-08-05	1.296	0.18	0.024	0.017	0.307	0.750305	REPSOL	-3.66903	40.1775	28341
1	331	2011-08-06	1.269	0.18	0.024	0.017	0.307	0.727424	REPSOL	-3.66903	40.1775	28341
1	332	2011-08-07	1.238	0.18	0.024	0.017	0.307	0.701152	REPSOL	-3.66903	40.1775	28341
1	333	2011-08-08	1.219	0.18	0.024	0.017	0.307	0.685051	REPSOL	-3.66903	40.1775	28341
1	334	2011-08-09	1.219	0.18	0.024	0.017	0.307	0.685051	REPSOL	-3.66903	40.1775	28341
1	335	2011-08-10	1.238	0.18	0.024	0.017	0.307	0.701152	REPSOL	-3.66903	40.1775	28341
1	336	2011-08-11	1.239	0.18	0.024	0.017	0.307	0.702	REPSOL	-3.66903	40.1775	28341
1	337	2011-08-12	1.258	0.18	0.024	0.017	0.307	0.718102	REPSOL	-3.66903	40.1775	28341
1	338	2011-08-13	1.258	0.18	0.024	0.017	0.307	0.718102	REPSOL	-3.66903	40.1775	28341
1	339	2011-08-14	1.248	0.18	0.024	0.017	0.307	0.709627	REPSOL	-3.66903	40.1775	28341
1	340	2011-08-15	1.248	0.18	0.024	0.017	0.307	0.709627	REPSOL	-3.66903	40.1775	28341
1	341	2011-08-16	1.248	0.18	0.024	0.017	0.307	0.709627	REPSOL	-3.66903	40.1775	28341
1	342	2011-08-17	1.248	0.18	0.024	0.017	0.307	0.709627	REPSOL	-3.66903	40.1775	28341
1	343	2011-08-18	1.228	0.18	0.024	0.017	0.307	0.692678	REPSOL	-3.66903	40.1775	28341
1	344	2011-08-19	1.238	0.18	0.024	0.017	0.307	0.701152	REPSOL	-3.66903	40.1775	28341
1	345	2011-08-20	1.238	0.18	0.024	0.017	0.307	0.701152	REPSOL	-3.66903	40.1775	28341
1	346	2011-08-21	1.248	0.18	0.024	0.017	0.307	0.709627	REPSOL	-3.66903	40.1775	28341
1	347	2011-08-22	1.243	0.18	0.024	0.017	0.307	0.70539	REPSOL	-3.66903	40.1775	28341
1	348	2011-08-23	1.243	0.18	0.024	0.017	0.307	0.70539	REPSOL	-3.66903	40.1775	28341
1	349	2011-08-24	1.243	0.18	0.024	0.017	0.307	0.70539	REPSOL	-3.66903	40.1775	28341
1	350	2011-08-25	1.219	0.18	0.024	0.017	0.307	0.685051	REPSOL	-3.66903	40.1775	28341
1	351	2011-08-26	1.258	0.18	0.024	0.017	0.307	0.718102	REPSOL	-3.66903	40.1775	28341
1	352	2011-08-27	1.268	0.18	0.024	0.017	0.307	0.726576	REPSOL	-3.66903	40.1775	28341
1	353	2011-08-28	1.268	0.18	0.024	0.017	0.307	0.726576	REPSOL	-3.66903	40.1775	28341
1	354	2011-08-29	1.268	0.18	0.024	0.017	0.307	0.726576	REPSOL	-3.66903	40.1775	28341
1	355	2011-08-30	1.268	0.18	0.024	0.017	0.307	0.726576	REPSOL	-3.66903	40.1775	28341
1	356	2011-08-31	1.268	0.18	0.024	0.017	0.307	0.726576	REPSOL	-3.66903	40.1775	28341
1	357	2011-09-01	1.268	0.18	0.024	0.017	0.307	0.726576	REPSOL	-3.66903	40.1775	28341
1	358	2011-09-02	1.249	0.18	0.024	0.017	0.307	0.710475	REPSOL	-3.66903	40.1775	28341
1	359	2011-09-03	1.273	0.18	0.024	0.017	0.307	0.730814	REPSOL	-3.66903	40.1775	28341
1	360	2011-09-04	1.273	0.18	0.024	0.017	0.307	0.730814	REPSOL	-3.66903	40.1775	28341
1	361	2011-09-05	1.273	0.18	0.024	0.017	0.307	0.730814	REPSOL	-3.66903	40.1775	28341
1	362	2011-09-06	1.273	0.18	0.024	0.017	0.307	0.730814	REPSOL	-3.66903	40.1775	28341
1	363	2011-09-07	1.229	0.18	0.024	0.017	0.307	0.693525	REPSOL	-3.66903	40.1775	28341
1	364	2011-09-08	1.263	0.18	0.024	0.017	0.307	0.722339	REPSOL	-3.66903	40.1775	28341
1	365	2011-09-09	1.263	0.18	0.024	0.017	0.307	0.722339	REPSOL	-3.66903	40.1775	28341
1	366	2011-09-10	1.263	0.18	0.024	0.017	0.307	0.722339	REPSOL	-3.66903	40.1775	28341
1	367	2011-09-11	1.269	0.18	0.024	0.017	0.307	0.727424	REPSOL	-3.66903	40.1775	28341
1	368	2011-09-12	1.269	0.18	0.024	0.017	0.307	0.727424	REPSOL	-3.66903	40.1775	28341
1	369	2011-09-13	1.269	0.18	0.024	0.017	0.307	0.727424	REPSOL	-3.66903	40.1775	28341
1	370	2011-09-14	1.276	0.18	0.024	0.017	0.307	0.733356	REPSOL	-3.66903	40.1775	28341
1	371	2011-09-15	1.249	0.18	0.024	0.017	0.307	0.710475	REPSOL	-3.66903	40.1775	28341
1	372	2011-09-16	1.249	0.18	0.024	0.017	0.307	0.710475	REPSOL	-3.66903	40.1775	28341
1	373	2011-09-17	1.289	0.18	0.024	0.017	0.307	0.744373	REPSOL	-3.66903	40.1775	28341
1	374	2011-09-18	1.289	0.18	0.024	0.017	0.307	0.744373	REPSOL	-3.66903	40.1775	28341
1	375	2011-09-19	1.289	0.18	0.024	0.017	0.307	0.744373	REPSOL	-3.66903	40.1775	28341
1	376	2011-09-20	1.276	0.18	0.024	0.017	0.307	0.733356	REPSOL	-3.66903	40.1775	28341
1	377	2011-09-21	1.276	0.18	0.024	0.017	0.307	0.733356	REPSOL	-3.66903	40.1775	28341
1	378	2011-09-22	1.276	0.18	0.024	0.017	0.307	0.733356	REPSOL	-3.66903	40.1775	28341
1	379	2011-09-23	1.266	0.18	0.024	0.017	0.307	0.724881	REPSOL	-3.66903	40.1775	28341
1	380	2011-09-24	1.266	0.18	0.024	0.017	0.307	0.724881	REPSOL	-3.66903	40.1775	28341
1	381	2011-09-25	1.266	0.18	0.024	0.017	0.307	0.724881	REPSOL	-3.66903	40.1775	28341
1	382	2011-09-26	1.239	0.18	0.024	0.017	0.307	0.702	REPSOL	-3.66903	40.1775	28341
1	383	2011-09-27	1.239	0.18	0.024	0.017	0.307	0.702	REPSOL	-3.66903	40.1775	28341
1	384	2011-09-28	1.239	0.18	0.024	0.017	0.307	0.702	REPSOL	-3.66903	40.1775	28341
1	385	2011-09-29	1.233	0.18	0.024	0.017	0.307	0.696915	REPSOL	-3.66903	40.1775	28341
1	386	2011-09-30	1.209	0.18	0.024	0.017	0.307	0.676576	REPSOL	-3.66903	40.1775	28341
1	387	2011-10-01	1.239	0.18	0.024	0.017	0.307	0.702	REPSOL	-3.66903	40.1775	28341
1	388	2011-10-02	1.258	0.18	0.024	0.017	0.307	0.718102	REPSOL	-3.66903	40.1775	28341
1	389	2011-10-03	1.258	0.18	0.024	0.017	0.307	0.718102	REPSOL	-3.66903	40.1775	28341
1	390	2011-10-04	1.248	0.18	0.024	0.017	0.307	0.709627	REPSOL	-3.66903	40.1775	28341
1	391	2011-10-05	1.24304	0.18	0.024	0.017	0.307	0.705427	REPSOL	-3.66903	40.1775	28341
1	392	2011-10-06	1.238	0.18	0.024	0.017	0.307	0.701152	REPSOL	-3.66903	40.1775	28341
1	393	2011-10-07	1.219	0.18	0.024	0.017	0.307	0.685051	REPSOL	-3.66903	40.1775	28341
1	394	2011-10-08	1.255	0.18	0.024	0.017	0.307	0.715559	REPSOL	-3.66903	40.1775	28341
1	395	2011-10-09	1.255	0.18	0.024	0.017	0.307	0.715559	REPSOL	-3.66903	40.1775	28341
1	396	2011-10-10	1.265	0.18	0.024	0.017	0.307	0.724034	REPSOL	-3.66903	40.1775	28341
1	397	2011-10-11	1.265	0.18	0.024	0.017	0.307	0.724034	REPSOL	-3.66903	40.1775	28341
1	398	2011-10-12	1.239	0.18	0.024	0.017	0.307	0.702	REPSOL	-3.66903	40.1775	28341
1	399	2011-10-13	1.285	0.18	0.024	0.017	0.307	0.740983	REPSOL	-3.66903	40.1775	28341
1	400	2011-10-14	1.297	0.18	0.024	0.017	0.307	0.751153	REPSOL	-3.66903	40.1775	28341
1	401	2011-10-15	1.297	0.18	0.024	0.017	0.307	0.751153	REPSOL	-3.66903	40.1775	28341
1	402	2011-10-16	1.29304	0.18	0.024	0.017	0.307	0.747796	REPSOL	-3.66903	40.1775	28341
1	403	2011-10-17	1.289	0.18	0.024	0.017	0.307	0.744373	REPSOL	-3.66903	40.1775	28341
1	404	2011-10-18	1.289	0.18	0.024	0.017	0.307	0.744373	REPSOL	-3.66903	40.1775	28341
1	405	2011-10-19	1.279	0.18	0.024	0.017	0.307	0.735898	REPSOL	-3.66903	40.1775	28341
1	406	2011-10-20	1.299	0.18	0.024	0.017	0.307	0.752848	REPSOL	-3.66903	40.1775	28341
1	407	2011-10-21	1.299	0.18	0.024	0.017	0.307	0.752848	REPSOL	-3.66903	40.1775	28341
1	408	2011-10-22	1.299	0.18	0.024	0.017	0.307	0.752848	REPSOL	-3.66903	40.1775	28341
1	409	2011-10-23	1.299	0.18	0.024	0.017	0.307	0.752848	REPSOL	-3.66903	40.1775	28341
1	410	2011-10-24	1.299	0.18	0.024	0.017	0.307	0.752848	REPSOL	-3.66903	40.1775	28341
1	411	2011-10-25	1.284	0.18	0.024	0.017	0.307	0.740136	REPSOL	-3.66903	40.1775	28341
1	412	2011-10-26	1.284	0.18	0.024	0.017	0.307	0.740136	REPSOL	-3.66903	40.1775	28341
1	413	2011-10-27	1.284	0.18	0.024	0.017	0.307	0.740136	REPSOL	-3.66903	40.1775	28341
1	414	2011-10-28	1.284	0.18	0.024	0.017	0.307	0.740136	REPSOL	-3.66903	40.1775	28341
1	415	2011-10-29	1.284	0.18	0.024	0.017	0.307	0.740136	REPSOL	-3.66903	40.1775	28341
1	416	2011-10-30	1.269	0.18	0.024	0.017	0.307	0.727424	REPSOL	-3.66903	40.1775	28341
1	417	2011-10-31	1.284	0.18	0.024	0.017	0.307	0.740136	REPSOL	-3.66903	40.1775	28341
1	418	2011-11-01	1.284	0.18	0.024	0.017	0.307	0.740136	REPSOL	-3.66903	40.1775	28341
1	419	2011-11-02	1.284	0.18	0.024	0.017	0.307	0.740136	REPSOL	-3.66903	40.1775	28341
1	420	2011-11-03	1.284	0.18	0.024	0.017	0.307	0.740136	REPSOL	-3.66903	40.1775	28341
1	421	2011-11-04	1.289	0.18	0.024	0.017	0.307	0.744373	REPSOL	-3.66903	40.1775	28341
1	422	2011-11-05	1.292	0.18	0.024	0.017	0.307	0.746915	REPSOL	-3.66903	40.1775	28341
1	423	2011-11-06	1.292	0.18	0.024	0.017	0.307	0.746915	REPSOL	-3.66903	40.1775	28341
1	424	2011-11-07	1.292	0.18	0.024	0.017	0.307	0.746915	REPSOL	-3.66903	40.1775	28341
1	425	2011-11-08	1.267	0.18	0.024	0.017	0.307	0.725729	REPSOL	-3.66903	40.1775	28341
1	426	2011-11-09	1.26205	0.18	0.024	0.017	0.307	0.721529	REPSOL	-3.66903	40.1775	28341
1	427	2011-11-10	1.257	0.18	0.024	0.017	0.307	0.717254	REPSOL	-3.66903	40.1775	28341
1	428	2011-11-11	1.229	0.18	0.024	0.017	0.307	0.693525	REPSOL	-3.66903	40.1775	28341
1	429	2011-11-12	1.23299	0.18	0.024	0.017	0.307	0.69691	REPSOL	-3.66903	40.1775	28341
1	430	2011-11-13	1.237	0.18	0.024	0.017	0.307	0.700305	REPSOL	-3.66903	40.1775	28341
1	431	2011-11-14	1.24696	0.18	0.024	0.017	0.307	0.708747	REPSOL	-3.66903	40.1775	28341
1	432	2011-11-15	1.257	0.18	0.024	0.017	0.307	0.717254	REPSOL	-3.66903	40.1775	28341
1	433	2011-11-16	1.237	0.18	0.024	0.017	0.307	0.700305	REPSOL	-3.66903	40.1775	28341
1	434	2011-11-17	1.229	0.18	0.024	0.017	0.307	0.693525	REPSOL	-3.66903	40.1775	28341
1	435	2011-11-18	1.247	0.18	0.024	0.017	0.307	0.70878	REPSOL	-3.66903	40.1775	28341
1	436	2011-11-19	1.247	0.18	0.024	0.017	0.307	0.70878	REPSOL	-3.66903	40.1775	28341
1	437	2011-11-20	1.24453	0.18	0.024	0.017	0.307	0.706687	REPSOL	-3.66903	40.1775	28341
1	438	2011-11-21	1.242	0.18	0.024	0.017	0.307	0.704542	REPSOL	-3.66903	40.1775	28341
1	439	2011-11-22	1.242	0.18	0.024	0.017	0.307	0.704542	REPSOL	-3.66903	40.1775	28341
1	440	2011-11-23	1.242	0.18	0.024	0.017	0.307	0.704542	REPSOL	-3.66903	40.1775	28341
1	441	2011-11-24	1.242	0.18	0.024	0.017	0.307	0.704542	REPSOL	-3.66903	40.1775	28341
1	442	2011-11-25	1.242	0.18	0.024	0.017	0.307	0.704542	REPSOL	-3.66903	40.1775	28341
1	443	2011-11-26	1.252	0.18	0.024	0.017	0.307	0.713017	REPSOL	-3.66903	40.1775	28341
1	444	2011-11-27	1.252	0.18	0.024	0.017	0.307	0.713017	REPSOL	-3.66903	40.1775	28341
1	445	2011-11-28	1.252	0.18	0.024	0.017	0.307	0.713017	REPSOL	-3.66903	40.1775	28341
1	446	2011-11-29	1.247	0.18	0.024	0.017	0.307	0.70878	REPSOL	-3.66903	40.1775	28341
1	447	2011-11-30	1.257	0.18	0.024	0.017	0.307	0.717254	REPSOL	-3.66903	40.1775	28341
1	448	2011-12-01	1.257	0.18	0.024	0.017	0.307	0.717254	REPSOL	-3.66903	40.1775	28341
1	449	2011-12-02	1.272	0.18	0.024	0.017	0.307	0.729966	REPSOL	-3.66903	40.1775	28341
1	450	2011-12-03	1.272	0.18	0.024	0.017	0.307	0.729966	REPSOL	-3.66903	40.1775	28341
1	451	2011-12-04	1.272	0.18	0.024	0.017	0.307	0.729966	REPSOL	-3.66903	40.1775	28341
1	452	2011-12-05	1.272	0.18	0.024	0.017	0.307	0.729966	REPSOL	-3.66903	40.1775	28341
1	453	2011-12-06	1.272	0.18	0.024	0.017	0.307	0.729966	REPSOL	-3.66903	40.1775	28341
1	454	2011-12-07	1.272	0.18	0.024	0.017	0.307	0.729966	REPSOL	-3.66903	40.1775	28341
1	455	2011-12-08	1.272	0.18	0.024	0.017	0.307	0.729966	REPSOL	-3.66903	40.1775	28341
1	456	2011-12-09	1.272	0.18	0.024	0.017	0.307	0.729966	REPSOL	-3.66903	40.1775	28341
1	457	2011-12-10	1.292	0.18	0.024	0.017	0.307	0.746915	REPSOL	-3.66903	40.1775	28341
1	458	2011-12-11	1.292	0.18	0.024	0.017	0.307	0.746915	REPSOL	-3.66903	40.1775	28341
1	459	2011-12-12	1.292	0.18	0.024	0.017	0.307	0.746915	REPSOL	-3.66903	40.1775	28341
1	460	2011-12-13	1.277	0.18	0.024	0.017	0.307	0.734203	REPSOL	-3.66903	40.1775	28341
1	461	2011-12-14	1.269	0.18	0.024	0.017	0.307	0.727424	REPSOL	-3.66903	40.1775	28341
1	462	2011-12-15	1.287	0.18	0.024	0.017	0.307	0.742678	REPSOL	-3.66903	40.1775	28341
1	463	2011-12-16	1.287	0.18	0.024	0.017	0.307	0.742678	REPSOL	-3.66903	40.1775	28341
1	464	2011-12-17	1.287	0.18	0.024	0.017	0.307	0.742678	REPSOL	-3.66903	40.1775	28341
1	465	2011-12-18	1.287	0.18	0.024	0.017	0.307	0.742678	REPSOL	-3.66903	40.1775	28341
1	466	2011-12-19	1.287	0.18	0.024	0.017	0.307	0.742678	REPSOL	-3.66903	40.1775	28341
1	467	2011-12-20	1.287	0.18	0.024	0.017	0.307	0.742678	REPSOL	-3.66903	40.1775	28341
1	468	2011-12-21	1.289	0.18	0.024	0.017	0.307	0.744373	REPSOL	-3.66903	40.1775	28341
1	469	2011-12-22	1.292	0.18	0.024	0.017	0.307	0.746915	REPSOL	-3.66903	40.1775	28341
1	470	2011-12-23	1.2955	0.18	0.024	0.017	0.307	0.74988	REPSOL	-3.66903	40.1775	28341
1	471	2011-12-24	1.299	0.18	0.024	0.017	0.307	0.752848	REPSOL	-3.66903	40.1775	28341
1	472	2011-12-25	1.29404	0.18	0.024	0.017	0.307	0.74864	REPSOL	-3.66903	40.1775	28341
1	473	2011-12-26	1.289	0.18	0.024	0.017	0.307	0.744376	REPSOL	-3.66903	40.1775	28341
1	474	2011-12-27	1.28397	0.18	0.024	0.017	0.307	0.740108	REPSOL	-3.66903	40.1775	28341
1	475	2011-12-28	1.279	0.18	0.024	0.017	0.307	0.735898	REPSOL	-3.66903	40.1775	28341
1	476	2011-12-29	1.269	0.18	0.024	0.017	0.307	0.727424	REPSOL	-3.66903	40.1775	28341
1	477	2011-12-30	1.269	0.18	0.024	0.017	0.307	0.727424	REPSOL	-3.66903	40.1775	28341
1	478	2011-12-31	1.279	0.18	0.024	0.017	0.307	0.735898	REPSOL	-3.66903	40.1775	28341
1	479	2012-01-01	1.279	0.18	0.024	0.017	0.307	0.735898	REPSOL	-3.66903	40.1775	28341
1	480	2012-01-02	1.27156	0.18	0.024	0.017	0.307	0.729592	REPSOL	-3.66903	40.1775	28341
1	481	2012-01-03	1.264	0.18	0.024	0.017	0.307	0.723186	REPSOL	-3.66903	40.1775	28341
1	482	2012-01-04	1.264	0.18	0.024	0.017	0.307	0.723186	REPSOL	-3.66903	40.1775	28341
1	483	2012-01-05	1.264	0.18	0.024	0.017	0.307	0.723186	REPSOL	-3.66903	40.1775	28341
1	484	2012-01-06	1.274	0.18	0.024	0.017	0.307	0.731661	REPSOL	-3.66903	40.1775	28341
1	485	2012-01-07	1.274	0.18	0.024	0.017	0.307	0.731661	REPSOL	-3.66903	40.1775	28341
1	486	2012-01-08	1.269	0.18	0.024	0.017	0.307	0.727424	REPSOL	-3.66903	40.1775	28341
1	487	2012-01-09	1.274	0.18	0.024	0.017	0.307	0.731661	REPSOL	-3.66903	40.1775	28341
1	488	2012-01-10	1.274	0.18	0.024	0.017	0.307	0.731661	REPSOL	-3.66903	40.1775	28341
1	489	2012-01-11	1.284	0.18	0.024	0.017	0.307	0.740136	REPSOL	-3.66903	40.1775	28341
1	490	2012-01-12	1.279	0.18	0.024	0.017	0.307	0.735898	REPSOL	-3.66903	40.1775	28341
1	491	2012-01-13	1.289	0.18	0.024	0.017	0.307	0.744373	REPSOL	-3.66903	40.1775	28341
1	492	2012-01-14	1.289	0.18	0.024	0.017	0.307	0.744373	REPSOL	-3.66903	40.1775	28341
1	493	2012-01-15	1.289	0.18	0.024	0.017	0.307	0.744373	REPSOL	-3.66903	40.1775	28341
1	494	2012-01-16	1.289	0.18	0.024	0.017	0.307	0.744373	REPSOL	-3.66903	40.1775	28341
1	495	2012-01-17	1.284	0.18	0.024	0.017	0.307	0.740136	REPSOL	-3.66903	40.1775	28341
1	496	2012-01-18	1.298	0.18	0.024	0.017	0.307	0.752	REPSOL	-3.66903	40.1775	28341
1	497	2012-01-19	1.2995	0.18	0.024	0.017	0.307	0.753274	REPSOL	-3.66903	40.1775	28341
1	498	2012-01-20	1.30101	0.18	0.024	0.017	0.307	0.754548	REPSOL	-3.66903	40.1775	28341
1	499	2012-01-21	1.3026	0.18	0.024	0.017	0.307	0.755895	REPSOL	-3.66903	40.1775	28341
1	500	2012-01-22	1.3042	0.18	0.024	0.017	0.307	0.757256	REPSOL	-3.66903	40.1775	28341
1	501	2012-01-23	1.30582	0.18	0.024	0.017	0.307	0.758623	REPSOL	-3.66903	40.1775	28341
1	502	2012-01-24	1.30742	0.18	0.024	0.017	0.307	0.759985	REPSOL	-3.66903	40.1775	28341
1	503	2012-01-25	1.309	0.18	0.024	0.017	0.307	0.761322	REPSOL	-3.66903	40.1775	28341
1	504	2012-01-26	1.309	0.18	0.024	0.017	0.307	0.761322	REPSOL	-3.66903	40.1775	28341
1	505	2012-01-27	1.309	0.18	0.024	0.017	0.307	0.761322	REPSOL	-3.66903	40.1775	28341
1	506	2012-01-28	1.311	0.18	0.024	0.017	0.307	0.763017	REPSOL	-3.66903	40.1775	28341
1	507	2012-01-29	1.311	0.18	0.024	0.017	0.307	0.763017	REPSOL	-3.66903	40.1775	28341
1	508	2012-01-30	1.311	0.18	0.024	0.017	0.307	0.763017	REPSOL	-3.66903	40.1775	28341
1	509	2012-01-31	1.30505	0.18	0.024	0.017	0.307	0.757975	REPSOL	-3.66903	40.1775	28341
1	510	2012-02-01	1.299	0.18	0.024	0.017	0.307	0.752848	REPSOL	-3.66903	40.1775	28341
1	511	2012-02-02	1.299	0.18	0.024	0.017	0.307	0.752848	REPSOL	-3.66903	40.1775	28341
1	512	2012-02-03	1.299	0.18	0.024	0.017	0.307	0.752848	REPSOL	-3.66903	40.1775	28341
1	513	2012-02-04	1.311	0.18	0.024	0.017	0.307	0.763017	REPSOL	-3.66903	40.1775	28341
1	514	2012-02-05	1.311	0.18	0.024	0.017	0.307	0.763017	REPSOL	-3.66903	40.1775	28341
1	515	2012-02-06	1.311	0.18	0.024	0.017	0.307	0.763017	REPSOL	-3.66903	40.1775	28341
1	516	2012-02-07	1.299	0.18	0.024	0.017	0.307	0.752848	REPSOL	-3.66903	40.1775	28341
1	517	2012-02-08	1.309	0.18	0.024	0.017	0.307	0.761322	REPSOL	-3.66903	40.1775	28341
1	518	2012-02-09	1.309	0.18	0.024	0.017	0.307	0.761322	REPSOL	-3.66903	40.1775	28341
1	519	2012-02-10	1.309	0.18	0.024	0.017	0.307	0.761322	REPSOL	-3.66903	40.1775	28341
1	520	2012-02-11	1.332	0.18	0.024	0.017	0.307	0.780814	REPSOL	-3.66903	40.1775	28341
1	521	2012-02-12	1.332	0.18	0.024	0.017	0.307	0.780814	REPSOL	-3.66903	40.1775	28341
1	522	2012-02-13	1.332	0.18	0.024	0.017	0.307	0.780814	REPSOL	-3.66903	40.1775	28341
1	523	2012-02-14	1.332	0.18	0.024	0.017	0.307	0.780814	REPSOL	-3.66903	40.1775	28341
1	524	2012-02-15	1.339	0.18	0.024	0.017	0.307	0.786746	REPSOL	-3.66903	40.1775	28341
1	525	2012-02-16	1.342	0.18	0.024	0.017	0.307	0.789288	REPSOL	-3.66903	40.1775	28341
1	526	2012-02-17	1.342	0.18	0.024	0.017	0.307	0.789288	REPSOL	-3.66903	40.1775	28341
1	527	2012-02-18	1.342	0.18	0.024	0.017	0.307	0.789288	REPSOL	-3.66903	40.1775	28341
1	528	2012-02-19	1.342	0.18	0.024	0.017	0.307	0.789288	REPSOL	-3.66903	40.1775	28341
1	529	2012-02-20	1.342	0.18	0.024	0.017	0.307	0.789288	REPSOL	-3.66903	40.1775	28341
1	530	2012-02-21	1.327	0.18	0.024	0.017	0.307	0.776576	REPSOL	-3.66903	40.1775	28341
1	531	2012-02-22	1.327	0.18	0.024	0.017	0.307	0.776576	REPSOL	-3.66903	40.1775	28341
1	532	2012-02-23	1.307	0.18	0.024	0.017	0.307	0.759627	REPSOL	-3.66903	40.1775	28341
1	533	2012-02-24	1.307	0.18	0.024	0.017	0.307	0.759627	REPSOL	-3.66903	40.1775	28341
1	534	2012-02-25	1.307	0.18	0.024	0.017	0.307	0.759627	REPSOL	-3.66903	40.1775	28341
1	535	2012-02-26	1.307	0.18	0.024	0.017	0.307	0.759627	REPSOL	-3.66903	40.1775	28341
1	536	2012-02-27	1.299	0.18	0.024	0.017	0.307	0.752848	REPSOL	-3.66903	40.1775	28341
1	537	2012-02-28	1.302	0.18	0.024	0.017	0.307	0.75539	REPSOL	-3.66903	40.1775	28341
1	538	2012-02-29	1.309	0.18	0.024	0.017	0.307	0.761322	REPSOL	-3.66903	40.1775	28341
1	539	2012-03-01	1.312	0.18	0.024	0.017	0.307	0.763864	REPSOL	-3.66903	40.1775	28341
1	540	2012-03-02	1.322	0.18	0.024	0.017	0.307	0.772339	REPSOL	-3.66903	40.1775	28341
1	541	2012-03-03	1.322	0.18	0.024	0.017	0.307	0.772339	REPSOL	-3.66903	40.1775	28341
1	542	2012-03-04	1.322	0.18	0.024	0.017	0.307	0.772339	REPSOL	-3.66903	40.1775	28341
1	543	2012-03-05	1.322	0.18	0.024	0.017	0.307	0.772339	REPSOL	-3.66903	40.1775	28341
1	544	2012-03-06	1.297	0.18	0.024	0.017	0.307	0.751153	REPSOL	-3.66903	40.1775	28341
1	545	2012-03-07	1.297	0.18	0.024	0.017	0.307	0.751153	REPSOL	-3.66903	40.1775	28341
1	546	2012-03-08	1.297	0.18	0.024	0.017	0.307	0.751153	REPSOL	-3.66903	40.1775	28341
1	547	2012-03-09	1.309	0.18	0.024	0.017	0.307	0.761322	REPSOL	-3.66903	40.1775	28341
1	548	2012-03-10	1.309	0.18	0.024	0.017	0.307	0.761322	REPSOL	-3.66903	40.1775	28341
1	549	2012-03-11	1.309	0.18	0.024	0.017	0.307	0.761322	REPSOL	-3.66903	40.1775	28341
1	550	2012-03-12	1.309	0.18	0.024	0.017	0.307	0.761322	REPSOL	-3.66903	40.1775	28341
1	551	2012-03-13	1.309	0.18	0.024	0.017	0.307	0.761322	REPSOL	-3.66903	40.1775	28341
1	552	2012-03-14	1.299	0.18	0.024	0.017	0.307	0.752848	REPSOL	-3.66903	40.1775	28341
1	553	2012-03-15	1.299	0.18	0.024	0.017	0.307	0.752848	REPSOL	-3.66903	40.1775	28341
1	554	2012-03-16	1.309	0.18	0.024	0.017	0.307	0.761322	REPSOL	-3.66903	40.1775	28341
1	555	2012-03-17	1.309	0.18	0.024	0.017	0.307	0.761322	REPSOL	-3.66903	40.1775	28341
1	556	2012-03-18	1.309	0.18	0.024	0.017	0.307	0.761322	REPSOL	-3.66903	40.1775	28341
1	557	2012-03-19	1.29708	0.18	0.024	0.017	0.307	0.751224	REPSOL	-3.66903	40.1775	28341
1	558	2012-03-20	1.285	0.18	0.024	0.017	0.307	0.740983	REPSOL	-3.66903	40.1775	28341
1	559	2012-03-21	1.285	0.18	0.024	0.017	0.307	0.740983	REPSOL	-3.66903	40.1775	28341
1	560	2012-03-22	1.285	0.18	0.024	0.017	0.307	0.740983	REPSOL	-3.66903	40.1775	28341
1	561	2012-03-23	1.285	0.18	0.024	0.017	0.307	0.740983	REPSOL	-3.66903	40.1775	28341
1	562	2012-03-24	1.303	0.18	0.024	0.017	0.307	0.756237	REPSOL	-3.66903	40.1775	28341
1	563	2012-03-25	1.3055	0.18	0.024	0.017	0.307	0.758359	REPSOL	-3.66903	40.1775	28341
1	564	2012-03-26	1.308	0.18	0.024	0.017	0.307	0.760475	REPSOL	-3.66903	40.1775	28341
1	565	2012-03-27	1.308	0.18	0.024	0.017	0.307	0.760475	REPSOL	-3.66903	40.1775	28341
1	566	2012-03-28	1.308	0.18	0.024	0.017	0.307	0.760475	REPSOL	-3.66903	40.1775	28341
1	567	2012-03-29	1.308	0.18	0.024	0.017	0.307	0.760475	REPSOL	-3.66903	40.1775	28341
1	568	2012-03-30	1.30973	0.18	0.024	0.017	0.307	0.761937	REPSOL	-3.66903	40.1775	28341
1	569	2012-03-31	1.31155	0.18	0.024	0.017	0.307	0.763484	REPSOL	-3.66903	40.1775	28341
1	570	2012-04-01	1.31346	0.18	0.024	0.017	0.307	0.765102	REPSOL	-3.66903	40.1775	28341
1	571	2012-04-02	1.3153	0.18	0.024	0.017	0.307	0.766665	REPSOL	-3.66903	40.1775	28341
1	572	2012-04-03	1.31717	0.18	0.024	0.017	0.307	0.768245	REPSOL	-3.66903	40.1775	28341
1	573	2012-04-04	1.319	0.18	0.024	0.017	0.307	0.769797	REPSOL	-3.66903	40.1775	28341
1	574	2012-04-05	1.319	0.18	0.024	0.017	0.307	0.769797	REPSOL	-3.66903	40.1775	28341
1	575	2012-04-06	1.337	0.18	0.024	0.017	0.307	0.785051	REPSOL	-3.66903	40.1775	28341
1	576	2012-04-07	1.34028	0.18	0.024	0.017	0.307	0.787831	REPSOL	-3.66903	40.1775	28341
1	577	2012-04-08	1.34369	0.18	0.024	0.017	0.307	0.790717	REPSOL	-3.66903	40.1775	28341
1	578	2012-04-09	1.347	0.18	0.024	0.017	0.307	0.793525	REPSOL	-3.66903	40.1775	28341
1	579	2012-04-10	1.347	0.18	0.024	0.017	0.307	0.793525	REPSOL	-3.66903	40.1775	28341
1	580	2012-04-11	1.359	0.18	0.024	0.017	0.307	0.803695	REPSOL	-3.66903	40.1775	28341
1	581	2012-04-12	1.362	0.18	0.024	0.017	0.307	0.806237	REPSOL	-3.66903	40.1775	28341
1	582	2012-04-13	1.36699	0.18	0.024	0.017	0.307	0.810467	REPSOL	-3.66903	40.1775	28341
1	583	2012-04-14	1.372	0.18	0.024	0.017	0.307	0.814712	REPSOL	-3.66903	40.1775	28341
1	584	2012-04-15	1.372	0.18	0.024	0.017	0.307	0.814712	REPSOL	-3.66903	40.1775	28341
1	585	2012-04-16	1.372	0.18	0.024	0.017	0.307	0.814712	REPSOL	-3.66903	40.1775	28341
1	586	2012-04-17	1.372	0.18	0.024	0.017	0.307	0.814712	REPSOL	-3.66903	40.1775	28341
1	587	2012-04-18	1.372	0.18	0.024	0.017	0.307	0.814712	REPSOL	-3.66903	40.1775	28341
1	588	2012-04-19	1.362	0.18	0.024	0.017	0.307	0.806237	REPSOL	-3.66903	40.1775	28341
1	589	2012-04-20	1.362	0.18	0.024	0.017	0.307	0.806237	REPSOL	-3.66903	40.1775	28341
1	590	2012-04-21	1.362	0.18	0.024	0.017	0.307	0.806237	REPSOL	-3.66903	40.1775	28341
1	591	2012-04-22	1.352	0.18	0.024	0.017	0.307	0.797763	REPSOL	-3.66903	40.1775	28341
1	592	2012-04-23	1.349	0.18	0.024	0.017	0.307	0.79522	REPSOL	-3.66903	40.1775	28341
1	593	2012-04-24	1.332	0.18	0.024	0.017	0.307	0.780814	REPSOL	-3.66903	40.1775	28341
1	594	2012-04-25	1.332	0.18	0.024	0.017	0.307	0.780814	REPSOL	-3.66903	40.1775	28341
1	595	2012-04-26	1.332	0.18	0.024	0.017	0.307	0.780814	REPSOL	-3.66903	40.1775	28341
1	596	2012-04-27	1.332	0.18	0.024	0.017	0.307	0.780814	REPSOL	-3.66903	40.1775	28341
1	597	2012-04-28	1.332	0.18	0.024	0.017	0.307	0.780814	REPSOL	-3.66903	40.1775	28341
1	598	2012-04-29	1.332	0.18	0.024	0.017	0.307	0.780814	REPSOL	-3.66903	40.1775	28341
1	599	2012-04-30	1.332	0.18	0.024	0.017	0.307	0.780814	REPSOL	-3.66903	40.1775	28341
1	600	2012-05-01	1.32	0.18	0.024	0.017	0.307	0.770644	REPSOL	-3.66903	40.1775	28341
1	601	2012-05-02	1.329	0.18	0.024	0.017	0.307	0.778271	REPSOL	-3.66903	40.1775	28341
1	602	2012-05-03	1.329	0.18	0.024	0.017	0.307	0.778271	REPSOL	-3.66903	40.1775	28341
1	603	2012-05-04	1.329	0.18	0.024	0.017	0.307	0.778271	REPSOL	-3.66903	40.1775	28341
1	604	2012-05-05	1.329	0.18	0.024	0.017	0.307	0.778271	REPSOL	-3.66903	40.1775	28341
1	605	2012-05-06	1.329	0.18	0.024	0.017	0.307	0.778271	REPSOL	-3.66903	40.1775	28341
1	606	2012-05-07	1.329	0.18	0.024	0.017	0.307	0.778271	REPSOL	-3.66903	40.1775	28341
1	607	2012-05-08	1.325	0.18	0.024	0.017	0.307	0.774881	REPSOL	-3.66903	40.1775	28341
1	608	2012-05-09	1.34342	0.18	0.024	0.017	0.307	0.790489	REPSOL	-3.66903	40.1775	28341
1	609	2012-05-10	1.362	0.18	0.024	0.017	0.307	0.806237	REPSOL	-3.66903	40.1775	28341
1	610	2012-05-11	1.362	0.18	0.024	0.017	0.307	0.806237	REPSOL	-3.66903	40.1775	28341
1	611	2012-05-12	1.362	0.18	0.024	0.017	0.307	0.806237	REPSOL	-3.66903	40.1775	28341
1	612	2012-05-13	1.362	0.18	0.024	0.017	0.307	0.806237	REPSOL	-3.66903	40.1775	28341
1	613	2012-05-14	1.362	0.18	0.024	0.017	0.307	0.806237	REPSOL	-3.66903	40.1775	28341
1	614	2012-05-15	1.35705	0.18	0.024	0.017	0.307	0.802039	REPSOL	-3.66903	40.1775	28341
1	615	2012-05-16	1.352	0.18	0.024	0.017	0.307	0.797763	REPSOL	-3.66903	40.1775	28341
1	616	2012-05-17	1.352	0.18	0.024	0.017	0.307	0.797763	REPSOL	-3.66903	40.1775	28341
1	617	2012-05-18	1.362	0.18	0.024	0.017	0.307	0.806237	REPSOL	-3.66903	40.1775	28341
1	618	2012-05-19	1.374	0.18	0.024	0.017	0.307	0.816407	REPSOL	-3.66903	40.1775	28341
1	619	2012-05-20	1.374	0.18	0.024	0.017	0.307	0.816407	REPSOL	-3.66903	40.1775	28341
1	620	2012-05-21	1.374	0.18	0.024	0.017	0.307	0.816407	REPSOL	-3.66903	40.1775	28341
1	621	2012-05-22	1.374	0.18	0.024	0.017	0.307	0.816407	REPSOL	-3.66903	40.1775	28341
1	622	2012-05-23	1.374	0.18	0.024	0.017	0.307	0.816407	REPSOL	-3.66903	40.1775	28341
1	623	2012-05-24	1.374	0.18	0.024	0.017	0.307	0.816407	REPSOL	-3.66903	40.1775	28341
1	624	2012-05-25	1.374	0.18	0.024	0.017	0.307	0.816407	REPSOL	-3.66903	40.1775	28341
1	625	2012-05-26	1.37899	0.18	0.024	0.017	0.307	0.820637	REPSOL	-3.66903	40.1775	28341
1	626	2012-05-27	1.384	0.18	0.024	0.017	0.307	0.824881	REPSOL	-3.66903	40.1775	28341
1	627	2012-05-28	1.384	0.18	0.024	0.017	0.307	0.824881	REPSOL	-3.66903	40.1775	28341
1	628	2012-05-29	1.374	0.18	0.024	0.017	0.307	0.816407	REPSOL	-3.66903	40.1775	28341
1	629	2012-05-30	1.374	0.18	0.024	0.017	0.307	0.816407	REPSOL	-3.66903	40.1775	28341
1	630	2012-05-31	1.374	0.18	0.024	0.017	0.307	0.816407	REPSOL	-3.66903	40.1775	28341
1	631	2012-06-01	1.374	0.18	0.024	0.017	0.307	0.816407	REPSOL	-3.66903	40.1775	28341
1	632	2012-06-02	1.374	0.18	0.024	0.017	0.307	0.816407	REPSOL	-3.66903	40.1775	28341
1	633	2012-06-03	1.36905	0.18	0.024	0.017	0.307	0.812209	REPSOL	-3.66903	40.1775	28341
1	634	2012-06-04	1.364	0.18	0.024	0.017	0.307	0.807932	REPSOL	-3.66903	40.1775	28341
1	635	2012-06-05	1.358	0.18	0.024	0.017	0.307	0.802848	REPSOL	-3.66903	40.1775	28341
1	636	2012-06-06	1.358	0.18	0.024	0.017	0.307	0.802848	REPSOL	-3.66903	40.1775	28341
1	637	2012-06-07	1.373	0.18	0.024	0.017	0.307	0.815559	REPSOL	-3.66903	40.1775	28341
1	638	2012-06-08	1.373	0.18	0.024	0.017	0.307	0.815559	REPSOL	-3.66903	40.1775	28341
1	639	2012-06-09	1.373	0.18	0.024	0.017	0.307	0.815559	REPSOL	-3.66903	40.1775	28341
1	640	2012-06-10	1.383	0.18	0.024	0.017	0.307	0.824034	REPSOL	-3.66903	40.1775	28341
1	641	2012-06-11	1.383	0.18	0.024	0.017	0.307	0.824034	REPSOL	-3.66903	40.1775	28341
1	642	2012-06-12	1.383	0.18	0.024	0.017	0.307	0.824034	REPSOL	-3.66903	40.1775	28341
1	643	2012-06-13	1.39048	0.18	0.024	0.017	0.307	0.830371	REPSOL	-3.66903	40.1775	28341
1	644	2012-06-14	1.398	0.18	0.024	0.017	0.307	0.836746	REPSOL	-3.66903	40.1775	28341
1	645	2012-06-15	1.398	0.18	0.024	0.017	0.307	0.836746	REPSOL	-3.66903	40.1775	28341
1	646	2012-06-16	1.408	0.18	0.024	0.017	0.307	0.84522	REPSOL	-3.66903	40.1775	28341
1	647	2012-06-17	1.408	0.18	0.024	0.017	0.307	0.84522	REPSOL	-3.66903	40.1775	28341
1	648	2012-06-18	1.408	0.18	0.024	0.017	0.307	0.84522	REPSOL	-3.66903	40.1775	28341
1	649	2012-06-19	1.396	0.18	0.024	0.017	0.307	0.835051	REPSOL	-3.66903	40.1775	28341
1	650	2012-06-20	1.396	0.18	0.024	0.017	0.307	0.835051	REPSOL	-3.66903	40.1775	28341
1	651	2012-06-21	1.406	0.18	0.024	0.017	0.307	0.843525	REPSOL	-3.66903	40.1775	28341
1	652	2012-06-22	1.406	0.18	0.024	0.017	0.307	0.843525	REPSOL	-3.66903	40.1775	28341
1	653	2012-06-23	1.396	0.18	0.024	0.017	0.307	0.835051	REPSOL	-3.66903	40.1775	28341
1	654	2012-06-24	1.381	0.18	0.024	0.017	0.307	0.822339	REPSOL	-3.66903	40.1775	28341
1	655	2012-06-25	1.381	0.18	0.024	0.017	0.307	0.822339	REPSOL	-3.66903	40.1775	28341
1	656	2012-06-26	1.381	0.18	0.024	0.017	0.307	0.822339	REPSOL	-3.66903	40.1775	28341
1	657	2012-06-27	1.38599	0.18	0.024	0.017	0.307	0.826569	REPSOL	-3.66903	40.1775	28341
1	658	2012-06-28	1.391	0.18	0.024	0.017	0.307	0.830814	REPSOL	-3.66903	40.1775	28341
1	659	2012-06-29	1.391	0.18	0.024	0.017	0.307	0.830814	REPSOL	-3.66903	40.1775	28341
1	660	2012-06-30	1.386	0.18	0.024	0.017	0.307	0.826576	REPSOL	-3.66903	40.1775	28341
1	661	2012-07-01	1.386	0.18	0.024	0.017	0.307	0.826576	REPSOL	-3.66903	40.1775	28341
1	662	2012-07-02	1.386	0.18	0.024	0.017	0.307	0.826576	REPSOL	-3.66903	40.1775	28341
1	663	2012-07-03	1.386	0.18	0.024	0.017	0.307	0.826576	REPSOL	-3.66903	40.1775	28341
1	664	2012-07-04	1.376	0.18	0.024	0.017	0.307	0.818102	REPSOL	-3.66903	40.1775	28341
1	665	2012-07-05	1.381	0.18	0.024	0.017	0.307	0.822339	REPSOL	-3.66903	40.1775	28341
1	666	2012-07-06	1.386	0.18	0.024	0.017	0.307	0.826576	REPSOL	-3.66903	40.1775	28341
1	667	2012-07-07	1.386	0.18	0.024	0.017	0.307	0.826576	REPSOL	-3.66903	40.1775	28341
1	668	2012-07-08	1.386	0.18	0.024	0.017	0.307	0.826576	REPSOL	-3.66903	40.1775	28341
1	669	2012-07-09	1.386	0.18	0.024	0.017	0.307	0.826576	REPSOL	-3.66903	40.1775	28341
1	670	2012-07-10	1.386	0.18	0.024	0.017	0.307	0.826576	REPSOL	-3.66903	40.1775	28341
1	671	2012-07-11	1.386	0.18	0.024	0.017	0.307	0.826576	REPSOL	-3.66903	40.1775	28341
1	672	2012-07-12	1.386	0.18	0.024	0.017	0.307	0.826576	REPSOL	-3.66903	40.1775	28341
1	673	2012-07-13	1.386	0.18	0.024	0.017	0.307	0.826576	REPSOL	-3.66903	40.1775	28341
1	674	2012-07-14	1.371	0.18	0.024	0.017	0.307	0.813864	REPSOL	-3.66903	40.1775	28341
1	675	2012-07-15	1.371	0.18	0.024	0.017	0.307	0.813864	REPSOL	-3.66903	40.1775	28341
1	676	2012-07-16	1.371	0.18	0.024	0.017	0.307	0.813864	REPSOL	-3.66903	40.1775	28341
1	677	2012-07-17	1.366	0.18	0.024	0.017	0.307	0.809627	REPSOL	-3.66903	40.1775	28341
1	678	2012-07-18	1.376	0.18	0.024	0.017	0.307	0.818102	REPSOL	-3.66903	40.1775	28341
1	679	2012-07-19	1.376	0.18	0.024	0.017	0.307	0.818102	REPSOL	-3.66903	40.1775	28341
1	680	2012-07-20	1.376	0.18	0.024	0.017	0.307	0.818102	REPSOL	-3.66903	40.1775	28341
1	681	2012-07-21	1.366	0.18	0.024	0.017	0.307	0.809627	REPSOL	-3.66903	40.1775	28341
1	682	2012-07-22	1.366	0.18	0.024	0.017	0.307	0.809627	REPSOL	-3.66903	40.1775	28341
1	683	2012-07-23	1.366	0.18	0.024	0.017	0.307	0.809627	REPSOL	-3.66903	40.1775	28341
1	684	2012-07-24	1.366	0.18	0.024	0.017	0.307	0.809627	REPSOL	-3.66903	40.1775	28341
1	685	2012-07-25	1.366	0.18	0.024	0.017	0.307	0.809627	REPSOL	-3.66903	40.1775	28341
1	686	2012-07-26	1.366	0.18	0.024	0.017	0.307	0.809627	REPSOL	-3.66903	40.1775	28341
1	687	2012-07-27	1.366	0.18	0.024	0.017	0.307	0.809627	REPSOL	-3.66903	40.1775	28341
1	688	2012-07-28	1.366	0.18	0.024	0.017	0.307	0.809627	REPSOL	-3.66903	40.1775	28341
1	689	2012-07-29	1.366	0.18	0.024	0.017	0.307	0.809627	REPSOL	-3.66903	40.1775	28341
1	690	2012-07-30	1.366	0.18	0.024	0.017	0.307	0.809627	REPSOL	-3.66903	40.1775	28341
1	691	2012-07-31	1.36764	0.18	0.024	0.017	0.307	0.811016	REPSOL	-3.66903	40.1775	28341
1	692	2012-08-01	1.36935	0.18	0.024	0.017	0.307	0.812465	REPSOL	-3.66903	40.1775	28341
1	693	2012-08-02	1.371	0.18	0.024	0.017	0.307	0.813864	REPSOL	-3.66903	40.1775	28341
1	694	2012-08-03	1.371	0.18	0.024	0.017	0.307	0.813864	REPSOL	-3.66903	40.1775	28341
1	695	2012-08-04	1.378	0.18	0.024	0.017	0.307	0.819797	REPSOL	-3.66903	40.1775	28341
1	696	2012-08-05	1.378	0.18	0.024	0.017	0.307	0.819797	REPSOL	-3.66903	40.1775	28341
1	697	2012-08-06	1.378	0.18	0.024	0.017	0.307	0.819797	REPSOL	-3.66903	40.1775	28341
1	698	2012-08-07	1.363	0.18	0.024	0.017	0.307	0.807085	REPSOL	-3.66903	40.1775	28341
1	699	2012-08-08	1.353	0.18	0.024	0.017	0.307	0.79861	REPSOL	-3.66903	40.1775	28341
1	700	2012-08-09	1.353	0.18	0.024	0.017	0.307	0.79861	REPSOL	-3.66903	40.1775	28341
1	701	2012-08-10	1.333	0.18	0.024	0.017	0.307	0.781661	REPSOL	-3.66903	40.1775	28341
1	702	2012-08-11	1.33799	0.18	0.024	0.017	0.307	0.785891	REPSOL	-3.66903	40.1775	28341
1	703	2012-08-12	1.343	0.18	0.024	0.017	0.307	0.790136	REPSOL	-3.66903	40.1775	28341
1	704	2012-08-13	1.343	0.18	0.024	0.017	0.307	0.790136	REPSOL	-3.66903	40.1775	28341
1	705	2012-08-14	1.338	0.18	0.024	0.017	0.307	0.785898	REPSOL	-3.66903	40.1775	28341
1	706	2012-08-15	1.338	0.18	0.024	0.017	0.307	0.785898	REPSOL	-3.66903	40.1775	28341
1	707	2012-08-16	1.338	0.18	0.024	0.017	0.307	0.785898	REPSOL	-3.66903	40.1775	28341
1	708	2012-08-17	1.333	0.18	0.024	0.017	0.307	0.781661	REPSOL	-3.66903	40.1775	28341
1	709	2012-08-18	1.343	0.18	0.024	0.017	0.307	0.790136	REPSOL	-3.66903	40.1775	28341
1	710	2012-08-19	1.343	0.18	0.024	0.017	0.307	0.790136	REPSOL	-3.66903	40.1775	28341
1	711	2012-08-20	1.343	0.18	0.024	0.017	0.307	0.790136	REPSOL	-3.66903	40.1775	28341
1	712	2012-08-21	1.333	0.18	0.024	0.017	0.307	0.781661	REPSOL	-3.66903	40.1775	28341
1	713	2012-08-22	1.323	0.18	0.024	0.017	0.307	0.773186	REPSOL	-3.66903	40.1775	28341
1	714	2012-08-23	1.323	0.18	0.024	0.017	0.307	0.773186	REPSOL	-3.66903	40.1775	28341
1	715	2012-08-24	1.328	0.18	0.024	0.017	0.307	0.777424	REPSOL	-3.66903	40.1775	28341
1	716	2012-08-25	1.328	0.18	0.024	0.017	0.307	0.777424	REPSOL	-3.66903	40.1775	28341
1	717	2012-08-26	1.32305	0.18	0.024	0.017	0.307	0.773225	REPSOL	-3.66903	40.1775	28341
1	718	2012-08-27	1.318	0.18	0.024	0.017	0.307	0.768949	REPSOL	-3.66903	40.1775	28341
1	719	2012-08-28	1.318	0.18	0.024	0.017	0.307	0.768949	REPSOL	-3.66903	40.1775	28341
1	720	2012-08-29	1.33	0.18	0.024	0.017	0.307	0.779119	REPSOL	-3.66903	40.1775	28341
1	721	2012-08-30	1.33	0.18	0.024	0.017	0.307	0.779119	REPSOL	-3.66903	40.1775	28341
1	722	2012-08-31	1.33	0.18	0.024	0.017	0.307	0.779119	REPSOL	-3.66903	40.1775	28341
1	723	2012-09-01	1.32	0.18	0.024	0.017	0.307	0.770644	REPSOL	-3.66903	40.1775	28341
1	724	2012-09-02	1.32	0.18	0.024	0.017	0.307	0.770644	REPSOL	-3.66903	40.1775	28341
1	725	2012-09-03	1.31753	0.18	0.024	0.017	0.307	0.768552	REPSOL	-3.66903	40.1775	28341
1	726	2012-09-04	1.315	0.18	0.024	0.017	0.307	0.766407	REPSOL	-3.66903	40.1775	28341
1	727	2012-09-05	1.305	0.18	0.024	0.017	0.307	0.757932	REPSOL	-3.66903	40.1775	28341
1	728	2012-09-06	1.295	0.18	0.024	0.017	0.307	0.749458	REPSOL	-3.66903	40.1775	28341
1	729	2012-09-07	1.295	0.18	0.024	0.017	0.307	0.749458	REPSOL	-3.66903	40.1775	28341
1	730	2012-09-08	1.295	0.18	0.024	0.017	0.307	0.749458	REPSOL	-3.66903	40.1775	28341
1	731	2012-09-09	1.295	0.18	0.024	0.017	0.307	0.749458	REPSOL	-3.66903	40.1775	28341
1	732	2012-09-10	1.295	0.18	0.024	0.017	0.307	0.749458	REPSOL	-3.66903	40.1775	28341
1	733	2012-09-11	1.285	0.18	0.024	0.017	0.307	0.740983	REPSOL	-3.66903	40.1775	28341
1	734	2012-09-12	1.285	0.18	0.024	0.017	0.307	0.740983	REPSOL	-3.66903	40.1775	28341
1	735	2012-09-13	1.28	0.18	0.024	0.017	0.307	0.736746	REPSOL	-3.66903	40.1775	28341
1	736	2012-09-14	1.28	0.18	0.024	0.017	0.307	0.736746	REPSOL	-3.66903	40.1775	28341
1	737	2012-09-15	1.28	0.18	0.024	0.017	0.307	0.736746	REPSOL	-3.66903	40.1775	28341
1	738	2012-09-16	1.28	0.18	0.024	0.017	0.307	0.736746	REPSOL	-3.66903	40.1775	28341
1	739	2012-09-17	1.28	0.18	0.024	0.017	0.307	0.736746	REPSOL	-3.66903	40.1775	28341
1	740	2012-09-18	1.28	0.18	0.024	0.017	0.307	0.736746	REPSOL	-3.66903	40.1775	28341
1	741	2012-09-19	1.288	0.18	0.024	0.017	0.307	0.743525	REPSOL	-3.66903	40.1775	28341
1	742	2012-09-20	1.288	0.18	0.024	0.017	0.307	0.743525	REPSOL	-3.66903	40.1775	28341
1	743	2012-09-21	1.288	0.18	0.024	0.017	0.307	0.743525	REPSOL	-3.66903	40.1775	28341
1	744	2012-09-22	1.288	0.18	0.024	0.017	0.307	0.743525	REPSOL	-3.66903	40.1775	28341
1	745	2012-09-23	1.282	0.18	0.024	0.017	0.307	0.738441	REPSOL	-3.66903	40.1775	28341
1	746	2012-09-24	1.27207	0.18	0.024	0.017	0.307	0.730027	REPSOL	-3.66903	40.1775	28341
1	747	2012-09-25	1.262	0.18	0.024	0.017	0.307	0.721491	REPSOL	-3.66903	40.1775	28341
1	748	2012-09-26	1.25605	0.18	0.024	0.017	0.307	0.716449	REPSOL	-3.66903	40.1775	28341
1	749	2012-09-27	1.25	0.18	0.024	0.017	0.307	0.711322	REPSOL	-3.66903	40.1775	28341
1	750	2012-09-28	1.265	0.18	0.024	0.017	0.307	0.724034	REPSOL	-3.66903	40.1775	28341
1	751	2012-09-29	1.275	0.18	0.024	0.017	0.307	0.732509	REPSOL	-3.66903	40.1775	28341
1	752	2012-09-30	1.275	0.18	0.024	0.017	0.307	0.732509	REPSOL	-3.66903	40.1775	28341
1	753	2012-10-01	1.268	0.18	0.024	0.017	0.307	0.726576	REPSOL	-3.66903	40.1775	28341
1	754	2012-10-02	1.268	0.18	0.024	0.017	0.307	0.726576	REPSOL	-3.66903	40.1775	28341
1	755	2012-10-03	1.279	0.18	0.024	0.017	0.307	0.735898	REPSOL	-3.66903	40.1775	28341
1	756	2012-10-04	1.279	0.18	0.024	0.017	0.307	0.735898	REPSOL	-3.66903	40.1775	28341
1	757	2012-10-05	1.299	0.18	0.024	0.017	0.307	0.752848	REPSOL	-3.66903	40.1775	28341
1	758	2012-10-06	1.299	0.18	0.024	0.017	0.307	0.752848	REPSOL	-3.66903	40.1775	28341
1	759	2012-10-07	1.309	0.18	0.024	0.017	0.307	0.761322	REPSOL	-3.66903	40.1775	28341
1	760	2012-10-08	1.309	0.18	0.024	0.017	0.307	0.761322	REPSOL	-3.66903	40.1775	28341
1	761	2012-10-09	1.309	0.18	0.024	0.017	0.307	0.761322	REPSOL	-3.66903	40.1775	28341
1	762	2012-10-10	1.309	0.18	0.024	0.017	0.307	0.761322	REPSOL	-3.66903	40.1775	28341
1	763	2012-10-11	1.321	0.18	0.024	0.017	0.307	0.771491	REPSOL	-3.66903	40.1775	28341
1	764	2012-10-12	1.321	0.18	0.024	0.017	0.307	0.771491	REPSOL	-3.66903	40.1775	28341
1	765	2012-10-13	1.329	0.18	0.024	0.017	0.307	0.778271	REPSOL	-3.66903	40.1775	28341
1	766	2012-10-14	1.329	0.18	0.024	0.017	0.307	0.778271	REPSOL	-3.66903	40.1775	28341
1	767	2012-10-15	1.329	0.18	0.024	0.017	0.307	0.778271	REPSOL	-3.66903	40.1775	28341
1	768	2012-10-16	1.317	0.18	0.024	0.017	0.307	0.768102	REPSOL	-3.66903	40.1775	28341
1	769	2012-10-17	1.32696	0.18	0.024	0.017	0.307	0.776545	REPSOL	-3.66903	40.1775	28341
1	770	2012-10-18	1.337	0.18	0.024	0.017	0.307	0.785051	REPSOL	-3.66903	40.1775	28341
1	771	2012-10-19	1.351	0.18	0.024	0.017	0.307	0.796915	REPSOL	-3.66903	40.1775	28341
1	772	2012-10-20	1.361	0.18	0.024	0.017	0.307	0.80539	REPSOL	-3.66903	40.1775	28341
1	773	2012-10-21	1.361	0.18	0.024	0.017	0.307	0.80539	REPSOL	-3.66903	40.1775	28341
1	774	2012-10-22	1.361	0.18	0.024	0.017	0.307	0.80539	REPSOL	-3.66903	40.1775	28341
1	775	2012-10-23	1.36848	0.18	0.024	0.017	0.307	0.811727	REPSOL	-3.66903	40.1775	28341
1	776	2012-10-24	1.376	0.18	0.024	0.017	0.307	0.818102	REPSOL	-3.66903	40.1775	28341
1	777	2012-10-25	1.376	0.18	0.024	0.017	0.307	0.818102	REPSOL	-3.66903	40.1775	28341
1	778	2012-10-26	1.376	0.18	0.024	0.017	0.307	0.818102	REPSOL	-3.66903	40.1775	28341
1	779	2012-10-27	1.371	0.18	0.024	0.017	0.307	0.813864	REPSOL	-3.66903	40.1775	28341
1	780	2012-10-28	1.371	0.18	0.024	0.017	0.307	0.813864	REPSOL	-3.66903	40.1775	28341
1	781	2012-10-29	1.371	0.18	0.024	0.017	0.307	0.813864	REPSOL	-3.66903	40.1775	28341
1	782	2012-10-30	1.36356	0.18	0.024	0.017	0.307	0.80756	REPSOL	-3.66903	40.1775	28341
1	783	2012-10-31	1.356	0.18	0.024	0.017	0.307	0.801153	REPSOL	-3.66903	40.1775	28341
1	784	2012-11-01	1.356	0.18	0.024	0.017	0.307	0.801153	REPSOL	-3.66903	40.1775	28341
1	785	2012-11-02	1.361	0.18	0.024	0.017	0.307	0.80539	REPSOL	-3.66903	40.1775	28341
1	786	2012-11-03	1.361	0.18	0.024	0.017	0.307	0.80539	REPSOL	-3.66903	40.1775	28341
1	787	2012-11-04	1.361	0.18	0.024	0.017	0.307	0.80539	REPSOL	-3.66903	40.1775	28341
1	788	2012-11-05	1.361	0.18	0.024	0.017	0.307	0.80539	REPSOL	-3.66903	40.1775	28341
1	789	2012-11-06	1.341	0.18	0.024	0.017	0.307	0.788441	REPSOL	-3.66903	40.1775	28341
1	790	2012-11-07	1.368	0.18	0.024	0.017	0.307	0.811322	REPSOL	-3.66903	40.1775	28341
1	791	2012-11-08	1.368	0.18	0.024	0.017	0.307	0.811322	REPSOL	-3.66903	40.1775	28341
1	792	2012-11-09	1.381	0.18	0.024	0.017	0.307	0.822339	REPSOL	-3.66903	40.1775	28341
1	793	2012-11-10	1.391	0.18	0.024	0.017	0.307	0.830814	REPSOL	-3.66903	40.1775	28341
1	794	2012-11-11	1.391	0.18	0.024	0.017	0.307	0.830814	REPSOL	-3.66903	40.1775	28341
1	795	2012-11-12	1.391	0.18	0.024	0.017	0.307	0.830814	REPSOL	-3.66903	40.1775	28341
1	796	2012-11-13	1.381	0.18	0.024	0.017	0.307	0.822339	REPSOL	-3.66903	40.1775	28341
1	797	2012-11-14	1.401	0.18	0.024	0.017	0.307	0.839288	REPSOL	-3.66903	40.1775	28341
1	798	2012-11-15	1.401	0.18	0.024	0.017	0.307	0.839288	REPSOL	-3.66903	40.1775	28341
1	799	2012-11-16	1.401	0.18	0.024	0.017	0.307	0.839288	REPSOL	-3.66903	40.1775	28341
1	800	2012-11-17	1.413	0.18	0.024	0.017	0.307	0.849458	REPSOL	-3.66903	40.1775	28341
1	801	2012-11-18	1.413	0.18	0.024	0.017	0.307	0.849458	REPSOL	-3.66903	40.1775	28341
1	802	2012-11-19	1.41004	0.18	0.024	0.017	0.307	0.846946	REPSOL	-3.66903	40.1775	28341
1	803	2012-11-20	1.407	0.18	0.024	0.017	0.307	0.844373	REPSOL	-3.66903	40.1775	28341
1	804	2012-11-21	1.417	0.18	0.024	0.017	0.307	0.852847	REPSOL	-3.66903	40.1775	28341
1	805	2012-11-22	1.417	0.18	0.024	0.017	0.307	0.852847	REPSOL	-3.66903	40.1775	28341
1	806	2012-11-23	1.417	0.18	0.024	0.017	0.307	0.852847	REPSOL	-3.66903	40.1775	28341
1	807	2012-11-24	1.417	0.18	0.024	0.017	0.307	0.852847	REPSOL	-3.66903	40.1775	28341
1	808	2012-11-25	1.417	0.18	0.024	0.017	0.307	0.852847	REPSOL	-3.66903	40.1775	28341
1	809	2012-11-26	1.417	0.18	0.024	0.017	0.307	0.852847	REPSOL	-3.66903	40.1775	28341
1	810	2012-11-27	1.407	0.18	0.024	0.017	0.307	0.844373	REPSOL	-3.66903	40.1775	28341
1	811	2012-11-28	1.41249	0.18	0.024	0.017	0.307	0.849025	REPSOL	-3.66903	40.1775	28341
1	812	2012-11-29	1.418	0.18	0.024	0.017	0.307	0.853695	REPSOL	-3.66903	40.1775	28341
1	813	2012-11-30	1.413	0.18	0.024	0.017	0.307	0.849458	REPSOL	-3.66903	40.1775	28341
1	814	2012-12-01	1.413	0.18	0.024	0.017	0.307	0.849458	REPSOL	-3.66903	40.1775	28341
1	815	2012-12-02	1.431	0.21	0.024	0.017	0.307	0.834645	REPSOL	-3.66903	40.1775	28341
1	816	2012-12-03	1.431	0.21	0.024	0.017	0.307	0.834645	REPSOL	-3.66903	40.1775	28341
1	817	2012-12-04	1.431	0.21	0.024	0.017	0.307	0.834645	REPSOL	-3.66903	40.1775	28341
1	818	2012-12-05	1.431	0.21	0.024	0.017	0.307	0.834645	REPSOL	-3.66903	40.1775	28341
1	819	2012-12-06	1.431	0.21	0.024	0.017	0.307	0.834645	REPSOL	-3.66903	40.1775	28341
1	820	2012-12-07	1.431	0.21	0.024	0.017	0.307	0.834645	REPSOL	-3.66903	40.1775	28341
1	821	2012-12-08	1.431	0.21	0.024	0.017	0.307	0.834645	REPSOL	-3.66903	40.1775	28341
1	822	2012-12-09	1.431	0.21	0.024	0.017	0.307	0.834645	REPSOL	-3.66903	40.1775	28341
1	823	2012-12-10	1.42306	0.21	0.024	0.017	0.307	0.828086	REPSOL	-3.66903	40.1775	28341
1	824	2012-12-11	1.415	0.21	0.024	0.017	0.307	0.821422	REPSOL	-3.66903	40.1775	28341
1	825	2012-12-12	1.415	0.21	0.024	0.017	0.307	0.821422	REPSOL	-3.66903	40.1775	28341
1	826	2012-12-13	1.415	0.21	0.024	0.017	0.307	0.821422	REPSOL	-3.66903	40.1775	28341
1	827	2012-12-14	1.415	0.21	0.024	0.017	0.307	0.821422	REPSOL	-3.66903	40.1775	28341
1	828	2012-12-15	1.415	0.21	0.024	0.017	0.307	0.821422	REPSOL	-3.66903	40.1775	28341
1	829	2012-12-16	1.415	0.21	0.024	0.017	0.307	0.821422	REPSOL	-3.66903	40.1775	28341
1	830	2012-12-17	1.415	0.21	0.024	0.017	0.307	0.821422	REPSOL	-3.66903	40.1775	28341
1	831	2012-12-18	1.403	0.21	0.024	0.017	0.307	0.811504	REPSOL	-3.66903	40.1775	28341
1	832	2012-12-19	1.413	0.21	0.024	0.017	0.307	0.819769	REPSOL	-3.66903	40.1775	28341
1	833	2012-12-20	1.413	0.21	0.024	0.017	0.307	0.819769	REPSOL	-3.66903	40.1775	28341
1	834	2012-12-21	1.405	0.21	0.024	0.017	0.307	0.813157	REPSOL	-3.66903	40.1775	28341
1	835	2012-12-22	1.405	0.21	0.024	0.017	0.307	0.813157	REPSOL	-3.66903	40.1775	28341
1	836	2012-12-23	1.395	0.21	0.024	0.017	0.307	0.804893	REPSOL	-3.66903	40.1775	28341
1	837	2012-12-24	1.395	0.21	0.024	0.017	0.307	0.804893	REPSOL	-3.66903	40.1775	28341
1	838	2012-12-25	1.39751	0.21	0.024	0.017	0.307	0.806963	REPSOL	-3.66903	40.1775	28341
1	839	2012-12-26	1.4	0.21	0.024	0.017	0.307	0.809025	REPSOL	-3.66903	40.1775	28341
1	840	2012-12-27	1.4	0.21	0.024	0.017	0.307	0.809025	REPSOL	-3.66903	40.1775	28341
1	841	2012-12-28	1.4	0.21	0.024	0.017	0.307	0.809025	REPSOL	-3.66903	40.1775	28341
1	842	2012-12-29	1.4	0.21	0.024	0.017	0.307	0.809025	REPSOL	-3.66903	40.1775	28341
1	843	2012-12-30	1.4	0.21	0.024	0.017	0.307	0.809025	REPSOL	-3.66903	40.1775	28341
1	844	2012-12-31	1.4	0.21	0.024	0.017	0.307	0.809025	REPSOL	-3.66903	40.1775	28341
1	845	2013-01-01	1.391	0.21	0.024	0.017	0.307	0.801587	REPSOL	-3.66903	40.1775	28341
1	846	2013-01-02	1.408	0.21	0.024	0.017	0.307	0.815636	REPSOL	-3.66903	40.1775	28341
1	847	2013-01-03	1.416	0.21	0.024	0.017	0.307	0.822248	REPSOL	-3.66903	40.1775	28341
1	848	2013-01-04	1.416	0.21	0.024	0.017	0.307	0.822248	REPSOL	-3.66903	40.1775	28341
1	849	2013-01-05	1.408	0.21	0.024	0.017	0.307	0.815636	REPSOL	-3.66903	40.1775	28341
1	850	2013-01-06	1.408	0.21	0.024	0.017	0.307	0.815636	REPSOL	-3.66903	40.1775	28341
1	851	2013-01-07	1.408	0.21	0.024	0.017	0.307	0.815636	REPSOL	-3.66903	40.1775	28341
1	852	2013-01-08	1.39	0.21	0.024	0.017	0.307	0.80076	REPSOL	-3.66903	40.1775	28341
1	853	2013-01-09	1.407	0.21	0.024	0.017	0.307	0.81481	REPSOL	-3.66903	40.1775	28341
1	854	2013-01-10	1.407	0.21	0.024	0.017	0.307	0.81481	REPSOL	-3.66903	40.1775	28341
1	855	2013-01-11	1.414	0.21	0.024	0.017	0.307	0.820595	REPSOL	-3.66903	40.1775	28341
1	856	2013-01-12	1.422	0.21	0.024	0.017	0.307	0.827207	REPSOL	-3.66903	40.1775	28341
1	857	2013-01-13	1.422	0.21	0.024	0.017	0.307	0.827207	REPSOL	-3.66903	40.1775	28341
1	858	2013-01-14	1.422	0.21	0.024	0.017	0.307	0.827207	REPSOL	-3.66903	40.1775	28341
1	859	2013-01-15	1.41804	0.21	0.024	0.017	0.307	0.823935	REPSOL	-3.66903	40.1775	28341
1	860	2013-01-16	1.414	0.21	0.024	0.017	0.307	0.820595	REPSOL	-3.66903	40.1775	28341
1	861	2013-01-17	1.402	0.21	0.024	0.017	0.307	0.810678	REPSOL	-3.66903	40.1775	28341
1	862	2013-01-18	1.402	0.21	0.024	0.017	0.307	0.810678	REPSOL	-3.66903	40.1775	28341
1	863	2013-01-19	1.402	0.21	0.024	0.017	0.307	0.810678	REPSOL	-3.66903	40.1775	28341
1	864	2013-01-20	1.392	0.21	0.024	0.017	0.307	0.802413	REPSOL	-3.66903	40.1775	28341
1	865	2013-01-21	1.392	0.21	0.024	0.017	0.307	0.802413	REPSOL	-3.66903	40.1775	28341
1	866	2013-01-22	1.372	0.21	0.024	0.017	0.307	0.785884	REPSOL	-3.66903	40.1775	28341
1	867	2013-01-23	1.395	0.21	0.024	0.017	0.307	0.804893	REPSOL	-3.66903	40.1775	28341
1	868	2013-01-24	1.395	0.21	0.024	0.017	0.307	0.804893	REPSOL	-3.66903	40.1775	28341
1	869	2013-01-25	1.385	0.21	0.024	0.017	0.307	0.796628	REPSOL	-3.66903	40.1775	28341
1	870	2013-01-26	1.38	0.21	0.024	0.017	0.307	0.792496	REPSOL	-3.66903	40.1775	28341
1	871	2013-01-27	1.38	0.21	0.024	0.017	0.307	0.792496	REPSOL	-3.66903	40.1775	28341
1	872	2013-01-28	1.38	0.21	0.024	0.017	0.307	0.792496	REPSOL	-3.66903	40.1775	28341
1	873	2013-01-29	1.355	0.21	0.024	0.017	0.307	0.771835	REPSOL	-3.66903	40.1775	28341
1	874	2013-01-30	1.377	0.21	0.024	0.017	0.307	0.790017	REPSOL	-3.66903	40.1775	28341
1	875	2013-01-31	1.377	0.21	0.024	0.017	0.307	0.790017	REPSOL	-3.66903	40.1775	28341
1	876	2013-02-01	1.387	0.21	0.024	0.017	0.307	0.798281	REPSOL	-3.66903	40.1775	28341
1	877	2013-02-02	1.387	0.21	0.024	0.017	0.307	0.798281	REPSOL	-3.66903	40.1775	28341
1	878	2013-02-03	1.387	0.21	0.024	0.017	0.307	0.798281	REPSOL	-3.66903	40.1775	28341
1	879	2013-02-04	1.387	0.21	0.024	0.017	0.307	0.798281	REPSOL	-3.66903	40.1775	28341
1	880	2013-02-05	1.387	0.21	0.024	0.017	0.307	0.798281	REPSOL	-3.66903	40.1775	28341
1	881	2013-02-06	1.353	0.21	0.024	0.017	0.307	0.770182	REPSOL	-3.66903	40.1775	28341
1	882	2013-02-07	1.345	0.21	0.024	0.017	0.307	0.76357	REPSOL	-3.66903	40.1775	28341
1	883	2013-02-08	1.366	0.21	0.024	0.017	0.307	0.780926	REPSOL	-3.66903	40.1775	28341
1	884	2013-02-09	1.35	0.21	0.024	0.017	0.307	0.767702	REPSOL	-3.66903	40.1775	28341
1	885	2013-02-10	1.35	0.21	0.024	0.017	0.307	0.767702	REPSOL	-3.66903	40.1775	28341
1	886	2013-02-11	1.35	0.21	0.024	0.017	0.307	0.767702	REPSOL	-3.66903	40.1775	28341
1	887	2013-02-12	1.35	0.21	0.024	0.017	0.307	0.767702	REPSOL	-3.66903	40.1775	28341
1	888	2013-02-13	1.344	0.21	0.024	0.017	0.307	0.762744	REPSOL	-3.66903	40.1775	28341
1	889	2013-02-14	1.344	0.21	0.024	0.017	0.307	0.762744	REPSOL	-3.66903	40.1775	28341
1	890	2013-02-15	1.373	0.21	0.024	0.017	0.307	0.786711	REPSOL	-3.66903	40.1775	28341
1	891	2013-02-16	1.36059	0.21	0.024	0.017	0.307	0.776453	REPSOL	-3.66903	40.1775	28341
1	892	2013-02-17	1.348	0.21	0.024	0.017	0.307	0.76605	REPSOL	-3.66903	40.1775	28341
1	893	2013-02-18	1.348	0.21	0.024	0.017	0.307	0.76605	REPSOL	-3.66903	40.1775	28341
1	894	2013-02-19	1.31	0.21	0.024	0.017	0.307	0.734645	REPSOL	-3.66903	40.1775	28341
1	895	2013-02-20	1.334	0.21	0.024	0.017	0.307	0.754479	REPSOL	-3.66903	40.1775	28341
1	896	2013-02-21	1.334	0.21	0.024	0.017	0.307	0.754479	REPSOL	-3.66903	40.1775	28341
1	897	2013-02-22	1.361	0.21	0.024	0.017	0.307	0.776793	REPSOL	-3.66903	40.1775	28341
1	898	2013-02-23	1.38	0.21	0.024	0.017	0.307	0.792496	REPSOL	-3.66903	40.1775	28341
1	899	2013-02-24	1.35	0.21	0.024	0.017	0.307	0.767702	REPSOL	-3.66903	40.1775	28341
1	900	2013-02-25	1.35	0.21	0.024	0.017	0.307	0.767702	REPSOL	-3.66903	40.1775	28341
2	1	2010-09-10	1.093	0.16	0.024	0.017	0.307	0.594241	PETRONOR	-3.48056	40.2452	28530
2	2	2010-09-11	1.103	0.16	0.024	0.017	0.307	0.602862	PETRONOR	-3.48056	40.2452	28530
2	3	2010-09-12	1.103	0.16	0.024	0.017	0.307	0.602862	PETRONOR	-3.48056	40.2452	28530
2	4	2010-09-13	1.103	0.16	0.024	0.017	0.307	0.602862	PETRONOR	-3.48056	40.2452	28530
2	5	2010-09-14	1.103	0.16	0.024	0.017	0.307	0.602862	PETRONOR	-3.48056	40.2452	28530
2	6	2010-09-15	1.103	0.16	0.024	0.017	0.307	0.602862	PETRONOR	-3.48056	40.2452	28530
2	7	2010-09-16	1.103	0.16	0.024	0.017	0.307	0.602862	PETRONOR	-3.48056	40.2452	28530
2	8	2010-09-17	1.103	0.16	0.024	0.017	0.307	0.602862	PETRONOR	-3.48056	40.2452	28530
2	9	2010-09-18	1.103	0.16	0.024	0.017	0.307	0.602862	PETRONOR	-3.48056	40.2452	28530
2	10	2010-09-19	1.103	0.16	0.024	0.017	0.307	0.602862	PETRONOR	-3.48056	40.2452	28530
2	11	2010-09-20	1.103	0.16	0.024	0.017	0.307	0.602862	PETRONOR	-3.48056	40.2452	28530
2	12	2010-09-21	1.103	0.16	0.024	0.017	0.307	0.602862	PETRONOR	-3.48056	40.2452	28530
2	13	2010-09-22	1.103	0.16	0.024	0.017	0.307	0.602862	PETRONOR	-3.48056	40.2452	28530
2	14	2010-09-23	1.103	0.16	0.024	0.017	0.307	0.602862	PETRONOR	-3.48056	40.2452	28530
2	15	2010-09-24	1.103	0.16	0.024	0.017	0.307	0.602862	PETRONOR	-3.48056	40.2452	28530
2	16	2010-09-25	1.103	0.16	0.024	0.017	0.307	0.602862	PETRONOR	-3.48056	40.2452	28530
2	17	2010-09-26	1.103	0.16	0.024	0.017	0.307	0.602862	PETRONOR	-3.48056	40.2452	28530
2	18	2010-09-27	1.103	0.16	0.024	0.017	0.307	0.602862	PETRONOR	-3.48056	40.2452	28530
2	19	2010-09-28	1.103	0.16	0.024	0.017	0.307	0.602862	PETRONOR	-3.48056	40.2452	28530
2	20	2010-09-29	1.103	0.16	0.024	0.017	0.307	0.602862	PETRONOR	-3.48056	40.2452	28530
2	21	2010-09-30	1.10003	0.16	0.024	0.017	0.307	0.600305	PETRONOR	-3.48056	40.2452	28530
2	22	2010-10-01	1.119	0.18	0.024	0.017	0.307	0.600305	PETRONOR	-3.48056	40.2452	28530
2	23	2010-10-02	1.119	0.18	0.024	0.017	0.307	0.600305	PETRONOR	-3.48056	40.2452	28530
2	24	2010-10-03	1.119	0.18	0.024	0.017	0.307	0.600305	PETRONOR	-3.48056	40.2452	28530
2	25	2010-10-04	1.105	0.18	0.024	0.017	0.307	0.588441	PETRONOR	-3.48056	40.2452	28530
2	26	2010-10-05	1.105	0.18	0.024	0.017	0.307	0.588441	PETRONOR	-3.48056	40.2452	28530
2	27	2010-10-06	1.105	0.18	0.024	0.017	0.307	0.588441	PETRONOR	-3.48056	40.2452	28530
2	28	2010-10-07	1.09	0.18	0.024	0.017	0.307	0.575729	PETRONOR	-3.48056	40.2452	28530
2	29	2010-10-08	1.09	0.18	0.024	0.017	0.307	0.575729	PETRONOR	-3.48056	40.2452	28530
2	30	2010-10-09	1.09	0.18	0.024	0.017	0.307	0.575729	PETRONOR	-3.48056	40.2452	28530
2	31	2010-10-10	1.09	0.18	0.024	0.017	0.307	0.575729	PETRONOR	-3.48056	40.2452	28530
2	32	2010-10-11	1.076	0.18	0.024	0.017	0.307	0.563864	PETRONOR	-3.48056	40.2452	28530
2	33	2010-10-12	1.076	0.18	0.024	0.017	0.307	0.563864	PETRONOR	-3.48056	40.2452	28530
2	34	2010-10-13	1.076	0.18	0.024	0.017	0.307	0.563864	PETRONOR	-3.48056	40.2452	28530
2	35	2010-10-14	1.076	0.18	0.024	0.017	0.307	0.563864	PETRONOR	-3.48056	40.2452	28530
2	36	2010-10-15	1.076	0.18	0.024	0.017	0.307	0.563864	PETRONOR	-3.48056	40.2452	28530
2	37	2010-10-16	1.083	0.18	0.024	0.017	0.307	0.569797	PETRONOR	-3.48056	40.2452	28530
2	38	2010-10-17	1.083	0.18	0.024	0.017	0.307	0.569797	PETRONOR	-3.48056	40.2452	28530
2	39	2010-10-18	1.083	0.18	0.024	0.017	0.307	0.569797	PETRONOR	-3.48056	40.2452	28530
2	40	2010-10-19	1.083	0.18	0.024	0.017	0.307	0.569797	PETRONOR	-3.48056	40.2452	28530
2	41	2010-10-20	1.083	0.18	0.024	0.017	0.307	0.569797	PETRONOR	-3.48056	40.2452	28530
2	42	2010-10-21	1.083	0.18	0.024	0.017	0.307	0.569797	PETRONOR	-3.48056	40.2452	28530
2	43	2010-10-22	1.083	0.18	0.024	0.017	0.307	0.569797	PETRONOR	-3.48056	40.2452	28530
2	44	2010-10-23	1.083	0.18	0.024	0.017	0.307	0.569797	PETRONOR	-3.48056	40.2452	28530
2	45	2010-10-24	1.083	0.18	0.024	0.017	0.307	0.569797	PETRONOR	-3.48056	40.2452	28530
2	46	2010-10-25	1.083	0.18	0.024	0.017	0.307	0.569797	PETRONOR	-3.48056	40.2452	28530
2	47	2010-10-26	1.083	0.18	0.024	0.017	0.307	0.569797	PETRONOR	-3.48056	40.2452	28530
2	48	2010-10-27	1.093	0.18	0.024	0.017	0.307	0.578271	PETRONOR	-3.48056	40.2452	28530
2	49	2010-10-28	1.093	0.18	0.024	0.017	0.307	0.578271	PETRONOR	-3.48056	40.2452	28530
2	50	2010-10-29	1.093	0.18	0.024	0.017	0.307	0.578271	PETRONOR	-3.48056	40.2452	28530
2	51	2010-10-30	1.093	0.18	0.024	0.017	0.307	0.578271	PETRONOR	-3.48056	40.2452	28530
2	52	2010-10-31	1.093	0.18	0.024	0.017	0.307	0.578271	PETRONOR	-3.48056	40.2452	28530
2	53	2010-11-01	1.075	0.18	0.024	0.017	0.307	0.563017	PETRONOR	-3.48056	40.2452	28530
2	54	2010-11-02	1.075	0.18	0.024	0.017	0.307	0.563017	PETRONOR	-3.48056	40.2452	28530
2	55	2010-11-03	1.075	0.18	0.024	0.017	0.307	0.563017	PETRONOR	-3.48056	40.2452	28530
2	56	2010-11-04	1.095	0.18	0.024	0.017	0.307	0.579966	PETRONOR	-3.48056	40.2452	28530
2	57	2010-11-05	1.095	0.18	0.024	0.017	0.307	0.579966	PETRONOR	-3.48056	40.2452	28530
2	58	2010-11-06	1.105	0.18	0.024	0.017	0.307	0.588441	PETRONOR	-3.48056	40.2452	28530
2	59	2010-11-07	1.105	0.18	0.024	0.017	0.307	0.588441	PETRONOR	-3.48056	40.2452	28530
2	60	2010-11-08	1.099	0.18	0.024	0.017	0.307	0.583356	PETRONOR	-3.48056	40.2452	28530
2	61	2010-11-09	1.099	0.18	0.024	0.017	0.307	0.583356	PETRONOR	-3.48056	40.2452	28530
2	62	2010-11-10	1.099	0.18	0.024	0.017	0.307	0.583356	PETRONOR	-3.48056	40.2452	28530
2	63	2010-11-11	1.099	0.18	0.024	0.017	0.307	0.583356	PETRONOR	-3.48056	40.2452	28530
2	64	2010-11-12	1.099	0.18	0.024	0.017	0.307	0.583356	PETRONOR	-3.48056	40.2452	28530
2	65	2010-11-13	1.099	0.18	0.024	0.017	0.307	0.583356	PETRONOR	-3.48056	40.2452	28530
2	66	2010-11-14	1.099	0.18	0.024	0.017	0.307	0.583356	PETRONOR	-3.48056	40.2452	28530
2	67	2010-11-15	1.084	0.18	0.024	0.017	0.307	0.570644	PETRONOR	-3.48056	40.2452	28530
2	68	2010-11-16	1.084	0.18	0.024	0.017	0.307	0.570644	PETRONOR	-3.48056	40.2452	28530
2	69	2010-11-17	1.084	0.18	0.024	0.017	0.307	0.570644	PETRONOR	-3.48056	40.2452	28530
2	70	2010-11-18	1.079	0.18	0.024	0.017	0.307	0.566407	PETRONOR	-3.48056	40.2452	28530
2	71	2010-11-19	1.079	0.18	0.024	0.017	0.307	0.566407	PETRONOR	-3.48056	40.2452	28530
2	72	2010-11-20	1.079	0.18	0.024	0.017	0.307	0.566407	PETRONOR	-3.48056	40.2452	28530
2	73	2010-11-21	1.079	0.18	0.024	0.017	0.307	0.566407	PETRONOR	-3.48056	40.2452	28530
2	74	2010-11-22	1.067	0.18	0.024	0.017	0.307	0.556237	PETRONOR	-3.48056	40.2452	28530
2	75	2010-11-23	1.067	0.18	0.024	0.017	0.307	0.556237	PETRONOR	-3.48056	40.2452	28530
2	76	2010-11-24	1.075	0.18	0.024	0.017	0.307	0.563017	PETRONOR	-3.48056	40.2452	28530
2	77	2010-11-25	1.075	0.18	0.024	0.017	0.307	0.563017	PETRONOR	-3.48056	40.2452	28530
2	78	2010-11-26	1.075	0.18	0.024	0.017	0.307	0.563017	PETRONOR	-3.48056	40.2452	28530
2	79	2010-11-27	1.075	0.18	0.024	0.017	0.307	0.563017	PETRONOR	-3.48056	40.2452	28530
2	80	2010-11-28	1.084	0.18	0.024	0.017	0.307	0.570644	PETRONOR	-3.48056	40.2452	28530
2	81	2010-11-29	1.084	0.18	0.024	0.017	0.307	0.570644	PETRONOR	-3.48056	40.2452	28530
2	82	2010-11-30	1.08799	0.18	0.024	0.017	0.307	0.574027	PETRONOR	-3.48056	40.2452	28530
2	83	2010-12-01	1.092	0.18	0.024	0.017	0.307	0.577424	PETRONOR	-3.48056	40.2452	28530
2	84	2010-12-02	1.092	0.18	0.024	0.017	0.307	0.577424	PETRONOR	-3.48056	40.2452	28530
2	85	2010-12-03	1.092	0.18	0.024	0.017	0.307	0.577424	PETRONOR	-3.48056	40.2452	28530
2	86	2010-12-04	1.092	0.18	0.024	0.017	0.307	0.577424	PETRONOR	-3.48056	40.2452	28530
2	87	2010-12-05	1.092	0.18	0.024	0.017	0.307	0.577424	PETRONOR	-3.48056	40.2452	28530
2	88	2010-12-06	1.084	0.18	0.024	0.017	0.307	0.570644	PETRONOR	-3.48056	40.2452	28530
2	89	2010-12-07	1.084	0.18	0.024	0.017	0.307	0.570644	PETRONOR	-3.48056	40.2452	28530
2	90	2010-12-08	1.084	0.18	0.024	0.017	0.307	0.570644	PETRONOR	-3.48056	40.2452	28530
2	91	2010-12-09	1.1	0.18	0.024	0.017	0.307	0.584203	PETRONOR	-3.48056	40.2452	28530
2	92	2010-12-10	1.1	0.18	0.024	0.017	0.307	0.584203	PETRONOR	-3.48056	40.2452	28530
2	93	2010-12-11	1.1	0.18	0.024	0.017	0.307	0.584203	PETRONOR	-3.48056	40.2452	28530
2	94	2010-12-12	1.1	0.18	0.024	0.017	0.307	0.584203	PETRONOR	-3.48056	40.2452	28530
2	95	2010-12-13	1.1	0.18	0.024	0.017	0.307	0.584203	PETRONOR	-3.48056	40.2452	28530
2	96	2010-12-14	1.1	0.18	0.024	0.017	0.307	0.584203	PETRONOR	-3.48056	40.2452	28530
2	97	2010-12-15	1.115	0.18	0.024	0.017	0.307	0.596915	PETRONOR	-3.48056	40.2452	28530
2	98	2010-12-16	1.115	0.18	0.024	0.017	0.307	0.596915	PETRONOR	-3.48056	40.2452	28530
2	99	2010-12-17	1.115	0.18	0.024	0.017	0.307	0.596915	PETRONOR	-3.48056	40.2452	28530
2	100	2010-12-18	1.115	0.18	0.024	0.017	0.307	0.596915	PETRONOR	-3.48056	40.2452	28530
2	101	2010-12-19	1.115	0.18	0.024	0.017	0.307	0.596915	PETRONOR	-3.48056	40.2452	28530
2	102	2010-12-20	1.107	0.18	0.024	0.017	0.307	0.590136	PETRONOR	-3.48056	40.2452	28530
2	103	2010-12-21	1.107	0.18	0.024	0.017	0.307	0.590136	PETRONOR	-3.48056	40.2452	28530
2	104	2010-12-22	1.107	0.18	0.024	0.017	0.307	0.590136	PETRONOR	-3.48056	40.2452	28530
2	105	2010-12-23	1.107	0.18	0.024	0.017	0.307	0.590136	PETRONOR	-3.48056	40.2452	28530
2	106	2010-12-24	1.107	0.18	0.024	0.017	0.307	0.590136	PETRONOR	-3.48056	40.2452	28530
2	107	2010-12-25	1.102	0.18	0.024	0.017	0.307	0.585898	PETRONOR	-3.48056	40.2452	28530
2	108	2010-12-26	1.10003	0.18	0.024	0.017	0.307	0.584228	PETRONOR	-3.48056	40.2452	28530
2	109	2010-12-27	1.098	0.18	0.024	0.017	0.307	0.582509	PETRONOR	-3.48056	40.2452	28530
2	110	2010-12-28	1.096	0.18	0.024	0.017	0.307	0.580814	PETRONOR	-3.48056	40.2452	28530
2	111	2010-12-29	1.096	0.18	0.024	0.017	0.307	0.580814	PETRONOR	-3.48056	40.2452	28530
2	112	2010-12-30	1.096	0.18	0.024	0.017	0.307	0.580814	PETRONOR	-3.48056	40.2452	28530
2	113	2010-12-31	1.096	0.18	0.024	0.017	0.307	0.580814	PETRONOR	-3.48056	40.2452	28530
2	114	2011-01-01	1.096	0.18	0.024	0.017	0.307	0.580814	PETRONOR	-3.48056	40.2452	28530
2	115	2011-01-02	1.096	0.18	0.024	0.017	0.307	0.580814	PETRONOR	-3.48056	40.2452	28530
2	116	2011-01-03	1.096	0.18	0.024	0.017	0.307	0.580814	PETRONOR	-3.48056	40.2452	28530
2	117	2011-01-04	1.096	0.18	0.024	0.017	0.307	0.580814	PETRONOR	-3.48056	40.2452	28530
2	118	2011-01-05	1.113	0.18	0.024	0.017	0.307	0.59522	PETRONOR	-3.48056	40.2452	28530
2	119	2011-01-06	1.113	0.18	0.024	0.017	0.307	0.59522	PETRONOR	-3.48056	40.2452	28530
2	120	2011-01-07	1.113	0.18	0.024	0.017	0.307	0.59522	PETRONOR	-3.48056	40.2452	28530
2	121	2011-01-08	1.117	0.18	0.024	0.017	0.307	0.59861	PETRONOR	-3.48056	40.2452	28530
2	122	2011-01-09	1.11453	0.18	0.024	0.017	0.307	0.596515	PETRONOR	-3.48056	40.2452	28530
2	123	2011-01-10	1.112	0.18	0.024	0.017	0.307	0.594373	PETRONOR	-3.48056	40.2452	28530
2	124	2011-01-11	1.112	0.18	0.024	0.017	0.307	0.594373	PETRONOR	-3.48056	40.2452	28530
2	125	2011-01-12	1.112	0.18	0.024	0.017	0.307	0.594373	PETRONOR	-3.48056	40.2452	28530
2	126	2011-01-13	1.112	0.18	0.024	0.017	0.307	0.594373	PETRONOR	-3.48056	40.2452	28530
2	127	2011-01-14	1.112	0.18	0.024	0.017	0.307	0.594373	PETRONOR	-3.48056	40.2452	28530
2	128	2011-01-15	1.112	0.18	0.024	0.017	0.307	0.594373	PETRONOR	-3.48056	40.2452	28530
2	129	2011-01-16	1.112	0.18	0.024	0.017	0.307	0.594373	PETRONOR	-3.48056	40.2452	28530
2	130	2011-01-17	1.102	0.18	0.024	0.017	0.307	0.585898	PETRONOR	-3.48056	40.2452	28530
2	131	2011-01-18	1.102	0.18	0.024	0.017	0.307	0.585898	PETRONOR	-3.48056	40.2452	28530
2	132	2011-01-19	1.102	0.18	0.024	0.017	0.307	0.585898	PETRONOR	-3.48056	40.2452	28530
2	133	2011-01-20	1.107	0.18	0.024	0.017	0.307	0.590136	PETRONOR	-3.48056	40.2452	28530
2	134	2011-01-21	1.107	0.18	0.024	0.017	0.307	0.590136	PETRONOR	-3.48056	40.2452	28530
2	135	2011-01-22	1.107	0.18	0.024	0.017	0.307	0.590136	PETRONOR	-3.48056	40.2452	28530
2	136	2011-01-23	1.107	0.18	0.024	0.017	0.307	0.590136	PETRONOR	-3.48056	40.2452	28530
2	137	2011-01-24	1.102	0.18	0.024	0.017	0.307	0.585898	PETRONOR	-3.48056	40.2452	28530
2	138	2011-01-25	1.102	0.18	0.024	0.017	0.307	0.585898	PETRONOR	-3.48056	40.2452	28530
2	139	2011-01-26	1.102	0.18	0.024	0.017	0.307	0.585898	PETRONOR	-3.48056	40.2452	28530
2	140	2011-01-27	1.102	0.18	0.024	0.017	0.307	0.585898	PETRONOR	-3.48056	40.2452	28530
2	141	2011-01-28	1.107	0.18	0.024	0.017	0.307	0.590136	PETRONOR	-3.48056	40.2452	28530
2	142	2011-01-29	1.107	0.18	0.024	0.017	0.307	0.590136	PETRONOR	-3.48056	40.2452	28530
2	143	2011-01-30	1.112	0.18	0.024	0.017	0.307	0.594373	PETRONOR	-3.48056	40.2452	28530
2	144	2011-01-31	1.112	0.18	0.024	0.017	0.307	0.594373	PETRONOR	-3.48056	40.2452	28530
2	145	2011-02-01	1.112	0.18	0.024	0.017	0.307	0.594373	PETRONOR	-3.48056	40.2452	28530
2	146	2011-02-02	1.112	0.18	0.024	0.017	0.307	0.594373	PETRONOR	-3.48056	40.2452	28530
2	147	2011-02-03	1.112	0.18	0.024	0.017	0.307	0.594373	PETRONOR	-3.48056	40.2452	28530
2	148	2011-02-04	1.112	0.18	0.024	0.017	0.307	0.594373	PETRONOR	-3.48056	40.2452	28530
2	149	2011-02-05	1.112	0.18	0.024	0.017	0.307	0.594373	PETRONOR	-3.48056	40.2452	28530
2	150	2011-02-06	1.112	0.18	0.024	0.017	0.307	0.594373	PETRONOR	-3.48056	40.2452	28530
2	151	2011-02-07	1.112	0.18	0.024	0.017	0.307	0.594373	PETRONOR	-3.48056	40.2452	28530
2	152	2011-02-08	1.112	0.18	0.024	0.017	0.307	0.594373	PETRONOR	-3.48056	40.2452	28530
2	153	2011-02-09	1.119	0.18	0.024	0.017	0.307	0.600305	PETRONOR	-3.48056	40.2452	28530
2	154	2011-02-10	1.119	0.18	0.024	0.017	0.307	0.600305	PETRONOR	-3.48056	40.2452	28530
2	155	2011-02-11	1.129	0.18	0.024	0.017	0.307	0.60878	PETRONOR	-3.48056	40.2452	28530
2	156	2011-02-12	1.139	0.18	0.024	0.017	0.307	0.617254	PETRONOR	-3.48056	40.2452	28530
2	157	2011-02-13	1.147	0.18	0.024	0.017	0.307	0.624034	PETRONOR	-3.48056	40.2452	28530
2	158	2011-02-14	1.147	0.18	0.024	0.017	0.307	0.624034	PETRONOR	-3.48056	40.2452	28530
2	159	2011-02-15	1.147	0.18	0.024	0.017	0.307	0.624034	PETRONOR	-3.48056	40.2452	28530
2	160	2011-02-16	1.147	0.18	0.024	0.017	0.307	0.624034	PETRONOR	-3.48056	40.2452	28530
2	161	2011-02-17	1.142	0.18	0.024	0.017	0.307	0.619797	PETRONOR	-3.48056	40.2452	28530
2	162	2011-02-18	1.142	0.18	0.024	0.017	0.307	0.619797	PETRONOR	-3.48056	40.2452	28530
2	163	2011-02-19	1.142	0.18	0.024	0.017	0.307	0.619797	PETRONOR	-3.48056	40.2452	28530
2	164	2011-02-20	1.142	0.18	0.024	0.017	0.307	0.619797	PETRONOR	-3.48056	40.2452	28530
2	165	2011-02-21	1.122	0.18	0.024	0.017	0.307	0.602847	PETRONOR	-3.48056	40.2452	28530
2	166	2011-02-22	1.122	0.18	0.024	0.017	0.307	0.602847	PETRONOR	-3.48056	40.2452	28530
2	167	2011-02-23	1.122	0.18	0.024	0.017	0.307	0.602847	PETRONOR	-3.48056	40.2452	28530
2	168	2011-02-24	1.114	0.18	0.024	0.017	0.307	0.596068	PETRONOR	-3.48056	40.2452	28530
2	169	2011-02-25	1.12247	0.18	0.024	0.017	0.307	0.603244	PETRONOR	-3.48056	40.2452	28530
2	170	2011-02-26	1.131	0.18	0.024	0.017	0.307	0.610475	PETRONOR	-3.48056	40.2452	28530
2	171	2011-02-27	1.13599	0.18	0.024	0.017	0.307	0.614701	PETRONOR	-3.48056	40.2452	28530
2	172	2011-02-28	1.141	0.18	0.024	0.017	0.307	0.618949	PETRONOR	-3.48056	40.2452	28530
2	173	2011-03-01	1.141	0.18	0.024	0.017	0.307	0.618949	PETRONOR	-3.48056	40.2452	28530
2	174	2011-03-02	1.141	0.18	0.024	0.017	0.307	0.618949	PETRONOR	-3.48056	40.2452	28530
2	175	2011-03-03	1.153	0.18	0.024	0.017	0.307	0.629119	PETRONOR	-3.48056	40.2452	28530
2	176	2011-03-04	1.153	0.18	0.024	0.017	0.307	0.629119	PETRONOR	-3.48056	40.2452	28530
2	177	2011-03-05	1.158	0.18	0.024	0.017	0.307	0.633356	PETRONOR	-3.48056	40.2452	28530
2	178	2011-03-06	1.158	0.18	0.024	0.017	0.307	0.633356	PETRONOR	-3.48056	40.2452	28530
2	179	2011-03-07	1.158	0.18	0.024	0.017	0.307	0.633356	PETRONOR	-3.48056	40.2452	28530
2	180	2011-03-08	1.158	0.18	0.024	0.017	0.307	0.633356	PETRONOR	-3.48056	40.2452	28530
2	181	2011-03-09	1.171	0.18	0.024	0.017	0.307	0.644373	PETRONOR	-3.48056	40.2452	28530
2	182	2011-03-10	1.171	0.18	0.024	0.017	0.307	0.644373	PETRONOR	-3.48056	40.2452	28530
2	183	2011-03-11	1.171	0.18	0.024	0.017	0.307	0.644373	PETRONOR	-3.48056	40.2452	28530
2	184	2011-03-12	1.171	0.18	0.024	0.017	0.307	0.644373	PETRONOR	-3.48056	40.2452	28530
2	185	2011-03-13	1.177	0.18	0.024	0.017	0.307	0.649458	PETRONOR	-3.48056	40.2452	28530
2	186	2011-03-14	1.177	0.18	0.024	0.017	0.307	0.649458	PETRONOR	-3.48056	40.2452	28530
2	187	2011-03-15	1.177	0.18	0.024	0.017	0.307	0.649458	PETRONOR	-3.48056	40.2452	28530
2	188	2011-03-16	1.177	0.18	0.024	0.017	0.307	0.649458	PETRONOR	-3.48056	40.2452	28530
2	189	2011-03-17	1.177	0.18	0.024	0.017	0.307	0.649458	PETRONOR	-3.48056	40.2452	28530
2	190	2011-03-18	1.177	0.18	0.024	0.017	0.307	0.649458	PETRONOR	-3.48056	40.2452	28530
2	191	2011-03-19	1.177	0.18	0.024	0.017	0.307	0.649458	PETRONOR	-3.48056	40.2452	28530
2	192	2011-03-20	1.177	0.18	0.024	0.017	0.307	0.649458	PETRONOR	-3.48056	40.2452	28530
2	193	2011-03-21	1.177	0.18	0.024	0.017	0.307	0.649458	PETRONOR	-3.48056	40.2452	28530
2	194	2011-03-22	1.177	0.18	0.024	0.017	0.307	0.649458	PETRONOR	-3.48056	40.2452	28530
2	195	2011-03-23	1.177	0.18	0.024	0.017	0.307	0.649458	PETRONOR	-3.48056	40.2452	28530
2	196	2011-03-24	1.177	0.18	0.024	0.017	0.307	0.649458	PETRONOR	-3.48056	40.2452	28530
2	197	2011-03-25	1.187	0.18	0.024	0.017	0.307	0.657932	PETRONOR	-3.48056	40.2452	28530
2	198	2011-03-26	1.197	0.18	0.024	0.017	0.307	0.666407	PETRONOR	-3.48056	40.2452	28530
2	199	2011-03-27	1.197	0.18	0.024	0.017	0.307	0.666407	PETRONOR	-3.48056	40.2452	28530
2	200	2011-03-28	1.197	0.18	0.024	0.017	0.307	0.666407	PETRONOR	-3.48056	40.2452	28530
2	201	2011-03-29	1.1995	0.18	0.024	0.017	0.307	0.668527	PETRONOR	-3.48056	40.2452	28530
2	202	2011-03-30	1.202	0.18	0.024	0.017	0.307	0.670644	PETRONOR	-3.48056	40.2452	28530
2	203	2011-03-31	1.202	0.18	0.024	0.017	0.307	0.670644	PETRONOR	-3.48056	40.2452	28530
2	204	2011-04-01	1.202	0.18	0.024	0.017	0.307	0.670644	PETRONOR	-3.48056	40.2452	28530
2	205	2011-04-02	1.202	0.18	0.024	0.017	0.307	0.670644	PETRONOR	-3.48056	40.2452	28530
2	206	2011-04-03	1.202	0.18	0.024	0.017	0.307	0.670644	PETRONOR	-3.48056	40.2452	28530
2	207	2011-04-04	1.192	0.18	0.024	0.017	0.307	0.662169	PETRONOR	-3.48056	40.2452	28530
2	208	2011-04-05	1.192	0.18	0.024	0.017	0.307	0.662169	PETRONOR	-3.48056	40.2452	28530
2	209	2011-04-06	1.192	0.18	0.024	0.017	0.307	0.662169	PETRONOR	-3.48056	40.2452	28530
2	210	2011-04-07	1.192	0.18	0.024	0.017	0.307	0.662169	PETRONOR	-3.48056	40.2452	28530
2	211	2011-04-08	1.192	0.18	0.024	0.017	0.307	0.662169	PETRONOR	-3.48056	40.2452	28530
2	212	2011-04-09	1.192	0.18	0.024	0.017	0.307	0.662169	PETRONOR	-3.48056	40.2452	28530
2	213	2011-04-10	1.192	0.18	0.024	0.017	0.307	0.662169	PETRONOR	-3.48056	40.2452	28530
2	214	2011-04-11	1.192	0.18	0.024	0.017	0.307	0.662169	PETRONOR	-3.48056	40.2452	28530
2	215	2011-04-12	1.192	0.18	0.024	0.017	0.307	0.662169	PETRONOR	-3.48056	40.2452	28530
2	216	2011-04-13	1.192	0.18	0.024	0.017	0.307	0.662169	PETRONOR	-3.48056	40.2452	28530
2	217	2011-04-14	1.192	0.18	0.024	0.017	0.307	0.662169	PETRONOR	-3.48056	40.2452	28530
2	218	2011-04-15	1.192	0.18	0.024	0.017	0.307	0.662169	PETRONOR	-3.48056	40.2452	28530
2	219	2011-04-16	1.192	0.18	0.024	0.017	0.307	0.662169	PETRONOR	-3.48056	40.2452	28530
2	220	2011-04-17	1.192	0.18	0.024	0.017	0.307	0.662169	PETRONOR	-3.48056	40.2452	28530
2	221	2011-04-18	1.192	0.18	0.024	0.017	0.307	0.662169	PETRONOR	-3.48056	40.2452	28530
2	222	2011-04-19	1.192	0.18	0.024	0.017	0.307	0.662169	PETRONOR	-3.48056	40.2452	28530
2	223	2011-04-20	1.192	0.18	0.024	0.017	0.307	0.662169	PETRONOR	-3.48056	40.2452	28530
2	224	2011-04-21		0.18	0.024	0.017	0.307		PETRONOR	-3.48056	40.2452	28530
2	225	2011-04-22		0.18	0.024	0.017	0.307		PETRONOR	-3.48056	40.2452	28530
2	226	2011-04-23		0.18	0.024	0.017	0.307		PETRONOR	-3.48056	40.2452	28530
2	227	2011-04-24		0.18	0.024	0.017	0.307		PETRONOR	-3.48056	40.2452	28530
2	228	2011-04-25		0.18	0.024	0.017	0.307		PETRONOR	-3.48056	40.2452	28530
2	229	2011-04-26		0.18	0.024	0.017	0.307		PETRONOR	-3.48056	40.2452	28530
2	230	2011-04-27		0.18	0.024	0.017	0.307		PETRONOR	-3.48056	40.2452	28530
2	231	2011-04-28		0.18	0.024	0.017	0.307		PETRONOR	-3.48056	40.2452	28530
2	232	2011-04-29		0.18	0.024	0.017	0.307		PETRONOR	-3.48056	40.2452	28530
2	233	2011-04-30		0.18	0.024	0.017	0.307		PETRONOR	-3.48056	40.2452	28530
2	234	2011-05-01		0.18	0.024	0.017	0.307		PETRONOR	-3.48056	40.2452	28530
2	235	2011-05-02		0.18	0.024	0.017	0.307		PETRONOR	-3.48056	40.2452	28530
2	236	2011-05-03	1.247	0.18	0.024	0.017	0.307	0.70878	PETRONOR	-3.48056	40.2452	28530
2	237	2011-05-04	1.247	0.18	0.024	0.017	0.307	0.70878	PETRONOR	-3.48056	40.2452	28530
2	238	2011-05-05	1.247	0.18	0.024	0.017	0.307	0.70878	PETRONOR	-3.48056	40.2452	28530
2	239	2011-05-06	1.247	0.18	0.024	0.017	0.307	0.70878	PETRONOR	-3.48056	40.2452	28530
2	240	2011-05-07	1.247	0.18	0.024	0.017	0.307	0.70878	PETRONOR	-3.48056	40.2452	28530
2	241	2011-05-08	1.247	0.18	0.024	0.017	0.307	0.70878	PETRONOR	-3.48056	40.2452	28530
2	242	2011-05-09	1.247	0.18	0.024	0.017	0.307	0.70878	PETRONOR	-3.48056	40.2452	28530
2	243	2011-05-10	1.247	0.18	0.024	0.017	0.307	0.70878	PETRONOR	-3.48056	40.2452	28530
2	244	2011-05-11	1.247	0.18	0.024	0.017	0.307	0.70878	PETRONOR	-3.48056	40.2452	28530
2	245	2011-05-12	1.247	0.18	0.024	0.017	0.307	0.70878	PETRONOR	-3.48056	40.2452	28530
2	246	2011-05-13	1.247	0.18	0.024	0.017	0.307	0.70878	PETRONOR	-3.48056	40.2452	28530
2	247	2011-05-14	1.247	0.18	0.024	0.017	0.307	0.70878	PETRONOR	-3.48056	40.2452	28530
2	248	2011-05-15	1.247	0.18	0.024	0.017	0.307	0.70878	PETRONOR	-3.48056	40.2452	28530
2	249	2011-05-16	1.247	0.18	0.024	0.017	0.307	0.70878	PETRONOR	-3.48056	40.2452	28530
2	250	2011-05-17	1.247	0.18	0.024	0.017	0.307	0.70878	PETRONOR	-3.48056	40.2452	28530
2	251	2011-05-18	1.247	0.18	0.024	0.017	0.307	0.70878	PETRONOR	-3.48056	40.2452	28530
2	252	2011-05-19	1.262	0.18	0.024	0.017	0.307	0.721491	PETRONOR	-3.48056	40.2452	28530
2	253	2011-05-20	1.262	0.18	0.024	0.017	0.307	0.721491	PETRONOR	-3.48056	40.2452	28530
2	254	2011-05-21	1.262	0.18	0.024	0.017	0.307	0.721491	PETRONOR	-3.48056	40.2452	28530
2	255	2011-05-22	1.25953	0.18	0.024	0.017	0.307	0.719399	PETRONOR	-3.48056	40.2452	28530
2	256	2011-05-23	1.257	0.18	0.024	0.017	0.307	0.717254	PETRONOR	-3.48056	40.2452	28530
2	257	2011-05-24	1.257	0.18	0.024	0.017	0.307	0.717254	PETRONOR	-3.48056	40.2452	28530
2	258	2011-05-25	1.257	0.18	0.024	0.017	0.307	0.717254	PETRONOR	-3.48056	40.2452	28530
2	259	2011-05-26	1.267	0.18	0.024	0.017	0.307	0.725729	PETRONOR	-3.48056	40.2452	28530
2	260	2011-05-27	1.267	0.18	0.024	0.017	0.307	0.725729	PETRONOR	-3.48056	40.2452	28530
2	261	2011-05-28	1.277	0.18	0.024	0.017	0.307	0.734203	PETRONOR	-3.48056	40.2452	28530
2	262	2011-05-29	1.277	0.18	0.024	0.017	0.307	0.734203	PETRONOR	-3.48056	40.2452	28530
2	263	2011-05-30	1.277	0.18	0.024	0.017	0.307	0.734203	PETRONOR	-3.48056	40.2452	28530
2	264	2011-05-31	1.277	0.18	0.024	0.017	0.307	0.734203	PETRONOR	-3.48056	40.2452	28530
2	265	2011-06-01	1.277	0.18	0.024	0.017	0.307	0.734203	PETRONOR	-3.48056	40.2452	28530
2	266	2011-06-02	1.287	0.18	0.024	0.017	0.307	0.742678	PETRONOR	-3.48056	40.2452	28530
2	267	2011-06-03	1.297	0.18	0.024	0.017	0.307	0.751153	PETRONOR	-3.48056	40.2452	28530
2	268	2011-06-04	1.312	0.18	0.024	0.017	0.307	0.763864	PETRONOR	-3.48056	40.2452	28530
2	269	2011-06-05	1.312	0.18	0.024	0.017	0.307	0.763864	PETRONOR	-3.48056	40.2452	28530
2	270	2011-06-06	1.292	0.18	0.024	0.017	0.307	0.746915	PETRONOR	-3.48056	40.2452	28530
2	271	2011-06-07	1.292	0.18	0.024	0.017	0.307	0.746915	PETRONOR	-3.48056	40.2452	28530
2	272	2011-06-08	1.317	0.18	0.024	0.017	0.307	0.768102	PETRONOR	-3.48056	40.2452	28530
2	273	2011-06-09	1.317	0.18	0.024	0.017	0.307	0.768102	PETRONOR	-3.48056	40.2452	28530
2	274	2011-06-10	1.317	0.18	0.024	0.017	0.307	0.768102	PETRONOR	-3.48056	40.2452	28530
2	275	2011-06-11	1.312	0.18	0.024	0.017	0.307	0.763864	PETRONOR	-3.48056	40.2452	28530
2	276	2011-06-12	1.312	0.18	0.024	0.017	0.307	0.763864	PETRONOR	-3.48056	40.2452	28530
2	277	2011-06-13	1.30456	0.18	0.024	0.017	0.307	0.757559	PETRONOR	-3.48056	40.2452	28530
2	278	2011-06-14	1.297	0.18	0.024	0.017	0.307	0.751153	PETRONOR	-3.48056	40.2452	28530
2	279	2011-06-15	1.312	0.18	0.024	0.017	0.307	0.763864	PETRONOR	-3.48056	40.2452	28530
2	280	2011-06-16	1.312	0.18	0.024	0.017	0.307	0.763864	PETRONOR	-3.48056	40.2452	28530
2	281	2011-06-17	1.302	0.18	0.024	0.017	0.307	0.75539	PETRONOR	-3.48056	40.2452	28530
2	282	2011-06-18	1.302	0.18	0.024	0.017	0.307	0.75539	PETRONOR	-3.48056	40.2452	28530
2	283	2011-06-19	1.302	0.18	0.024	0.017	0.307	0.75539	PETRONOR	-3.48056	40.2452	28530
2	284	2011-06-20	1.302	0.18	0.024	0.017	0.307	0.75539	PETRONOR	-3.48056	40.2452	28530
2	285	2011-06-21	1.302	0.18	0.024	0.017	0.307	0.75539	PETRONOR	-3.48056	40.2452	28530
2	286	2011-06-22	1.302	0.18	0.024	0.017	0.307	0.75539	PETRONOR	-3.48056	40.2452	28530
2	287	2011-06-23	1.302	0.18	0.024	0.017	0.307	0.75539	PETRONOR	-3.48056	40.2452	28530
2	288	2011-06-24	1.302	0.18	0.024	0.017	0.307	0.75539	PETRONOR	-3.48056	40.2452	28530
2	289	2011-06-25	1.302	0.18	0.024	0.017	0.307	0.75539	PETRONOR	-3.48056	40.2452	28530
2	290	2011-06-26	1.302	0.18	0.024	0.017	0.307	0.75539	PETRONOR	-3.48056	40.2452	28530
2	291	2011-06-27	1.292	0.18	0.024	0.017	0.307	0.746915	PETRONOR	-3.48056	40.2452	28530
2	292	2011-06-28	1.292	0.18	0.024	0.017	0.307	0.746915	PETRONOR	-3.48056	40.2452	28530
2	293	2011-06-29	1.297	0.18	0.024	0.017	0.307	0.751153	PETRONOR	-3.48056	40.2452	28530
2	294	2011-06-30	1.307	0.18	0.024	0.017	0.307	0.759627	PETRONOR	-3.48056	40.2452	28530
2	295	2011-07-01	1.307	0.18	0.024	0.017	0.307	0.759627	PETRONOR	-3.48056	40.2452	28530
2	296	2011-07-02	1.30453	0.18	0.024	0.017	0.307	0.757535	PETRONOR	-3.48056	40.2452	28530
2	297	2011-07-03	1.302	0.18	0.024	0.017	0.307	0.75539	PETRONOR	-3.48056	40.2452	28530
2	298	2011-07-04	1.297	0.18	0.024	0.017	0.307	0.751153	PETRONOR	-3.48056	40.2452	28530
2	299	2011-07-05	1.297	0.18	0.024	0.017	0.307	0.751153	PETRONOR	-3.48056	40.2452	28530
2	300	2011-07-06	1.31	0.18	0.024	0.017	0.307	0.76217	PETRONOR	-3.48056	40.2452	28530
2	301	2011-07-07	1.31	0.18	0.024	0.017	0.307	0.76217	PETRONOR	-3.48056	40.2452	28530
2	302	2011-07-08	1.32	0.18	0.024	0.017	0.307	0.770644	PETRONOR	-3.48056	40.2452	28530
2	303	2011-07-09	1.32	0.18	0.024	0.017	0.307	0.770644	PETRONOR	-3.48056	40.2452	28530
2	304	2011-07-10	1.32	0.18	0.024	0.017	0.307	0.770644	PETRONOR	-3.48056	40.2452	28530
2	305	2011-07-11	1.315	0.18	0.024	0.017	0.307	0.766407	PETRONOR	-3.48056	40.2452	28530
2	306	2011-07-12	1.315	0.18	0.024	0.017	0.307	0.766407	PETRONOR	-3.48056	40.2452	28530
2	307	2011-07-13	1.33	0.18	0.024	0.017	0.307	0.779119	PETRONOR	-3.48056	40.2452	28530
2	308	2011-07-14	1.33	0.18	0.024	0.017	0.307	0.779119	PETRONOR	-3.48056	40.2452	28530
2	309	2011-07-15	1.32	0.18	0.024	0.017	0.307	0.770644	PETRONOR	-3.48056	40.2452	28530
2	310	2011-07-16	1.32	0.18	0.024	0.017	0.307	0.770644	PETRONOR	-3.48056	40.2452	28530
2	311	2011-07-17	1.32	0.18	0.024	0.017	0.307	0.770644	PETRONOR	-3.48056	40.2452	28530
2	312	2011-07-18	1.305	0.18	0.024	0.017	0.307	0.757932	PETRONOR	-3.48056	40.2452	28530
2	313	2011-07-19	1.305	0.18	0.024	0.017	0.307	0.757932	PETRONOR	-3.48056	40.2452	28530
2	314	2011-07-20	1.30336	0.18	0.024	0.017	0.307	0.75654	PETRONOR	-3.48056	40.2452	28530
2	315	2011-07-21	1.30167	0.18	0.024	0.017	0.307	0.755111	PETRONOR	-3.48056	40.2452	28530
2	316	2011-07-22	1.3	0.18	0.024	0.017	0.307	0.753695	PETRONOR	-3.48056	40.2452	28530
2	317	2011-07-23	1.3	0.18	0.024	0.017	0.307	0.753695	PETRONOR	-3.48056	40.2452	28530
2	318	2011-07-24	1.3	0.18	0.024	0.017	0.307	0.753695	PETRONOR	-3.48056	40.2452	28530
2	319	2011-07-25	1.3	0.18	0.024	0.017	0.307	0.753695	PETRONOR	-3.48056	40.2452	28530
2	320	2011-07-26	1.3	0.18	0.024	0.017	0.307	0.753695	PETRONOR	-3.48056	40.2452	28530
2	321	2011-07-27	1.3	0.18	0.024	0.017	0.307	0.753695	PETRONOR	-3.48056	40.2452	28530
2	322	2011-07-28	1.3	0.18	0.024	0.017	0.307	0.753695	PETRONOR	-3.48056	40.2452	28530
2	323	2011-07-29	1.3	0.18	0.024	0.017	0.307	0.753695	PETRONOR	-3.48056	40.2452	28530
2	324	2011-07-30	1.3	0.18	0.024	0.017	0.307	0.753695	PETRONOR	-3.48056	40.2452	28530
2	325	2011-07-31	1.3	0.18	0.024	0.017	0.307	0.753695	PETRONOR	-3.48056	40.2452	28530
2	326	2011-08-01	1.3	0.18	0.024	0.017	0.307	0.753695	PETRONOR	-3.48056	40.2452	28530
2	327	2011-08-02	1.3	0.18	0.024	0.017	0.307	0.753695	PETRONOR	-3.48056	40.2452	28530
2	328	2011-08-03	1.3	0.18	0.024	0.017	0.307	0.753695	PETRONOR	-3.48056	40.2452	28530
2	329	2011-08-04	1.3	0.18	0.024	0.017	0.307	0.753695	PETRONOR	-3.48056	40.2452	28530
2	330	2011-08-05	1.3	0.18	0.024	0.017	0.307	0.753695	PETRONOR	-3.48056	40.2452	28530
2	331	2011-08-06	1.3	0.18	0.024	0.017	0.307	0.753695	PETRONOR	-3.48056	40.2452	28530
2	332	2011-08-07	1.3	0.18	0.024	0.017	0.307	0.753695	PETRONOR	-3.48056	40.2452	28530
2	333	2011-08-08	1.3	0.18	0.024	0.017	0.307	0.753695	PETRONOR	-3.48056	40.2452	28530
2	334	2011-08-09	1.3	0.18	0.024	0.017	0.307	0.753695	PETRONOR	-3.48056	40.2452	28530
2	335	2011-08-10	1.3	0.18	0.024	0.017	0.307	0.753695	PETRONOR	-3.48056	40.2452	28530
2	336	2011-08-11	1.3	0.18	0.024	0.017	0.307	0.753695	PETRONOR	-3.48056	40.2452	28530
2	337	2011-08-12	1.3	0.18	0.024	0.017	0.307	0.753695	PETRONOR	-3.48056	40.2452	28530
2	338	2011-08-13	1.3	0.18	0.024	0.017	0.307	0.753695	PETRONOR	-3.48056	40.2452	28530
2	339	2011-08-14	1.3	0.18	0.024	0.017	0.307	0.753695	PETRONOR	-3.48056	40.2452	28530
2	340	2011-08-15		0.18	0.024	0.017	0.307		PETRONOR	-3.48056	40.2452	28530
2	341	2011-08-16		0.18	0.024	0.017	0.307		PETRONOR	-3.48056	40.2452	28530
2	342	2011-08-17		0.18	0.024	0.017	0.307		PETRONOR	-3.48056	40.2452	28530
2	343	2011-08-18		0.18	0.024	0.017	0.307		PETRONOR	-3.48056	40.2452	28530
2	344	2011-08-19		0.18	0.024	0.017	0.307		PETRONOR	-3.48056	40.2452	28530
2	345	2011-08-20		0.18	0.024	0.017	0.307		PETRONOR	-3.48056	40.2452	28530
2	346	2011-08-21		0.18	0.024	0.017	0.307		PETRONOR	-3.48056	40.2452	28530
2	347	2011-08-22		0.18	0.024	0.017	0.307		PETRONOR	-3.48056	40.2452	28530
2	348	2011-08-23		0.18	0.024	0.017	0.307		PETRONOR	-3.48056	40.2452	28530
2	349	2011-08-24		0.18	0.024	0.017	0.307		PETRONOR	-3.48056	40.2452	28530
2	350	2011-08-25		0.18	0.024	0.017	0.307		PETRONOR	-3.48056	40.2452	28530
2	351	2011-08-26		0.18	0.024	0.017	0.307		PETRONOR	-3.48056	40.2452	28530
2	352	2011-08-27		0.18	0.024	0.017	0.307		PETRONOR	-3.48056	40.2452	28530
2	353	2011-08-28		0.18	0.024	0.017	0.307		PETRONOR	-3.48056	40.2452	28530
2	354	2011-08-29		0.18	0.024	0.017	0.307		PETRONOR	-3.48056	40.2452	28530
2	355	2011-08-30		0.18	0.024	0.017	0.307		PETRONOR	-3.48056	40.2452	28530
2	356	2011-08-31		0.18	0.024	0.017	0.307		PETRONOR	-3.48056	40.2452	28530
2	357	2011-09-01		0.18	0.024	0.017	0.307		PETRONOR	-3.48056	40.2452	28530
2	358	2011-09-02		0.18	0.024	0.017	0.307		PETRONOR	-3.48056	40.2452	28530
2	359	2011-09-03		0.18	0.024	0.017	0.307		PETRONOR	-3.48056	40.2452	28530
2	360	2011-09-04		0.18	0.024	0.017	0.307		PETRONOR	-3.48056	40.2452	28530
2	361	2011-09-05		0.18	0.024	0.017	0.307		PETRONOR	-3.48056	40.2452	28530
2	362	2011-09-06		0.18	0.024	0.017	0.307		PETRONOR	-3.48056	40.2452	28530
2	363	2011-09-07		0.18	0.024	0.017	0.307		PETRONOR	-3.48056	40.2452	28530
2	364	2011-09-08		0.18	0.024	0.017	0.307		PETRONOR	-3.48056	40.2452	28530
2	365	2011-09-09		0.18	0.024	0.017	0.307		PETRONOR	-3.48056	40.2452	28530
2	366	2011-09-10		0.18	0.024	0.017	0.307		PETRONOR	-3.48056	40.2452	28530
2	367	2011-09-11		0.18	0.024	0.017	0.307		PETRONOR	-3.48056	40.2452	28530
2	368	2011-09-12		0.18	0.024	0.017	0.307		PETRONOR	-3.48056	40.2452	28530
2	369	2011-09-13		0.18	0.024	0.017	0.307		PETRONOR	-3.48056	40.2452	28530
2	370	2011-09-14		0.18	0.024	0.017	0.307		PETRONOR	-3.48056	40.2452	28530
2	371	2011-09-15		0.18	0.024	0.017	0.307		PETRONOR	-3.48056	40.2452	28530
2	372	2011-09-16		0.18	0.024	0.017	0.307		PETRONOR	-3.48056	40.2452	28530
2	373	2011-09-17		0.18	0.024	0.017	0.307		PETRONOR	-3.48056	40.2452	28530
2	374	2011-09-18		0.18	0.024	0.017	0.307		PETRONOR	-3.48056	40.2452	28530
2	375	2011-09-19		0.18	0.024	0.017	0.307		PETRONOR	-3.48056	40.2452	28530
2	376	2011-09-20		0.18	0.024	0.017	0.307		PETRONOR	-3.48056	40.2452	28530
2	377	2011-09-21		0.18	0.024	0.017	0.307		PETRONOR	-3.48056	40.2452	28530
2	378	2011-09-22		0.18	0.024	0.017	0.307		PETRONOR	-3.48056	40.2452	28530
2	379	2011-09-23		0.18	0.024	0.017	0.307		PETRONOR	-3.48056	40.2452	28530
2	380	2011-09-24		0.18	0.024	0.017	0.307		PETRONOR	-3.48056	40.2452	28530
2	381	2011-09-25		0.18	0.024	0.017	0.307		PETRONOR	-3.48056	40.2452	28530
2	382	2011-09-26		0.18	0.024	0.017	0.307		PETRONOR	-3.48056	40.2452	28530
2	383	2011-09-27		0.18	0.024	0.017	0.307		PETRONOR	-3.48056	40.2452	28530
2	384	2011-09-28		0.18	0.024	0.017	0.307		PETRONOR	-3.48056	40.2452	28530
2	385	2011-09-29		0.18	0.024	0.017	0.307		PETRONOR	-3.48056	40.2452	28530
2	386	2011-09-30		0.18	0.024	0.017	0.307		PETRONOR	-3.48056	40.2452	28530
2	387	2011-10-01		0.18	0.024	0.017	0.307		PETRONOR	-3.48056	40.2452	28530
2	388	2011-10-02		0.18	0.024	0.017	0.307		PETRONOR	-3.48056	40.2452	28530
2	389	2011-10-03		0.18	0.024	0.017	0.307		PETRONOR	-3.48056	40.2452	28530
2	390	2011-10-04		0.18	0.024	0.017	0.307		PETRONOR	-3.48056	40.2452	28530
2	391	2011-10-05		0.18	0.024	0.017	0.307		PETRONOR	-3.48056	40.2452	28530
2	392	2011-10-06		0.18	0.024	0.017	0.307		PETRONOR	-3.48056	40.2452	28530
2	393	2011-10-07		0.18	0.024	0.017	0.307		PETRONOR	-3.48056	40.2452	28530
2	394	2011-10-08		0.18	0.024	0.017	0.307		PETRONOR	-3.48056	40.2452	28530
2	395	2011-10-09		0.18	0.024	0.017	0.307		PETRONOR	-3.48056	40.2452	28530
2	396	2011-10-10		0.18	0.024	0.017	0.307		PETRONOR	-3.48056	40.2452	28530
2	397	2011-10-11		0.18	0.024	0.017	0.307		PETRONOR	-3.48056	40.2452	28530
2	398	2011-10-12		0.18	0.024	0.017	0.307		PETRONOR	-3.48056	40.2452	28530
2	399	2011-10-13		0.18	0.024	0.017	0.307		PETRONOR	-3.48056	40.2452	28530
2	400	2011-10-14		0.18	0.024	0.017	0.307		PETRONOR	-3.48056	40.2452	28530
2	401	2011-10-15		0.18	0.024	0.017	0.307		PETRONOR	-3.48056	40.2452	28530
2	402	2011-10-16		0.18	0.024	0.017	0.307		PETRONOR	-3.48056	40.2452	28530
2	403	2011-10-17		0.18	0.024	0.017	0.307		PETRONOR	-3.48056	40.2452	28530
2	404	2011-10-18		0.18	0.024	0.017	0.307		PETRONOR	-3.48056	40.2452	28530
2	405	2011-10-19		0.18	0.024	0.017	0.307		PETRONOR	-3.48056	40.2452	28530
2	406	2011-10-20		0.18	0.024	0.017	0.307		PETRONOR	-3.48056	40.2452	28530
2	407	2011-10-21		0.18	0.024	0.017	0.307		PETRONOR	-3.48056	40.2452	28530
2	408	2011-10-22		0.18	0.024	0.017	0.307		PETRONOR	-3.48056	40.2452	28530
2	409	2011-10-23		0.18	0.024	0.017	0.307		PETRONOR	-3.48056	40.2452	28530
2	410	2011-10-24		0.18	0.024	0.017	0.307		PETRONOR	-3.48056	40.2452	28530
2	411	2011-10-25		0.18	0.024	0.017	0.307		PETRONOR	-3.48056	40.2452	28530
2	412	2011-10-26		0.18	0.024	0.017	0.307		PETRONOR	-3.48056	40.2452	28530
2	413	2011-10-27		0.18	0.024	0.017	0.307		PETRONOR	-3.48056	40.2452	28530
2	414	2011-10-28		0.18	0.024	0.017	0.307		PETRONOR	-3.48056	40.2452	28530
2	415	2011-10-29		0.18	0.024	0.017	0.307		PETRONOR	-3.48056	40.2452	28530
2	416	2011-10-30		0.18	0.024	0.017	0.307		PETRONOR	-3.48056	40.2452	28530
2	417	2011-10-31	1.284	0.18	0.024	0.017	0.307	0.740136	PETRONOR	-3.48056	40.2452	28530
2	418	2011-11-01	1.284	0.18	0.024	0.017	0.307	0.740136	PETRONOR	-3.48056	40.2452	28530
2	419	2011-11-02	1.284	0.18	0.024	0.017	0.307	0.740136	PETRONOR	-3.48056	40.2452	28530
2	420	2011-11-03	1.284	0.18	0.024	0.017	0.307	0.740136	PETRONOR	-3.48056	40.2452	28530
2	421	2011-11-04	1.284	0.18	0.024	0.017	0.307	0.740136	PETRONOR	-3.48056	40.2452	28530
2	422	2011-11-05	1.284	0.18	0.024	0.017	0.307	0.740136	PETRONOR	-3.48056	40.2452	28530
2	423	2011-11-06	1.284	0.18	0.024	0.017	0.307	0.740136	PETRONOR	-3.48056	40.2452	28530
2	424	2011-11-07	1.259	0.18	0.024	0.017	0.307	0.718949	PETRONOR	-3.48056	40.2452	28530
2	425	2011-11-08	1.259	0.18	0.024	0.017	0.307	0.718949	PETRONOR	-3.48056	40.2452	28530
2	426	2011-11-09	1.25404	0.18	0.024	0.017	0.307	0.714749	PETRONOR	-3.48056	40.2452	28530
2	427	2011-11-10	1.249	0.18	0.024	0.017	0.307	0.710475	PETRONOR	-3.48056	40.2452	28530
2	428	2011-11-11	1.229	0.18	0.024	0.017	0.307	0.693525	PETRONOR	-3.48056	40.2452	28530
2	429	2011-11-12	1.229	0.18	0.024	0.017	0.307	0.693525	PETRONOR	-3.48056	40.2452	28530
2	430	2011-11-13	1.229	0.18	0.024	0.017	0.307	0.693525	PETRONOR	-3.48056	40.2452	28530
2	431	2011-11-14	1.229	0.18	0.024	0.017	0.307	0.693525	PETRONOR	-3.48056	40.2452	28530
2	432	2011-11-15	1.229	0.18	0.024	0.017	0.307	0.693525	PETRONOR	-3.48056	40.2452	28530
2	433	2011-11-16	1.229	0.18	0.024	0.017	0.307	0.693525	PETRONOR	-3.48056	40.2452	28530
2	434	2011-11-17	1.239	0.18	0.024	0.017	0.307	0.702	PETRONOR	-3.48056	40.2452	28530
2	435	2011-11-18	1.239	0.18	0.024	0.017	0.307	0.702	PETRONOR	-3.48056	40.2452	28530
2	436	2011-11-19	1.239	0.18	0.024	0.017	0.307	0.702	PETRONOR	-3.48056	40.2452	28530
2	437	2011-11-20	1.23653	0.18	0.024	0.017	0.307	0.699907	PETRONOR	-3.48056	40.2452	28530
2	438	2011-11-21	1.234	0.18	0.024	0.017	0.307	0.697763	PETRONOR	-3.48056	40.2452	28530
2	439	2011-11-22	1.234	0.18	0.024	0.017	0.307	0.697763	PETRONOR	-3.48056	40.2452	28530
2	440	2011-11-23	1.234	0.18	0.024	0.017	0.307	0.697763	PETRONOR	-3.48056	40.2452	28530
2	441	2011-11-24	1.234	0.18	0.024	0.017	0.307	0.697763	PETRONOR	-3.48056	40.2452	28530
2	442	2011-11-25	1.234	0.18	0.024	0.017	0.307	0.697763	PETRONOR	-3.48056	40.2452	28530
2	443	2011-11-26	1.244	0.18	0.024	0.017	0.307	0.706237	PETRONOR	-3.48056	40.2452	28530
2	444	2011-11-27	1.244	0.18	0.024	0.017	0.307	0.706237	PETRONOR	-3.48056	40.2452	28530
2	445	2011-11-28	1.239	0.18	0.024	0.017	0.307	0.702	PETRONOR	-3.48056	40.2452	28530
2	446	2011-11-29	1.239	0.18	0.024	0.017	0.307	0.702	PETRONOR	-3.48056	40.2452	28530
2	447	2011-11-30	1.249	0.18	0.024	0.017	0.307	0.710475	PETRONOR	-3.48056	40.2452	28530
2	448	2011-12-01	1.249	0.18	0.024	0.017	0.307	0.710475	PETRONOR	-3.48056	40.2452	28530
2	449	2011-12-02	1.264	0.18	0.024	0.017	0.307	0.723186	PETRONOR	-3.48056	40.2452	28530
2	450	2011-12-03	1.264	0.18	0.024	0.017	0.307	0.723186	PETRONOR	-3.48056	40.2452	28530
2	451	2011-12-04	1.264	0.18	0.024	0.017	0.307	0.723186	PETRONOR	-3.48056	40.2452	28530
2	452	2011-12-05	1.264	0.18	0.024	0.017	0.307	0.723186	PETRONOR	-3.48056	40.2452	28530
2	453	2011-12-06	1.264	0.18	0.024	0.017	0.307	0.723186	PETRONOR	-3.48056	40.2452	28530
2	454	2011-12-07	1.264	0.18	0.024	0.017	0.307	0.723186	PETRONOR	-3.48056	40.2452	28530
2	455	2011-12-08	1.264	0.18	0.024	0.017	0.307	0.723186	PETRONOR	-3.48056	40.2452	28530
2	456	2011-12-09	1.264	0.18	0.024	0.017	0.307	0.723186	PETRONOR	-3.48056	40.2452	28530
2	457	2011-12-10	1.284	0.18	0.024	0.017	0.307	0.740136	PETRONOR	-3.48056	40.2452	28530
2	458	2011-12-11	1.284	0.18	0.024	0.017	0.307	0.740136	PETRONOR	-3.48056	40.2452	28530
2	459	2011-12-12	1.269	0.18	0.024	0.017	0.307	0.727424	PETRONOR	-3.48056	40.2452	28530
2	460	2011-12-13	1.269	0.18	0.024	0.017	0.307	0.727424	PETRONOR	-3.48056	40.2452	28530
2	461	2011-12-14	1.279	0.18	0.024	0.017	0.307	0.735898	PETRONOR	-3.48056	40.2452	28530
2	462	2011-12-15	1.279	0.18	0.024	0.017	0.307	0.735898	PETRONOR	-3.48056	40.2452	28530
2	463	2011-12-16	1.279	0.18	0.024	0.017	0.307	0.735898	PETRONOR	-3.48056	40.2452	28530
2	464	2011-12-17	1.279	0.18	0.024	0.017	0.307	0.735898	PETRONOR	-3.48056	40.2452	28530
2	465	2011-12-18	1.279	0.18	0.024	0.017	0.307	0.735898	PETRONOR	-3.48056	40.2452	28530
2	466	2011-12-19	1.279	0.18	0.024	0.017	0.307	0.735898	PETRONOR	-3.48056	40.2452	28530
2	467	2011-12-20	1.269	0.18	0.024	0.017	0.307	0.727424	PETRONOR	-3.48056	40.2452	28530
2	468	2011-12-21	1.284	0.18	0.024	0.017	0.307	0.740136	PETRONOR	-3.48056	40.2452	28530
2	469	2011-12-22	1.284	0.18	0.024	0.017	0.307	0.740136	PETRONOR	-3.48056	40.2452	28530
2	470	2011-12-23	1.2875	0.18	0.024	0.017	0.307	0.7431	PETRONOR	-3.48056	40.2452	28530
2	471	2011-12-24	1.291	0.18	0.024	0.017	0.307	0.746068	PETRONOR	-3.48056	40.2452	28530
2	472	2011-12-25	1.28852	0.18	0.024	0.017	0.307	0.743966	PETRONOR	-3.48056	40.2452	28530
2	473	2011-12-26	1.286	0.18	0.024	0.017	0.307	0.741832	PETRONOR	-3.48056	40.2452	28530
2	474	2011-12-27	1.2835	0.18	0.024	0.017	0.307	0.739709	PETRONOR	-3.48056	40.2452	28530
2	475	2011-12-28	1.281	0.18	0.024	0.017	0.307	0.737593	PETRONOR	-3.48056	40.2452	28530
2	476	2011-12-29	1.271	0.18	0.024	0.017	0.307	0.729119	PETRONOR	-3.48056	40.2452	28530
2	477	2011-12-30	1.281	0.18	0.024	0.017	0.307	0.737593	PETRONOR	-3.48056	40.2452	28530
2	478	2011-12-31	1.281	0.18	0.024	0.017	0.307	0.737593	PETRONOR	-3.48056	40.2452	28530
2	479	2012-01-01	1.281	0.18	0.024	0.017	0.307	0.737593	PETRONOR	-3.48056	40.2452	28530
2	480	2012-01-02	1.27356	0.18	0.024	0.017	0.307	0.731287	PETRONOR	-3.48056	40.2452	28530
2	481	2012-01-03	1.266	0.18	0.024	0.017	0.307	0.724881	PETRONOR	-3.48056	40.2452	28530
2	482	2012-01-04	1.266	0.18	0.024	0.017	0.307	0.724881	PETRONOR	-3.48056	40.2452	28530
2	483	2012-01-05	1.276	0.18	0.024	0.017	0.307	0.733356	PETRONOR	-3.48056	40.2452	28530
2	484	2012-01-06	1.276	0.18	0.024	0.017	0.307	0.733356	PETRONOR	-3.48056	40.2452	28530
2	485	2012-01-07	1.276	0.18	0.024	0.017	0.307	0.733356	PETRONOR	-3.48056	40.2452	28530
2	486	2012-01-08	1.276	0.18	0.024	0.017	0.307	0.733356	PETRONOR	-3.48056	40.2452	28530
2	487	2012-01-09	1.276	0.18	0.024	0.017	0.307	0.733356	PETRONOR	-3.48056	40.2452	28530
2	488	2012-01-10	1.276	0.18	0.024	0.017	0.307	0.733356	PETRONOR	-3.48056	40.2452	28530
2	489	2012-01-11	1.286	0.18	0.024	0.017	0.307	0.74183	PETRONOR	-3.48056	40.2452	28530
2	490	2012-01-12	1.291	0.18	0.024	0.017	0.307	0.746068	PETRONOR	-3.48056	40.2452	28530
2	491	2012-01-13	1.291	0.18	0.024	0.017	0.307	0.746068	PETRONOR	-3.48056	40.2452	28530
2	492	2012-01-14	1.291	0.18	0.024	0.017	0.307	0.746068	PETRONOR	-3.48056	40.2452	28530
2	493	2012-01-15	1.291	0.18	0.024	0.017	0.307	0.746068	PETRONOR	-3.48056	40.2452	28530
2	494	2012-01-16	1.291	0.18	0.024	0.017	0.307	0.746068	PETRONOR	-3.48056	40.2452	28530
2	495	2012-01-17	1.286	0.18	0.024	0.017	0.307	0.74183	PETRONOR	-3.48056	40.2452	28530
2	496	2012-01-18	1.308	0.18	0.024	0.017	0.307	0.760475	PETRONOR	-3.48056	40.2452	28530
2	497	2012-01-19	1.30869	0.18	0.024	0.017	0.307	0.761055	PETRONOR	-3.48056	40.2452	28530
2	498	2012-01-20	1.30935	0.18	0.024	0.017	0.307	0.761616	PETRONOR	-3.48056	40.2452	28530
2	499	2012-01-21	1.31007	0.18	0.024	0.017	0.307	0.762227	PETRONOR	-3.48056	40.2452	28530
2	500	2012-01-22	1.31079	0.18	0.024	0.017	0.307	0.762837	PETRONOR	-3.48056	40.2452	28530
2	501	2012-01-23	1.31151	0.18	0.024	0.017	0.307	0.76345	PETRONOR	-3.48056	40.2452	28530
2	502	2012-01-24	1.31226	0.18	0.024	0.017	0.307	0.764082	PETRONOR	-3.48056	40.2452	28530
2	503	2012-01-25	1.313	0.18	0.024	0.017	0.307	0.764712	PETRONOR	-3.48056	40.2452	28530
2	504	2012-01-26	1.313	0.18	0.024	0.017	0.307	0.764712	PETRONOR	-3.48056	40.2452	28530
2	505	2012-01-27	1.313	0.18	0.024	0.017	0.307	0.764712	PETRONOR	-3.48056	40.2452	28530
2	506	2012-01-28	1.313	0.18	0.024	0.017	0.307	0.764712	PETRONOR	-3.48056	40.2452	28530
2	507	2012-01-29	1.313	0.18	0.024	0.017	0.307	0.764712	PETRONOR	-3.48056	40.2452	28530
2	508	2012-01-30	1.313	0.18	0.024	0.017	0.307	0.764712	PETRONOR	-3.48056	40.2452	28530
2	509	2012-01-31	1.30804	0.18	0.024	0.017	0.307	0.760513	PETRONOR	-3.48056	40.2452	28530
2	510	2012-02-01	1.303	0.18	0.024	0.017	0.307	0.756237	PETRONOR	-3.48056	40.2452	28530
2	511	2012-02-02	1.303	0.18	0.024	0.017	0.307	0.756237	PETRONOR	-3.48056	40.2452	28530
2	512	2012-02-03	1.303	0.18	0.024	0.017	0.307	0.756237	PETRONOR	-3.48056	40.2452	28530
2	513	2012-02-04	1.303	0.18	0.024	0.017	0.307	0.756237	PETRONOR	-3.48056	40.2452	28530
2	514	2012-02-05	1.303	0.18	0.024	0.017	0.307	0.756237	PETRONOR	-3.48056	40.2452	28530
2	515	2012-02-06	1.303	0.18	0.024	0.017	0.307	0.756237	PETRONOR	-3.48056	40.2452	28530
2	516	2012-02-07	1.303	0.18	0.024	0.017	0.307	0.756237	PETRONOR	-3.48056	40.2452	28530
2	517	2012-02-08	1.303	0.18	0.024	0.017	0.307	0.756237	PETRONOR	-3.48056	40.2452	28530
2	518	2012-02-09	1.303	0.18	0.024	0.017	0.307	0.756237	PETRONOR	-3.48056	40.2452	28530
2	519	2012-02-10	1.303	0.18	0.024	0.017	0.307	0.756237	PETRONOR	-3.48056	40.2452	28530
2	520	2012-02-11	1.303	0.18	0.024	0.017	0.307	0.756237	PETRONOR	-3.48056	40.2452	28530
2	521	2012-02-12	1.303	0.18	0.024	0.017	0.307	0.756237	PETRONOR	-3.48056	40.2452	28530
2	522	2012-02-13	1.303	0.18	0.024	0.017	0.307	0.756237	PETRONOR	-3.48056	40.2452	28530
2	523	2012-02-14	1.303	0.18	0.024	0.017	0.307	0.756237	PETRONOR	-3.48056	40.2452	28530
2	524	2012-02-15	1.303	0.18	0.024	0.017	0.307	0.756237	PETRONOR	-3.48056	40.2452	28530
2	525	2012-02-16		0.18	0.024	0.017	0.307		PETRONOR	-3.48056	40.2452	28530
2	526	2012-02-17		0.18	0.024	0.017	0.307		PETRONOR	-3.48056	40.2452	28530
2	527	2012-02-18		0.18	0.024	0.017	0.307		PETRONOR	-3.48056	40.2452	28530
2	528	2012-02-19		0.18	0.024	0.017	0.307		PETRONOR	-3.48056	40.2452	28530
2	529	2012-02-20		0.18	0.024	0.017	0.307		PETRONOR	-3.48056	40.2452	28530
2	530	2012-02-21		0.18	0.024	0.017	0.307		PETRONOR	-3.48056	40.2452	28530
2	531	2012-02-22		0.18	0.024	0.017	0.307		PETRONOR	-3.48056	40.2452	28530
2	532	2012-02-23		0.18	0.024	0.017	0.307		PETRONOR	-3.48056	40.2452	28530
2	533	2012-02-24		0.18	0.024	0.017	0.307		PETRONOR	-3.48056	40.2452	28530
2	534	2012-02-25		0.18	0.024	0.017	0.307		PETRONOR	-3.48056	40.2452	28530
2	535	2012-02-26		0.18	0.024	0.017	0.307		PETRONOR	-3.48056	40.2452	28530
2	536	2012-02-27		0.18	0.024	0.017	0.307		PETRONOR	-3.48056	40.2452	28530
2	537	2012-02-28		0.18	0.024	0.017	0.307		PETRONOR	-3.48056	40.2452	28530
2	538	2012-02-29		0.18	0.024	0.017	0.307		PETRONOR	-3.48056	40.2452	28530
2	539	2012-03-01		0.18	0.024	0.017	0.307		PETRONOR	-3.48056	40.2452	28530
2	540	2012-03-02		0.18	0.024	0.017	0.307		PETRONOR	-3.48056	40.2452	28530
2	541	2012-03-03		0.18	0.024	0.017	0.307		PETRONOR	-3.48056	40.2452	28530
2	542	2012-03-04		0.18	0.024	0.017	0.307		PETRONOR	-3.48056	40.2452	28530
2	543	2012-03-05		0.18	0.024	0.017	0.307		PETRONOR	-3.48056	40.2452	28530
2	544	2012-03-06		0.18	0.024	0.017	0.307		PETRONOR	-3.48056	40.2452	28530
2	545	2012-03-07		0.18	0.024	0.017	0.307		PETRONOR	-3.48056	40.2452	28530
2	546	2012-03-08		0.18	0.024	0.017	0.307		PETRONOR	-3.48056	40.2452	28530
2	547	2012-03-09		0.18	0.024	0.017	0.307		PETRONOR	-3.48056	40.2452	28530
2	548	2012-03-10		0.18	0.024	0.017	0.307		PETRONOR	-3.48056	40.2452	28530
2	549	2012-03-11		0.18	0.024	0.017	0.307		PETRONOR	-3.48056	40.2452	28530
2	550	2012-03-12		0.18	0.024	0.017	0.307		PETRONOR	-3.48056	40.2452	28530
2	551	2012-03-13		0.18	0.024	0.017	0.307		PETRONOR	-3.48056	40.2452	28530
2	552	2012-03-14		0.18	0.024	0.017	0.307		PETRONOR	-3.48056	40.2452	28530
2	553	2012-03-15		0.18	0.024	0.017	0.307		PETRONOR	-3.48056	40.2452	28530
2	554	2012-03-16		0.18	0.024	0.017	0.307		PETRONOR	-3.48056	40.2452	28530
2	555	2012-03-17		0.18	0.024	0.017	0.307		PETRONOR	-3.48056	40.2452	28530
2	556	2012-03-18		0.18	0.024	0.017	0.307		PETRONOR	-3.48056	40.2452	28530
2	557	2012-03-19		0.18	0.024	0.017	0.307		PETRONOR	-3.48056	40.2452	28530
2	558	2012-03-20		0.18	0.024	0.017	0.307		PETRONOR	-3.48056	40.2452	28530
2	559	2012-03-21		0.18	0.024	0.017	0.307		PETRONOR	-3.48056	40.2452	28530
2	560	2012-03-22		0.18	0.024	0.017	0.307		PETRONOR	-3.48056	40.2452	28530
2	561	2012-03-23		0.18	0.024	0.017	0.307		PETRONOR	-3.48056	40.2452	28530
2	562	2012-03-24		0.18	0.024	0.017	0.307		PETRONOR	-3.48056	40.2452	28530
2	563	2012-03-25		0.18	0.024	0.017	0.307		PETRONOR	-3.48056	40.2452	28530
2	564	2012-03-26		0.18	0.024	0.017	0.307		PETRONOR	-3.48056	40.2452	28530
2	565	2012-03-27		0.18	0.024	0.017	0.307		PETRONOR	-3.48056	40.2452	28530
2	566	2012-03-28		0.18	0.024	0.017	0.307		PETRONOR	-3.48056	40.2452	28530
2	567	2012-03-29		0.18	0.024	0.017	0.307		PETRONOR	-3.48056	40.2452	28530
2	568	2012-03-30		0.18	0.024	0.017	0.307		PETRONOR	-3.48056	40.2452	28530
2	569	2012-03-31	1.322	0.18	0.024	0.017	0.307	0.772339	PETRONOR	-3.48056	40.2452	28530
2	570	2012-04-01	1.322	0.18	0.024	0.017	0.307	0.772339	PETRONOR	-3.48056	40.2452	28530
2	571	2012-04-02	1.322	0.18	0.024	0.017	0.307	0.772339	PETRONOR	-3.48056	40.2452	28530
2	572	2012-04-03	1.322	0.18	0.024	0.017	0.307	0.772339	PETRONOR	-3.48056	40.2452	28530
2	573	2012-04-04	1.322	0.18	0.024	0.017	0.307	0.772339	PETRONOR	-3.48056	40.2452	28530
2	574	2012-04-05	1.322	0.18	0.024	0.017	0.307	0.772339	PETRONOR	-3.48056	40.2452	28530
2	575	2012-04-06	1.339	0.18	0.024	0.017	0.307	0.786746	PETRONOR	-3.48056	40.2452	28530
2	576	2012-04-07	1.34228	0.18	0.024	0.017	0.307	0.789526	PETRONOR	-3.48056	40.2452	28530
2	577	2012-04-08	1.34569	0.18	0.024	0.017	0.307	0.792412	PETRONOR	-3.48056	40.2452	28530
2	578	2012-04-09	1.349	0.18	0.024	0.017	0.307	0.79522	PETRONOR	-3.48056	40.2452	28530
2	579	2012-04-10	1.349	0.18	0.024	0.017	0.307	0.79522	PETRONOR	-3.48056	40.2452	28530
2	580	2012-04-11	1.364	0.18	0.024	0.017	0.307	0.807932	PETRONOR	-3.48056	40.2452	28530
2	581	2012-04-12	1.364	0.18	0.024	0.017	0.307	0.807932	PETRONOR	-3.48056	40.2452	28530
2	582	2012-04-13	1.36899	0.18	0.024	0.017	0.307	0.812162	PETRONOR	-3.48056	40.2452	28530
2	583	2012-04-14	1.374	0.18	0.024	0.017	0.307	0.816407	PETRONOR	-3.48056	40.2452	28530
2	584	2012-04-15	1.374	0.18	0.024	0.017	0.307	0.816407	PETRONOR	-3.48056	40.2452	28530
2	585	2012-04-16	1.374	0.18	0.024	0.017	0.307	0.816407	PETRONOR	-3.48056	40.2452	28530
2	586	2012-04-17	1.364	0.18	0.024	0.017	0.307	0.807932	PETRONOR	-3.48056	40.2452	28530
2	587	2012-04-18	1.364	0.18	0.024	0.017	0.307	0.807932	PETRONOR	-3.48056	40.2452	28530
2	588	2012-04-19	1.364	0.18	0.024	0.017	0.307	0.807932	PETRONOR	-3.48056	40.2452	28530
2	589	2012-04-20	1.364	0.18	0.024	0.017	0.307	0.807932	PETRONOR	-3.48056	40.2452	28530
2	590	2012-04-21	1.354	0.18	0.024	0.017	0.307	0.799458	PETRONOR	-3.48056	40.2452	28530
2	591	2012-04-22	1.354	0.18	0.024	0.017	0.307	0.799458	PETRONOR	-3.48056	40.2452	28530
2	592	2012-04-23	1.354	0.18	0.024	0.017	0.307	0.799458	PETRONOR	-3.48056	40.2452	28530
2	593	2012-04-24	1.334	0.18	0.024	0.017	0.307	0.782509	PETRONOR	-3.48056	40.2452	28530
2	594	2012-04-25	1.334	0.18	0.024	0.017	0.307	0.782509	PETRONOR	-3.48056	40.2452	28530
2	595	2012-04-26	1.334	0.18	0.024	0.017	0.307	0.782509	PETRONOR	-3.48056	40.2452	28530
2	596	2012-04-27	1.334	0.18	0.024	0.017	0.307	0.782509	PETRONOR	-3.48056	40.2452	28530
2	597	2012-04-28	1.334	0.18	0.024	0.017	0.307	0.782509	PETRONOR	-3.48056	40.2452	28530
2	598	2012-04-29	1.334	0.18	0.024	0.017	0.307	0.782509	PETRONOR	-3.48056	40.2452	28530
2	599	2012-04-30	1.334	0.18	0.024	0.017	0.307	0.782509	PETRONOR	-3.48056	40.2452	28530
2	600	2012-05-01	1.322	0.18	0.024	0.017	0.307	0.772339	PETRONOR	-3.48056	40.2452	28530
2	601	2012-05-02	1.332	0.18	0.024	0.017	0.307	0.780814	PETRONOR	-3.48056	40.2452	28530
2	602	2012-05-03	1.332	0.18	0.024	0.017	0.307	0.780814	PETRONOR	-3.48056	40.2452	28530
2	603	2012-05-04	1.332	0.18	0.024	0.017	0.307	0.780814	PETRONOR	-3.48056	40.2452	28530
2	604	2012-05-05	1.332	0.18	0.024	0.017	0.307	0.780814	PETRONOR	-3.48056	40.2452	28530
2	605	2012-05-06	1.332	0.18	0.024	0.017	0.307	0.780814	PETRONOR	-3.48056	40.2452	28530
2	606	2012-05-07	1.332	0.18	0.024	0.017	0.307	0.780814	PETRONOR	-3.48056	40.2452	28530
2	607	2012-05-08	1.327	0.18	0.024	0.017	0.307	0.776576	PETRONOR	-3.48056	40.2452	28530
2	608	2012-05-09	1.34542	0.18	0.024	0.017	0.307	0.792184	PETRONOR	-3.48056	40.2452	28530
2	609	2012-05-10	1.364	0.18	0.024	0.017	0.307	0.807932	PETRONOR	-3.48056	40.2452	28530
2	610	2012-05-11	1.364	0.18	0.024	0.017	0.307	0.807932	PETRONOR	-3.48056	40.2452	28530
2	611	2012-05-12	1.364	0.18	0.024	0.017	0.307	0.807932	PETRONOR	-3.48056	40.2452	28530
2	612	2012-05-13	1.364	0.18	0.024	0.017	0.307	0.807932	PETRONOR	-3.48056	40.2452	28530
2	613	2012-05-14	1.364	0.18	0.024	0.017	0.307	0.807932	PETRONOR	-3.48056	40.2452	28530
2	614	2012-05-15	1.364	0.18	0.024	0.017	0.307	0.807932	PETRONOR	-3.48056	40.2452	28530
2	615	2012-05-16	1.364	0.18	0.024	0.017	0.307	0.807932	PETRONOR	-3.48056	40.2452	28530
2	616	2012-05-17	1.364	0.18	0.024	0.017	0.307	0.807932	PETRONOR	-3.48056	40.2452	28530
2	617	2012-05-18	1.364	0.18	0.024	0.017	0.307	0.807932	PETRONOR	-3.48056	40.2452	28530
2	618	2012-05-19	1.376	0.18	0.024	0.017	0.307	0.818102	PETRONOR	-3.48056	40.2452	28530
2	619	2012-05-20	1.376	0.18	0.024	0.017	0.307	0.818102	PETRONOR	-3.48056	40.2452	28530
2	620	2012-05-21	1.376	0.18	0.024	0.017	0.307	0.818102	PETRONOR	-3.48056	40.2452	28530
2	621	2012-05-22	1.376	0.18	0.024	0.017	0.307	0.818102	PETRONOR	-3.48056	40.2452	28530
2	622	2012-05-23	1.376	0.18	0.024	0.017	0.307	0.818102	PETRONOR	-3.48056	40.2452	28530
2	623	2012-05-24	1.376	0.18	0.024	0.017	0.307	0.818102	PETRONOR	-3.48056	40.2452	28530
2	624	2012-05-25	1.376	0.18	0.024	0.017	0.307	0.818102	PETRONOR	-3.48056	40.2452	28530
2	625	2012-05-26	1.38099	0.18	0.024	0.017	0.307	0.822332	PETRONOR	-3.48056	40.2452	28530
2	626	2012-05-27	1.386	0.18	0.024	0.017	0.307	0.826576	PETRONOR	-3.48056	40.2452	28530
2	627	2012-05-28	1.386	0.18	0.024	0.017	0.307	0.826576	PETRONOR	-3.48056	40.2452	28530
2	628	2012-05-29	1.376	0.18	0.024	0.017	0.307	0.818102	PETRONOR	-3.48056	40.2452	28530
2	629	2012-05-30	1.376	0.18	0.024	0.017	0.307	0.818102	PETRONOR	-3.48056	40.2452	28530
2	630	2012-05-31	1.376	0.18	0.024	0.017	0.307	0.818102	PETRONOR	-3.48056	40.2452	28530
2	631	2012-06-01	1.376	0.18	0.024	0.017	0.307	0.818102	PETRONOR	-3.48056	40.2452	28530
2	632	2012-06-02	1.366	0.18	0.024	0.017	0.307	0.809627	PETRONOR	-3.48056	40.2452	28530
2	633	2012-06-03	1.366	0.18	0.024	0.017	0.307	0.809627	PETRONOR	-3.48056	40.2452	28530
2	634	2012-06-04	1.366	0.18	0.024	0.017	0.307	0.809627	PETRONOR	-3.48056	40.2452	28530
2	635	2012-06-05	1.36	0.18	0.024	0.017	0.307	0.804542	PETRONOR	-3.48056	40.2452	28530
2	636	2012-06-06	1.375	0.18	0.024	0.017	0.307	0.817254	PETRONOR	-3.48056	40.2452	28530
2	637	2012-06-07	1.375	0.18	0.024	0.017	0.307	0.817254	PETRONOR	-3.48056	40.2452	28530
2	638	2012-06-08	1.375	0.18	0.024	0.017	0.307	0.817254	PETRONOR	-3.48056	40.2452	28530
2	639	2012-06-09	1.385	0.18	0.024	0.017	0.307	0.825729	PETRONOR	-3.48056	40.2452	28530
2	640	2012-06-10	1.395	0.18	0.024	0.017	0.307	0.834203	PETRONOR	-3.48056	40.2452	28530
2	641	2012-06-11	1.395	0.18	0.024	0.017	0.307	0.834203	PETRONOR	-3.48056	40.2452	28530
2	642	2012-06-12	1.395	0.18	0.024	0.017	0.307	0.834203	PETRONOR	-3.48056	40.2452	28530
2	643	2012-06-13	1.39751	0.18	0.024	0.017	0.307	0.836327	PETRONOR	-3.48056	40.2452	28530
2	644	2012-06-14	1.4	0.18	0.024	0.017	0.307	0.838441	PETRONOR	-3.48056	40.2452	28530
2	645	2012-06-15	1.41	0.18	0.024	0.017	0.307	0.846915	PETRONOR	-3.48056	40.2452	28530
2	646	2012-06-16	1.41	0.18	0.024	0.017	0.307	0.846915	PETRONOR	-3.48056	40.2452	28530
2	647	2012-06-17	1.41	0.18	0.024	0.017	0.307	0.846915	PETRONOR	-3.48056	40.2452	28530
2	648	2012-06-18	1.41	0.18	0.024	0.017	0.307	0.846915	PETRONOR	-3.48056	40.2452	28530
2	649	2012-06-19	1.398	0.18	0.024	0.017	0.307	0.836746	PETRONOR	-3.48056	40.2452	28530
2	650	2012-06-20	1.398	0.18	0.024	0.017	0.307	0.836746	PETRONOR	-3.48056	40.2452	28530
2	651	2012-06-21	1.408	0.18	0.024	0.017	0.307	0.84522	PETRONOR	-3.48056	40.2452	28530
2	652	2012-06-22	1.408	0.18	0.024	0.017	0.307	0.84522	PETRONOR	-3.48056	40.2452	28530
2	653	2012-06-23	1.398	0.18	0.024	0.017	0.307	0.836746	PETRONOR	-3.48056	40.2452	28530
2	654	2012-06-24	1.398	0.18	0.024	0.017	0.307	0.836746	PETRONOR	-3.48056	40.2452	28530
2	655	2012-06-25	1.398	0.18	0.024	0.017	0.307	0.836746	PETRONOR	-3.48056	40.2452	28530
2	656	2012-06-26	1.383	0.18	0.024	0.017	0.307	0.824034	PETRONOR	-3.48056	40.2452	28530
2	657	2012-06-27	1.38799	0.18	0.024	0.017	0.307	0.828264	PETRONOR	-3.48056	40.2452	28530
2	658	2012-06-28	1.393	0.18	0.024	0.017	0.307	0.832508	PETRONOR	-3.48056	40.2452	28530
2	659	2012-06-29	1.393	0.18	0.024	0.017	0.307	0.832508	PETRONOR	-3.48056	40.2452	28530
2	660	2012-06-30	1.382	0.18	0.024	0.017	0.307	0.823186	PETRONOR	-3.48056	40.2452	28530
2	661	2012-07-01	1.382	0.18	0.024	0.017	0.307	0.823186	PETRONOR	-3.48056	40.2452	28530
2	662	2012-07-02	1.382	0.18	0.024	0.017	0.307	0.823186	PETRONOR	-3.48056	40.2452	28530
2	663	2012-07-03	1.382	0.18	0.024	0.017	0.307	0.823186	PETRONOR	-3.48056	40.2452	28530
2	664	2012-07-04	1.372	0.18	0.024	0.017	0.307	0.814712	PETRONOR	-3.48056	40.2452	28530
2	665	2012-07-05	1.377	0.18	0.024	0.017	0.307	0.818949	PETRONOR	-3.48056	40.2452	28530
2	666	2012-07-06	1.382	0.18	0.024	0.017	0.307	0.823186	PETRONOR	-3.48056	40.2452	28530
2	667	2012-07-07	1.382	0.18	0.024	0.017	0.307	0.823186	PETRONOR	-3.48056	40.2452	28530
2	668	2012-07-08	1.382	0.18	0.024	0.017	0.307	0.823186	PETRONOR	-3.48056	40.2452	28530
2	669	2012-07-09	1.382	0.18	0.024	0.017	0.307	0.823186	PETRONOR	-3.48056	40.2452	28530
2	670	2012-07-10	1.382	0.18	0.024	0.017	0.307	0.823186	PETRONOR	-3.48056	40.2452	28530
2	671	2012-07-11	1.382	0.18	0.024	0.017	0.307	0.823186	PETRONOR	-3.48056	40.2452	28530
2	672	2012-07-12	1.382	0.18	0.024	0.017	0.307	0.823186	PETRONOR	-3.48056	40.2452	28530
2	673	2012-07-13	1.373	0.18	0.024	0.017	0.307	0.815559	PETRONOR	-3.48056	40.2452	28530
2	674	2012-07-14	1.373	0.18	0.024	0.017	0.307	0.815559	PETRONOR	-3.48056	40.2452	28530
2	675	2012-07-15	1.373	0.18	0.024	0.017	0.307	0.815559	PETRONOR	-3.48056	40.2452	28530
2	676	2012-07-16	1.373	0.18	0.024	0.017	0.307	0.815559	PETRONOR	-3.48056	40.2452	28530
2	677	2012-07-17	1.368	0.18	0.024	0.017	0.307	0.811322	PETRONOR	-3.48056	40.2452	28530
2	678	2012-07-18	1.378	0.18	0.024	0.017	0.307	0.819797	PETRONOR	-3.48056	40.2452	28530
2	679	2012-07-19	1.378	0.18	0.024	0.017	0.307	0.819797	PETRONOR	-3.48056	40.2452	28530
2	680	2012-07-20	1.378	0.18	0.024	0.017	0.307	0.819797	PETRONOR	-3.48056	40.2452	28530
2	681	2012-07-21	1.368	0.18	0.024	0.017	0.307	0.811322	PETRONOR	-3.48056	40.2452	28530
2	682	2012-07-22	1.368	0.18	0.024	0.017	0.307	0.811322	PETRONOR	-3.48056	40.2452	28530
2	683	2012-07-23	1.368	0.18	0.024	0.017	0.307	0.811322	PETRONOR	-3.48056	40.2452	28530
2	684	2012-07-24	1.368	0.18	0.024	0.017	0.307	0.811322	PETRONOR	-3.48056	40.2452	28530
2	685	2012-07-25	1.368	0.18	0.024	0.017	0.307	0.811322	PETRONOR	-3.48056	40.2452	28530
2	686	2012-07-26	1.368	0.18	0.024	0.017	0.307	0.811322	PETRONOR	-3.48056	40.2452	28530
2	687	2012-07-27	1.368	0.18	0.024	0.017	0.307	0.811322	PETRONOR	-3.48056	40.2452	28530
2	688	2012-07-28	1.368	0.18	0.024	0.017	0.307	0.811322	PETRONOR	-3.48056	40.2452	28530
2	689	2012-07-29	1.368	0.18	0.024	0.017	0.307	0.811322	PETRONOR	-3.48056	40.2452	28530
2	690	2012-07-30	1.368	0.18	0.024	0.017	0.307	0.811322	PETRONOR	-3.48056	40.2452	28530
2	691	2012-07-31	1.36964	0.18	0.024	0.017	0.307	0.812711	PETRONOR	-3.48056	40.2452	28530
2	692	2012-08-01	1.37135	0.18	0.024	0.017	0.307	0.81416	PETRONOR	-3.48056	40.2452	28530
2	693	2012-08-02	1.373	0.18	0.024	0.017	0.307	0.815559	PETRONOR	-3.48056	40.2452	28530
2	694	2012-08-03	1.373	0.18	0.024	0.017	0.307	0.815559	PETRONOR	-3.48056	40.2452	28530
2	695	2012-08-04	1.38	0.18	0.024	0.017	0.307	0.821492	PETRONOR	-3.48056	40.2452	28530
2	696	2012-08-05	1.38	0.18	0.024	0.017	0.307	0.821492	PETRONOR	-3.48056	40.2452	28530
2	697	2012-08-06	1.38	0.18	0.024	0.017	0.307	0.821492	PETRONOR	-3.48056	40.2452	28530
2	698	2012-08-07	1.365	0.18	0.024	0.017	0.307	0.80878	PETRONOR	-3.48056	40.2452	28530
2	699	2012-08-08	1.355	0.18	0.024	0.017	0.307	0.800305	PETRONOR	-3.48056	40.2452	28530
2	700	2012-08-09	1.355	0.18	0.024	0.017	0.307	0.800305	PETRONOR	-3.48056	40.2452	28530
2	701	2012-08-10	1.335	0.18	0.024	0.017	0.307	0.783356	PETRONOR	-3.48056	40.2452	28530
2	702	2012-08-11	1.33999	0.18	0.024	0.017	0.307	0.787586	PETRONOR	-3.48056	40.2452	28530
2	703	2012-08-12	1.345	0.18	0.024	0.017	0.307	0.79183	PETRONOR	-3.48056	40.2452	28530
2	704	2012-08-13	1.345	0.18	0.024	0.017	0.307	0.79183	PETRONOR	-3.48056	40.2452	28530
2	705	2012-08-14	1.34	0.18	0.024	0.017	0.307	0.787593	PETRONOR	-3.48056	40.2452	28530
2	706	2012-08-15	1.34	0.18	0.024	0.017	0.307	0.787593	PETRONOR	-3.48056	40.2452	28530
2	707	2012-08-16	1.34	0.18	0.024	0.017	0.307	0.787593	PETRONOR	-3.48056	40.2452	28530
2	708	2012-08-17	1.335	0.18	0.024	0.017	0.307	0.783356	PETRONOR	-3.48056	40.2452	28530
2	709	2012-08-18	1.345	0.18	0.024	0.017	0.307	0.79183	PETRONOR	-3.48056	40.2452	28530
2	710	2012-08-19	1.345	0.18	0.024	0.017	0.307	0.79183	PETRONOR	-3.48056	40.2452	28530
2	711	2012-08-20	1.345	0.18	0.024	0.017	0.307	0.79183	PETRONOR	-3.48056	40.2452	28530
2	712	2012-08-21	1.335	0.18	0.024	0.017	0.307	0.783356	PETRONOR	-3.48056	40.2452	28530
2	713	2012-08-22	1.325	0.18	0.024	0.017	0.307	0.774881	PETRONOR	-3.48056	40.2452	28530
2	714	2012-08-23	1.325	0.18	0.024	0.017	0.307	0.774881	PETRONOR	-3.48056	40.2452	28530
2	715	2012-08-24	1.33	0.18	0.024	0.017	0.307	0.779119	PETRONOR	-3.48056	40.2452	28530
2	716	2012-08-25	1.32	0.18	0.024	0.017	0.307	0.770644	PETRONOR	-3.48056	40.2452	28530
2	717	2012-08-26	1.32	0.18	0.024	0.017	0.307	0.770644	PETRONOR	-3.48056	40.2452	28530
2	718	2012-08-27	1.32	0.18	0.024	0.017	0.307	0.770644	PETRONOR	-3.48056	40.2452	28530
2	719	2012-08-28	1.32	0.18	0.024	0.017	0.307	0.770644	PETRONOR	-3.48056	40.2452	28530
2	720	2012-08-29	1.332	0.18	0.024	0.017	0.307	0.780814	PETRONOR	-3.48056	40.2452	28530
2	721	2012-08-30	1.332	0.18	0.024	0.017	0.307	0.780814	PETRONOR	-3.48056	40.2452	28530
2	722	2012-08-31	1.332	0.18	0.024	0.017	0.307	0.780814	PETRONOR	-3.48056	40.2452	28530
2	723	2012-09-01	1.322	0.18	0.024	0.017	0.307	0.772339	PETRONOR	-3.48056	40.2452	28530
2	724	2012-09-02	1.322	0.18	0.024	0.017	0.307	0.772339	PETRONOR	-3.48056	40.2452	28530
2	725	2012-09-03	1.31456	0.18	0.024	0.017	0.307	0.766033	PETRONOR	-3.48056	40.2452	28530
2	726	2012-09-04	1.307	0.18	0.024	0.017	0.307	0.759627	PETRONOR	-3.48056	40.2452	28530
2	727	2012-09-05	1.307	0.18	0.024	0.017	0.307	0.759627	PETRONOR	-3.48056	40.2452	28530
2	728	2012-09-06	1.297	0.18	0.024	0.017	0.307	0.751153	PETRONOR	-3.48056	40.2452	28530
2	729	2012-09-07	1.297	0.18	0.024	0.017	0.307	0.751153	PETRONOR	-3.48056	40.2452	28530
2	730	2012-09-08	1.297	0.18	0.024	0.017	0.307	0.751153	PETRONOR	-3.48056	40.2452	28530
2	731	2012-09-09	1.287	0.18	0.024	0.017	0.307	0.742678	PETRONOR	-3.48056	40.2452	28530
2	732	2012-09-10	1.287	0.18	0.024	0.017	0.307	0.742678	PETRONOR	-3.48056	40.2452	28530
2	733	2012-09-11	1.287	0.18	0.024	0.017	0.307	0.742678	PETRONOR	-3.48056	40.2452	28530
2	734	2012-09-12	1.287	0.18	0.024	0.017	0.307	0.742678	PETRONOR	-3.48056	40.2452	28530
2	735	2012-09-13	1.282	0.18	0.024	0.017	0.307	0.738441	PETRONOR	-3.48056	40.2452	28530
2	736	2012-09-14	1.282	0.18	0.024	0.017	0.307	0.738441	PETRONOR	-3.48056	40.2452	28530
2	737	2012-09-15	1.282	0.18	0.024	0.017	0.307	0.738441	PETRONOR	-3.48056	40.2452	28530
2	738	2012-09-16	1.282	0.18	0.024	0.017	0.307	0.738441	PETRONOR	-3.48056	40.2452	28530
2	739	2012-09-17	1.282	0.18	0.024	0.017	0.307	0.738441	PETRONOR	-3.48056	40.2452	28530
2	740	2012-09-18	1.282	0.18	0.024	0.017	0.307	0.738441	PETRONOR	-3.48056	40.2452	28530
2	741	2012-09-19	1.29	0.18	0.024	0.017	0.307	0.74522	PETRONOR	-3.48056	40.2452	28530
2	742	2012-09-20	1.29	0.18	0.024	0.017	0.307	0.74522	PETRONOR	-3.48056	40.2452	28530
2	743	2012-09-21	1.29	0.18	0.024	0.017	0.307	0.74522	PETRONOR	-3.48056	40.2452	28530
2	744	2012-09-22	1.284	0.18	0.024	0.017	0.307	0.740136	PETRONOR	-3.48056	40.2452	28530
2	745	2012-09-23	1.284	0.18	0.024	0.017	0.307	0.740136	PETRONOR	-3.48056	40.2452	28530
2	746	2012-09-24	1.27407	0.18	0.024	0.017	0.307	0.731722	PETRONOR	-3.48056	40.2452	28530
2	747	2012-09-25	1.264	0.18	0.024	0.017	0.307	0.723186	PETRONOR	-3.48056	40.2452	28530
2	748	2012-09-26	1.25606	0.18	0.024	0.017	0.307	0.716458	PETRONOR	-3.48056	40.2452	28530
2	749	2012-09-27	1.248	0.18	0.024	0.017	0.307	0.709627	PETRONOR	-3.48056	40.2452	28530
2	750	2012-09-28	1.248	0.18	0.024	0.017	0.307	0.709627	PETRONOR	-3.48056	40.2452	28530
2	751	2012-09-29	1.268	0.18	0.024	0.017	0.307	0.726576	PETRONOR	-3.48056	40.2452	28530
2	752	2012-09-30	1.268	0.18	0.024	0.017	0.307	0.726576	PETRONOR	-3.48056	40.2452	28530
2	753	2012-10-01	1.261	0.18	0.024	0.017	0.307	0.720644	PETRONOR	-3.48056	40.2452	28530
2	754	2012-10-02	1.261	0.18	0.024	0.017	0.307	0.720644	PETRONOR	-3.48056	40.2452	28530
2	755	2012-10-03	1.276	0.18	0.024	0.017	0.307	0.733356	PETRONOR	-3.48056	40.2452	28530
2	756	2012-10-04	1.276	0.18	0.024	0.017	0.307	0.733356	PETRONOR	-3.48056	40.2452	28530
2	757	2012-10-05	1.296	0.18	0.024	0.017	0.307	0.750305	PETRONOR	-3.48056	40.2452	28530
2	758	2012-10-06	1.296	0.18	0.024	0.017	0.307	0.750305	PETRONOR	-3.48056	40.2452	28530
2	759	2012-10-07	1.306	0.18	0.024	0.017	0.307	0.75878	PETRONOR	-3.48056	40.2452	28530
2	760	2012-10-08	1.306	0.18	0.024	0.017	0.307	0.75878	PETRONOR	-3.48056	40.2452	28530
2	761	2012-10-09	1.306	0.18	0.024	0.017	0.307	0.75878	PETRONOR	-3.48056	40.2452	28530
2	762	2012-10-10	1.306	0.18	0.024	0.017	0.307	0.75878	PETRONOR	-3.48056	40.2452	28530
2	763	2012-10-11	1.318	0.18	0.024	0.017	0.307	0.768949	PETRONOR	-3.48056	40.2452	28530
2	764	2012-10-12	1.318	0.18	0.024	0.017	0.307	0.768949	PETRONOR	-3.48056	40.2452	28530
2	765	2012-10-13	1.323	0.18	0.024	0.017	0.307	0.773186	PETRONOR	-3.48056	40.2452	28530
2	766	2012-10-14	1.323	0.18	0.024	0.017	0.307	0.773186	PETRONOR	-3.48056	40.2452	28530
2	767	2012-10-15	1.323	0.18	0.024	0.017	0.307	0.773186	PETRONOR	-3.48056	40.2452	28530
2	768	2012-10-16	1.311	0.18	0.024	0.017	0.307	0.763017	PETRONOR	-3.48056	40.2452	28530
2	769	2012-10-17	1.32096	0.18	0.024	0.017	0.307	0.77146	PETRONOR	-3.48056	40.2452	28530
2	770	2012-10-18	1.331	0.18	0.024	0.017	0.307	0.779966	PETRONOR	-3.48056	40.2452	28530
2	771	2012-10-19	1.345	0.18	0.024	0.017	0.307	0.79183	PETRONOR	-3.48056	40.2452	28530
2	772	2012-10-20	1.355	0.18	0.024	0.017	0.307	0.800305	PETRONOR	-3.48056	40.2452	28530
2	773	2012-10-21	1.355	0.18	0.024	0.017	0.307	0.800305	PETRONOR	-3.48056	40.2452	28530
2	774	2012-10-22	1.355	0.18	0.024	0.017	0.307	0.800305	PETRONOR	-3.48056	40.2452	28530
2	775	2012-10-23	1.36248	0.18	0.024	0.017	0.307	0.806642	PETRONOR	-3.48056	40.2452	28530
2	776	2012-10-24	1.37	0.18	0.024	0.017	0.307	0.813017	PETRONOR	-3.48056	40.2452	28530
2	777	2012-10-25	1.37	0.18	0.024	0.017	0.307	0.813017	PETRONOR	-3.48056	40.2452	28530
2	778	2012-10-26	1.37	0.18	0.024	0.017	0.307	0.813017	PETRONOR	-3.48056	40.2452	28530
2	779	2012-10-27	1.358	0.18	0.024	0.017	0.307	0.802848	PETRONOR	-3.48056	40.2452	28530
2	780	2012-10-28	1.343	0.18	0.024	0.017	0.307	0.790136	PETRONOR	-3.48056	40.2452	28530
2	781	2012-10-29	1.343	0.18	0.024	0.017	0.307	0.790136	PETRONOR	-3.48056	40.2452	28530
2	782	2012-10-30	1.343	0.18	0.024	0.017	0.307	0.790136	PETRONOR	-3.48056	40.2452	28530
2	783	2012-10-31	1.343	0.18	0.024	0.017	0.307	0.790136	PETRONOR	-3.48056	40.2452	28530
2	784	2012-11-01	1.348	0.18	0.024	0.017	0.307	0.794373	PETRONOR	-3.48056	40.2452	28530
2	785	2012-11-02	1.348	0.18	0.024	0.017	0.307	0.794373	PETRONOR	-3.48056	40.2452	28530
2	786	2012-11-03	1.348	0.18	0.024	0.017	0.307	0.794373	PETRONOR	-3.48056	40.2452	28530
2	787	2012-11-04	1.348	0.18	0.024	0.017	0.307	0.794373	PETRONOR	-3.48056	40.2452	28530
2	788	2012-11-05	1.348	0.18	0.024	0.017	0.307	0.794373	PETRONOR	-3.48056	40.2452	28530
2	789	2012-11-06	1.328	0.18	0.024	0.017	0.307	0.777424	PETRONOR	-3.48056	40.2452	28530
2	790	2012-11-07	1.355	0.18	0.024	0.017	0.307	0.800305	PETRONOR	-3.48056	40.2452	28530
2	791	2012-11-08	1.355	0.18	0.024	0.017	0.307	0.800305	PETRONOR	-3.48056	40.2452	28530
2	792	2012-11-09	1.368	0.18	0.024	0.017	0.307	0.811322	PETRONOR	-3.48056	40.2452	28530
2	793	2012-11-10	1.378	0.18	0.024	0.017	0.307	0.819797	PETRONOR	-3.48056	40.2452	28530
2	794	2012-11-11	1.378	0.18	0.024	0.017	0.307	0.819797	PETRONOR	-3.48056	40.2452	28530
2	795	2012-11-12	1.378	0.18	0.024	0.017	0.307	0.819797	PETRONOR	-3.48056	40.2452	28530
2	796	2012-11-13	1.368	0.18	0.024	0.017	0.307	0.811322	PETRONOR	-3.48056	40.2452	28530
2	797	2012-11-14	1.388	0.18	0.024	0.017	0.307	0.828271	PETRONOR	-3.48056	40.2452	28530
2	798	2012-11-15	1.388	0.18	0.024	0.017	0.307	0.828271	PETRONOR	-3.48056	40.2452	28530
2	799	2012-11-16	1.388	0.18	0.024	0.017	0.307	0.828271	PETRONOR	-3.48056	40.2452	28530
2	800	2012-11-17	1.4	0.18	0.024	0.017	0.307	0.838441	PETRONOR	-3.48056	40.2452	28530
2	801	2012-11-18	1.4	0.18	0.024	0.017	0.307	0.838441	PETRONOR	-3.48056	40.2452	28530
2	802	2012-11-19	1.39704	0.18	0.024	0.017	0.307	0.835929	PETRONOR	-3.48056	40.2452	28530
2	803	2012-11-20	1.394	0.18	0.024	0.017	0.307	0.833356	PETRONOR	-3.48056	40.2452	28530
2	804	2012-11-21	1.404	0.18	0.024	0.017	0.307	0.841831	PETRONOR	-3.48056	40.2452	28530
2	805	2012-11-22	1.404	0.18	0.024	0.017	0.307	0.841831	PETRONOR	-3.48056	40.2452	28530
2	806	2012-11-23	1.404	0.18	0.024	0.017	0.307	0.841831	PETRONOR	-3.48056	40.2452	28530
2	807	2012-11-24	1.404	0.18	0.024	0.017	0.307	0.841831	PETRONOR	-3.48056	40.2452	28530
2	808	2012-11-25	1.404	0.18	0.024	0.017	0.307	0.841831	PETRONOR	-3.48056	40.2452	28530
2	809	2012-11-26	1.404	0.18	0.024	0.017	0.307	0.841831	PETRONOR	-3.48056	40.2452	28530
2	810	2012-11-27	1.394	0.18	0.024	0.017	0.307	0.833356	PETRONOR	-3.48056	40.2452	28530
2	811	2012-11-28	1.39949	0.18	0.024	0.017	0.307	0.838008	PETRONOR	-3.48056	40.2452	28530
2	812	2012-11-29	1.405	0.18	0.024	0.017	0.307	0.842678	PETRONOR	-3.48056	40.2452	28530
2	813	2012-11-30	1.4	0.18	0.024	0.017	0.307	0.838441	PETRONOR	-3.48056	40.2452	28530
2	814	2012-12-01	1.4	0.18	0.024	0.017	0.307	0.838441	PETRONOR	-3.48056	40.2452	28530
2	815	2012-12-02	1.418	0.21	0.024	0.017	0.307	0.823901	PETRONOR	-3.48056	40.2452	28530
2	816	2012-12-03	1.418	0.21	0.024	0.017	0.307	0.823901	PETRONOR	-3.48056	40.2452	28530
2	817	2012-12-04	1.418	0.21	0.024	0.017	0.307	0.823901	PETRONOR	-3.48056	40.2452	28530
2	818	2012-12-05	1.418	0.21	0.024	0.017	0.307	0.823901	PETRONOR	-3.48056	40.2452	28530
2	819	2012-12-06	1.418	0.21	0.024	0.017	0.307	0.823901	PETRONOR	-3.48056	40.2452	28530
2	820	2012-12-07	1.418	0.21	0.024	0.017	0.307	0.823901	PETRONOR	-3.48056	40.2452	28530
2	821	2012-12-08	1.418	0.21	0.024	0.017	0.307	0.823901	PETRONOR	-3.48056	40.2452	28530
2	822	2012-12-09	1.418	0.21	0.024	0.017	0.307	0.823901	PETRONOR	-3.48056	40.2452	28530
2	823	2012-12-10	1.421	0.21	0.024	0.017	0.307	0.826383	PETRONOR	-3.48056	40.2452	28530
2	824	2012-12-11	1.424	0.21	0.024	0.017	0.307	0.828859	PETRONOR	-3.48056	40.2452	28530
2	825	2012-12-12	1.424	0.21	0.024	0.017	0.307	0.828859	PETRONOR	-3.48056	40.2452	28530
2	826	2012-12-13	1.424	0.21	0.024	0.017	0.307	0.828859	PETRONOR	-3.48056	40.2452	28530
2	827	2012-12-14	1.424	0.21	0.024	0.017	0.307	0.828859	PETRONOR	-3.48056	40.2452	28530
2	828	2012-12-15	1.424	0.21	0.024	0.017	0.307	0.828859	PETRONOR	-3.48056	40.2452	28530
2	829	2012-12-16	1.424	0.21	0.024	0.017	0.307	0.828859	PETRONOR	-3.48056	40.2452	28530
2	830	2012-12-17	1.424	0.21	0.024	0.017	0.307	0.828859	PETRONOR	-3.48056	40.2452	28530
2	831	2012-12-18	1.412	0.21	0.024	0.017	0.307	0.818942	PETRONOR	-3.48056	40.2452	28530
2	832	2012-12-19	1.422	0.21	0.024	0.017	0.307	0.827207	PETRONOR	-3.48056	40.2452	28530
2	833	2012-12-20	1.422	0.21	0.024	0.017	0.307	0.827207	PETRONOR	-3.48056	40.2452	28530
2	834	2012-12-21	1.414	0.21	0.024	0.017	0.307	0.820595	PETRONOR	-3.48056	40.2452	28530
2	835	2012-12-22	1.404	0.21	0.024	0.017	0.307	0.812331	PETRONOR	-3.48056	40.2452	28530
2	836	2012-12-23	1.404	0.21	0.024	0.017	0.307	0.812331	PETRONOR	-3.48056	40.2452	28530
2	837	2012-12-24	1.404	0.21	0.024	0.017	0.307	0.812331	PETRONOR	-3.48056	40.2452	28530
2	838	2012-12-25	1.40651	0.21	0.024	0.017	0.307	0.814402	PETRONOR	-3.48056	40.2452	28530
2	839	2012-12-26	1.409	0.21	0.024	0.017	0.307	0.816463	PETRONOR	-3.48056	40.2452	28530
2	840	2012-12-27	1.409	0.21	0.024	0.017	0.307	0.816463	PETRONOR	-3.48056	40.2452	28530
2	841	2012-12-28	1.409	0.21	0.024	0.017	0.307	0.816463	PETRONOR	-3.48056	40.2452	28530
2	842	2012-12-29	1.409	0.21	0.024	0.017	0.307	0.816463	PETRONOR	-3.48056	40.2452	28530
2	843	2012-12-30	1.409	0.21	0.024	0.017	0.307	0.816463	PETRONOR	-3.48056	40.2452	28530
2	844	2012-12-31	1.409	0.21	0.024	0.017	0.307	0.816463	PETRONOR	-3.48056	40.2452	28530
2	845	2013-01-01	1.409	0.21	0.024	0.017	0.307	0.816463	PETRONOR	-3.48056	40.2452	28530
2	846	2013-01-02	1.417	0.21	0.024	0.017	0.307	0.823074	PETRONOR	-3.48056	40.2452	28530
2	847	2013-01-03	1.425	0.21	0.024	0.017	0.307	0.829686	PETRONOR	-3.48056	40.2452	28530
2	848	2013-01-04	1.425	0.21	0.024	0.017	0.307	0.829686	PETRONOR	-3.48056	40.2452	28530
2	849	2013-01-05	1.417	0.21	0.024	0.017	0.307	0.823074	PETRONOR	-3.48056	40.2452	28530
2	850	2013-01-06	1.417	0.21	0.024	0.017	0.307	0.823074	PETRONOR	-3.48056	40.2452	28530
2	851	2013-01-07	1.417	0.21	0.024	0.017	0.307	0.823074	PETRONOR	-3.48056	40.2452	28530
2	852	2013-01-08	1.399	0.21	0.024	0.017	0.307	0.808198	PETRONOR	-3.48056	40.2452	28530
2	853	2013-01-09	1.416	0.21	0.024	0.017	0.307	0.822248	PETRONOR	-3.48056	40.2452	28530
2	854	2013-01-10	1.423	0.21	0.024	0.017	0.307	0.828033	PETRONOR	-3.48056	40.2452	28530
2	855	2013-01-11	1.423	0.21	0.024	0.017	0.307	0.828033	PETRONOR	-3.48056	40.2452	28530
2	856	2013-01-12	1.431	0.21	0.024	0.017	0.307	0.834645	PETRONOR	-3.48056	40.2452	28530
2	857	2013-01-13	1.431	0.21	0.024	0.017	0.307	0.834645	PETRONOR	-3.48056	40.2452	28530
2	858	2013-01-14	1.431	0.21	0.024	0.017	0.307	0.834645	PETRONOR	-3.48056	40.2452	28530
2	859	2013-01-15	1.42704	0.21	0.024	0.017	0.307	0.831374	PETRONOR	-3.48056	40.2452	28530
2	860	2013-01-16	1.423	0.21	0.024	0.017	0.307	0.828033	PETRONOR	-3.48056	40.2452	28530
2	861	2013-01-17	1.411	0.21	0.024	0.017	0.307	0.818116	PETRONOR	-3.48056	40.2452	28530
2	862	2013-01-18	1.411	0.21	0.024	0.017	0.307	0.818116	PETRONOR	-3.48056	40.2452	28530
2	863	2013-01-19	1.401	0.21	0.024	0.017	0.307	0.809851	PETRONOR	-3.48056	40.2452	28530
2	864	2013-01-20	1.401	0.21	0.024	0.017	0.307	0.809851	PETRONOR	-3.48056	40.2452	28530
2	865	2013-01-21	1.401	0.21	0.024	0.017	0.307	0.809851	PETRONOR	-3.48056	40.2452	28530
2	866	2013-01-22	1.381	0.21	0.024	0.017	0.307	0.793322	PETRONOR	-3.48056	40.2452	28530
2	867	2013-01-23	1.404	0.21	0.024	0.017	0.307	0.812331	PETRONOR	-3.48056	40.2452	28530
2	868	2013-01-24	1.404	0.21	0.024	0.017	0.307	0.812331	PETRONOR	-3.48056	40.2452	28530
2	869	2013-01-25	1.394	0.21	0.024	0.017	0.307	0.804066	PETRONOR	-3.48056	40.2452	28530
2	870	2013-01-26	1.389	0.21	0.024	0.017	0.307	0.799934	PETRONOR	-3.48056	40.2452	28530
2	871	2013-01-27	1.389	0.21	0.024	0.017	0.307	0.799934	PETRONOR	-3.48056	40.2452	28530
2	872	2013-01-28	1.389	0.21	0.024	0.017	0.307	0.799934	PETRONOR	-3.48056	40.2452	28530
2	873	2013-01-29	1.364	0.21	0.024	0.017	0.307	0.779273	PETRONOR	-3.48056	40.2452	28530
2	874	2013-01-30	1.386	0.21	0.024	0.017	0.307	0.797454	PETRONOR	-3.48056	40.2452	28530
2	875	2013-01-31	1.386	0.21	0.024	0.017	0.307	0.797454	PETRONOR	-3.48056	40.2452	28530
2	876	2013-02-01	1.396	0.21	0.024	0.017	0.307	0.805719	PETRONOR	-3.48056	40.2452	28530
2	877	2013-02-02	1.376	0.21	0.024	0.017	0.307	0.78919	PETRONOR	-3.48056	40.2452	28530
2	878	2013-02-03	1.376	0.21	0.024	0.017	0.307	0.78919	PETRONOR	-3.48056	40.2452	28530
2	879	2013-02-04	1.376	0.21	0.024	0.017	0.307	0.78919	PETRONOR	-3.48056	40.2452	28530
2	880	2013-02-05	1.338	0.21	0.024	0.017	0.307	0.757785	PETRONOR	-3.48056	40.2452	28530
2	881	2013-02-06	1.362	0.21	0.024	0.017	0.307	0.77762	PETRONOR	-3.48056	40.2452	28530
2	882	2013-02-07	1.354	0.21	0.024	0.017	0.307	0.771008	PETRONOR	-3.48056	40.2452	28530
2	883	2013-02-08	1.375	0.21	0.024	0.017	0.307	0.788364	PETRONOR	-3.48056	40.2452	28530
2	884	2013-02-09	1.359	0.21	0.024	0.017	0.307	0.775141	PETRONOR	-3.48056	40.2452	28530
2	885	2013-02-10	1.359	0.21	0.024	0.017	0.307	0.775141	PETRONOR	-3.48056	40.2452	28530
2	886	2013-02-11	1.359	0.21	0.024	0.017	0.307	0.775141	PETRONOR	-3.48056	40.2452	28530
2	887	2013-02-12	1.359	0.21	0.024	0.017	0.307	0.775141	PETRONOR	-3.48056	40.2452	28530
2	888	2013-02-13	1.353	0.21	0.024	0.017	0.307	0.770182	PETRONOR	-3.48056	40.2452	28530
2	889	2013-02-14	1.382	0.21	0.024	0.017	0.307	0.794149	PETRONOR	-3.48056	40.2452	28530
2	890	2013-02-15	1.382	0.21	0.024	0.017	0.307	0.794149	PETRONOR	-3.48056	40.2452	28530
2	891	2013-02-16	1.36959	0.21	0.024	0.017	0.307	0.783891	PETRONOR	-3.48056	40.2452	28530
2	892	2013-02-17	1.357	0.21	0.024	0.017	0.307	0.773488	PETRONOR	-3.48056	40.2452	28530
2	893	2013-02-18	1.357	0.21	0.024	0.017	0.307	0.773488	PETRONOR	-3.48056	40.2452	28530
2	894	2013-02-19	1.319	0.21	0.024	0.017	0.307	0.742083	PETRONOR	-3.48056	40.2452	28530
2	895	2013-02-20	1.343	0.21	0.024	0.017	0.307	0.761917	PETRONOR	-3.48056	40.2452	28530
2	896	2013-02-21	1.37	0.21	0.024	0.017	0.307	0.784231	PETRONOR	-3.48056	40.2452	28530
2	897	2013-02-22	1.37	0.21	0.024	0.017	0.307	0.784231	PETRONOR	-3.48056	40.2452	28530
2	898	2013-02-23	1.389	0.21	0.024	0.017	0.307	0.799934	PETRONOR	-3.48056	40.2452	28530
2	899	2013-02-24	1.359	0.21	0.024	0.017	0.307	0.775141	PETRONOR	-3.48056	40.2452	28530
2	900	2013-02-25	1.359	0.21	0.024	0.017	0.307	0.775141	PETRONOR	-3.48056	40.2452	28530
3	1	2010-09-10	1.093	0.16	0.024	0.017	0.307	0.594241	REPSOL	-3.50969	40.6417	28140
3	2	2010-09-11	1.103	0.16	0.024	0.017	0.307	0.602862	REPSOL	-3.50969	40.6417	28140
3	3	2010-09-12	1.103	0.16	0.024	0.017	0.307	0.602862	REPSOL	-3.50969	40.6417	28140
3	4	2010-09-13	1.103	0.16	0.024	0.017	0.307	0.602862	REPSOL	-3.50969	40.6417	28140
3	5	2010-09-14	1.103	0.16	0.024	0.017	0.307	0.602862	REPSOL	-3.50969	40.6417	28140
3	6	2010-09-15	1.103	0.16	0.024	0.017	0.307	0.602862	REPSOL	-3.50969	40.6417	28140
3	7	2010-09-16	1.103	0.16	0.024	0.017	0.307	0.602862	REPSOL	-3.50969	40.6417	28140
3	8	2010-09-17	1.10623	0.16	0.024	0.017	0.307	0.605649	REPSOL	-3.50969	40.6417	28140
3	9	2010-09-18	1.1095	0.16	0.024	0.017	0.307	0.608464	REPSOL	-3.50969	40.6417	28140
3	10	2010-09-19	1.11281	0.16	0.024	0.017	0.307	0.611317	REPSOL	-3.50969	40.6417	28140
3	11	2010-09-20	1.116	0.16	0.024	0.017	0.307	0.614069	REPSOL	-3.50969	40.6417	28140
3	12	2010-09-21	1.116	0.16	0.024	0.017	0.307	0.614069	REPSOL	-3.50969	40.6417	28140
3	13	2010-09-22	1.116	0.16	0.024	0.017	0.307	0.614069	REPSOL	-3.50969	40.6417	28140
3	14	2010-09-23	1.121	0.16	0.024	0.017	0.307	0.618379	REPSOL	-3.50969	40.6417	28140
3	15	2010-09-24	1.121	0.16	0.024	0.017	0.307	0.618379	REPSOL	-3.50969	40.6417	28140
3	16	2010-09-25	1.121	0.16	0.024	0.017	0.307	0.618379	REPSOL	-3.50969	40.6417	28140
3	17	2010-09-26	1.121	0.16	0.024	0.017	0.307	0.618379	REPSOL	-3.50969	40.6417	28140
3	18	2010-09-27	1.106	0.16	0.024	0.017	0.307	0.605448	REPSOL	-3.50969	40.6417	28140
3	19	2010-09-28	1.106	0.16	0.024	0.017	0.307	0.605448	REPSOL	-3.50969	40.6417	28140
3	20	2010-09-29	1.106	0.16	0.024	0.017	0.307	0.605448	REPSOL	-3.50969	40.6417	28140
3	21	2010-09-30	1.106	0.16	0.024	0.017	0.307	0.605448	REPSOL	-3.50969	40.6417	28140
3	22	2010-10-01	1.119	0.18	0.024	0.017	0.307	0.600305	REPSOL	-3.50969	40.6417	28140
3	23	2010-10-02	1.119	0.18	0.024	0.017	0.307	0.600305	REPSOL	-3.50969	40.6417	28140
3	24	2010-10-03	1.119	0.18	0.024	0.017	0.307	0.600305	REPSOL	-3.50969	40.6417	28140
3	25	2010-10-04	1.105	0.18	0.024	0.017	0.307	0.588441	REPSOL	-3.50969	40.6417	28140
3	26	2010-10-05	1.105	0.18	0.024	0.017	0.307	0.588441	REPSOL	-3.50969	40.6417	28140
3	27	2010-10-06	1.105	0.18	0.024	0.017	0.307	0.588441	REPSOL	-3.50969	40.6417	28140
3	28	2010-10-07	1.09	0.18	0.024	0.017	0.307	0.575729	REPSOL	-3.50969	40.6417	28140
3	29	2010-10-08	1.09	0.18	0.024	0.017	0.307	0.575729	REPSOL	-3.50969	40.6417	28140
3	30	2010-10-09	1.09	0.18	0.024	0.017	0.307	0.575729	REPSOL	-3.50969	40.6417	28140
3	31	2010-10-10	1.09	0.18	0.024	0.017	0.307	0.575729	REPSOL	-3.50969	40.6417	28140
3	32	2010-10-11	1.076	0.18	0.024	0.017	0.307	0.563864	REPSOL	-3.50969	40.6417	28140
3	33	2010-10-12	1.076	0.18	0.024	0.017	0.307	0.563864	REPSOL	-3.50969	40.6417	28140
3	34	2010-10-13	1.076	0.18	0.024	0.017	0.307	0.563864	REPSOL	-3.50969	40.6417	28140
3	35	2010-10-14	1.076	0.18	0.024	0.017	0.307	0.563864	REPSOL	-3.50969	40.6417	28140
3	36	2010-10-15	1.076	0.18	0.024	0.017	0.307	0.563864	REPSOL	-3.50969	40.6417	28140
3	37	2010-10-16	1.083	0.18	0.024	0.017	0.307	0.569797	REPSOL	-3.50969	40.6417	28140
3	38	2010-10-17	1.083	0.18	0.024	0.017	0.307	0.569797	REPSOL	-3.50969	40.6417	28140
3	39	2010-10-18	1.083	0.18	0.024	0.017	0.307	0.569797	REPSOL	-3.50969	40.6417	28140
3	40	2010-10-19	1.083	0.18	0.024	0.017	0.307	0.569797	REPSOL	-3.50969	40.6417	28140
3	41	2010-10-20	1.083	0.18	0.024	0.017	0.307	0.569797	REPSOL	-3.50969	40.6417	28140
3	42	2010-10-21	1.083	0.18	0.024	0.017	0.307	0.569797	REPSOL	-3.50969	40.6417	28140
3	43	2010-10-22	1.083	0.18	0.024	0.017	0.307	0.569797	REPSOL	-3.50969	40.6417	28140
3	44	2010-10-23	1.083	0.18	0.024	0.017	0.307	0.569797	REPSOL	-3.50969	40.6417	28140
3	45	2010-10-24	1.083	0.18	0.024	0.017	0.307	0.569797	REPSOL	-3.50969	40.6417	28140
3	46	2010-10-25	1.083	0.18	0.024	0.017	0.307	0.569797	REPSOL	-3.50969	40.6417	28140
3	47	2010-10-26	1.083	0.18	0.024	0.017	0.307	0.569797	REPSOL	-3.50969	40.6417	28140
3	48	2010-10-27	1.093	0.18	0.024	0.017	0.307	0.578271	REPSOL	-3.50969	40.6417	28140
3	49	2010-10-28	1.093	0.18	0.024	0.017	0.307	0.578271	REPSOL	-3.50969	40.6417	28140
3	50	2010-10-29	1.093	0.18	0.024	0.017	0.307	0.578271	REPSOL	-3.50969	40.6417	28140
3	51	2010-10-30	1.093	0.18	0.024	0.017	0.307	0.578271	REPSOL	-3.50969	40.6417	28140
3	52	2010-10-31	1.093	0.18	0.024	0.017	0.307	0.578271	REPSOL	-3.50969	40.6417	28140
3	53	2010-11-01	1.085	0.18	0.024	0.017	0.307	0.571492	REPSOL	-3.50969	40.6417	28140
3	54	2010-11-02	1.085	0.18	0.024	0.017	0.307	0.571492	REPSOL	-3.50969	40.6417	28140
3	55	2010-11-03	1.085	0.18	0.024	0.017	0.307	0.571492	REPSOL	-3.50969	40.6417	28140
3	56	2010-11-04	1.105	0.18	0.024	0.017	0.307	0.588441	REPSOL	-3.50969	40.6417	28140
3	57	2010-11-05	1.105	0.18	0.024	0.017	0.307	0.588441	REPSOL	-3.50969	40.6417	28140
3	58	2010-11-06	1.115	0.18	0.024	0.017	0.307	0.596915	REPSOL	-3.50969	40.6417	28140
3	59	2010-11-07	1.115	0.18	0.024	0.017	0.307	0.596915	REPSOL	-3.50969	40.6417	28140
3	60	2010-11-08	1.109	0.18	0.024	0.017	0.307	0.591831	REPSOL	-3.50969	40.6417	28140
3	61	2010-11-09	1.109	0.18	0.024	0.017	0.307	0.591831	REPSOL	-3.50969	40.6417	28140
3	62	2010-11-10	1.109	0.18	0.024	0.017	0.307	0.591831	REPSOL	-3.50969	40.6417	28140
3	63	2010-11-11	1.109	0.18	0.024	0.017	0.307	0.591831	REPSOL	-3.50969	40.6417	28140
3	64	2010-11-12	1.109	0.18	0.024	0.017	0.307	0.591831	REPSOL	-3.50969	40.6417	28140
3	65	2010-11-13	1.109	0.18	0.024	0.017	0.307	0.591831	REPSOL	-3.50969	40.6417	28140
3	66	2010-11-14	1.109	0.18	0.024	0.017	0.307	0.591831	REPSOL	-3.50969	40.6417	28140
3	67	2010-11-15	1.094	0.18	0.024	0.017	0.307	0.579119	REPSOL	-3.50969	40.6417	28140
3	68	2010-11-16	1.094	0.18	0.024	0.017	0.307	0.579119	REPSOL	-3.50969	40.6417	28140
3	69	2010-11-17	1.094	0.18	0.024	0.017	0.307	0.579119	REPSOL	-3.50969	40.6417	28140
3	70	2010-11-18	1.089	0.18	0.024	0.017	0.307	0.574881	REPSOL	-3.50969	40.6417	28140
3	71	2010-11-19	1.089	0.18	0.024	0.017	0.307	0.574881	REPSOL	-3.50969	40.6417	28140
3	72	2010-11-20	1.089	0.18	0.024	0.017	0.307	0.574881	REPSOL	-3.50969	40.6417	28140
3	73	2010-11-21	1.089	0.18	0.024	0.017	0.307	0.574881	REPSOL	-3.50969	40.6417	28140
3	74	2010-11-22	1.077	0.18	0.024	0.017	0.307	0.564712	REPSOL	-3.50969	40.6417	28140
3	75	2010-11-23	1.077	0.18	0.024	0.017	0.307	0.564712	REPSOL	-3.50969	40.6417	28140
3	76	2010-11-24	1.085	0.18	0.024	0.017	0.307	0.571492	REPSOL	-3.50969	40.6417	28140
3	77	2010-11-25	1.085	0.18	0.024	0.017	0.307	0.571492	REPSOL	-3.50969	40.6417	28140
3	78	2010-11-26	1.085	0.18	0.024	0.017	0.307	0.571492	REPSOL	-3.50969	40.6417	28140
3	79	2010-11-27	1.085	0.18	0.024	0.017	0.307	0.571492	REPSOL	-3.50969	40.6417	28140
3	80	2010-11-28	1.094	0.18	0.024	0.017	0.307	0.579119	REPSOL	-3.50969	40.6417	28140
3	81	2010-11-29	1.094	0.18	0.024	0.017	0.307	0.579119	REPSOL	-3.50969	40.6417	28140
3	82	2010-11-30	1.09799	0.18	0.024	0.017	0.307	0.582501	REPSOL	-3.50969	40.6417	28140
3	83	2010-12-01	1.102	0.18	0.024	0.017	0.307	0.585898	REPSOL	-3.50969	40.6417	28140
3	84	2010-12-02	1.102	0.18	0.024	0.017	0.307	0.585898	REPSOL	-3.50969	40.6417	28140
3	85	2010-12-03	1.102	0.18	0.024	0.017	0.307	0.585898	REPSOL	-3.50969	40.6417	28140
3	86	2010-12-04	1.102	0.18	0.024	0.017	0.307	0.585898	REPSOL	-3.50969	40.6417	28140
3	87	2010-12-05	1.102	0.18	0.024	0.017	0.307	0.585898	REPSOL	-3.50969	40.6417	28140
3	88	2010-12-06	1.094	0.18	0.024	0.017	0.307	0.579119	REPSOL	-3.50969	40.6417	28140
3	89	2010-12-07	1.094	0.18	0.024	0.017	0.307	0.579119	REPSOL	-3.50969	40.6417	28140
3	90	2010-12-08	1.094	0.18	0.024	0.017	0.307	0.579119	REPSOL	-3.50969	40.6417	28140
3	91	2010-12-09	1.1	0.18	0.024	0.017	0.307	0.584203	REPSOL	-3.50969	40.6417	28140
3	92	2010-12-10	1.1	0.18	0.024	0.017	0.307	0.584203	REPSOL	-3.50969	40.6417	28140
3	93	2010-12-11	1.1	0.18	0.024	0.017	0.307	0.584203	REPSOL	-3.50969	40.6417	28140
3	94	2010-12-12	1.1	0.18	0.024	0.017	0.307	0.584203	REPSOL	-3.50969	40.6417	28140
3	95	2010-12-13	1.1	0.18	0.024	0.017	0.307	0.584203	REPSOL	-3.50969	40.6417	28140
3	96	2010-12-14	1.1	0.18	0.024	0.017	0.307	0.584203	REPSOL	-3.50969	40.6417	28140
3	97	2010-12-15	1.115	0.18	0.024	0.017	0.307	0.596915	REPSOL	-3.50969	40.6417	28140
3	98	2010-12-16	1.115	0.18	0.024	0.017	0.307	0.596915	REPSOL	-3.50969	40.6417	28140
3	99	2010-12-17	1.115	0.18	0.024	0.017	0.307	0.596915	REPSOL	-3.50969	40.6417	28140
3	100	2010-12-18	1.115	0.18	0.024	0.017	0.307	0.596915	REPSOL	-3.50969	40.6417	28140
3	101	2010-12-19	1.115	0.18	0.024	0.017	0.307	0.596915	REPSOL	-3.50969	40.6417	28140
3	102	2010-12-20	1.107	0.18	0.024	0.017	0.307	0.590136	REPSOL	-3.50969	40.6417	28140
3	103	2010-12-21	1.107	0.18	0.024	0.017	0.307	0.590136	REPSOL	-3.50969	40.6417	28140
3	104	2010-12-22	1.107	0.18	0.024	0.017	0.307	0.590136	REPSOL	-3.50969	40.6417	28140
3	105	2010-12-23	1.107	0.18	0.024	0.017	0.307	0.590136	REPSOL	-3.50969	40.6417	28140
3	106	2010-12-24	1.107	0.18	0.024	0.017	0.307	0.590136	REPSOL	-3.50969	40.6417	28140
3	107	2010-12-25	1.102	0.18	0.024	0.017	0.307	0.585898	REPSOL	-3.50969	40.6417	28140
3	108	2010-12-26	1.10003	0.18	0.024	0.017	0.307	0.584228	REPSOL	-3.50969	40.6417	28140
3	109	2010-12-27	1.098	0.18	0.024	0.017	0.307	0.582509	REPSOL	-3.50969	40.6417	28140
3	110	2010-12-28	1.096	0.18	0.024	0.017	0.307	0.580814	REPSOL	-3.50969	40.6417	28140
3	111	2010-12-29	1.096	0.18	0.024	0.017	0.307	0.580814	REPSOL	-3.50969	40.6417	28140
3	112	2010-12-30	1.096	0.18	0.024	0.017	0.307	0.580814	REPSOL	-3.50969	40.6417	28140
3	113	2010-12-31	1.096	0.18	0.024	0.017	0.307	0.580814	REPSOL	-3.50969	40.6417	28140
3	114	2011-01-01	1.096	0.18	0.024	0.017	0.307	0.580814	REPSOL	-3.50969	40.6417	28140
3	115	2011-01-02	1.096	0.18	0.024	0.017	0.307	0.580814	REPSOL	-3.50969	40.6417	28140
3	116	2011-01-03	1.096	0.18	0.024	0.017	0.307	0.580814	REPSOL	-3.50969	40.6417	28140
3	117	2011-01-04	1.096	0.18	0.024	0.017	0.307	0.580814	REPSOL	-3.50969	40.6417	28140
3	118	2011-01-05	1.113	0.18	0.024	0.017	0.307	0.59522	REPSOL	-3.50969	40.6417	28140
3	119	2011-01-06	1.113	0.18	0.024	0.017	0.307	0.59522	REPSOL	-3.50969	40.6417	28140
3	120	2011-01-07	1.113	0.18	0.024	0.017	0.307	0.59522	REPSOL	-3.50969	40.6417	28140
3	121	2011-01-08	1.117	0.18	0.024	0.017	0.307	0.59861	REPSOL	-3.50969	40.6417	28140
3	122	2011-01-09	1.11453	0.18	0.024	0.017	0.307	0.596515	REPSOL	-3.50969	40.6417	28140
3	123	2011-01-10	1.112	0.18	0.024	0.017	0.307	0.594373	REPSOL	-3.50969	40.6417	28140
3	124	2011-01-11	1.112	0.18	0.024	0.017	0.307	0.594373	REPSOL	-3.50969	40.6417	28140
3	125	2011-01-12	1.112	0.18	0.024	0.017	0.307	0.594373	REPSOL	-3.50969	40.6417	28140
3	126	2011-01-13	1.112	0.18	0.024	0.017	0.307	0.594373	REPSOL	-3.50969	40.6417	28140
3	127	2011-01-14	1.112	0.18	0.024	0.017	0.307	0.594373	REPSOL	-3.50969	40.6417	28140
3	128	2011-01-15	1.112	0.18	0.024	0.017	0.307	0.594373	REPSOL	-3.50969	40.6417	28140
3	129	2011-01-16	1.112	0.18	0.024	0.017	0.307	0.594373	REPSOL	-3.50969	40.6417	28140
3	130	2011-01-17	1.102	0.18	0.024	0.017	0.307	0.585898	REPSOL	-3.50969	40.6417	28140
3	131	2011-01-18	1.102	0.18	0.024	0.017	0.307	0.585898	REPSOL	-3.50969	40.6417	28140
3	132	2011-01-19	1.102	0.18	0.024	0.017	0.307	0.585898	REPSOL	-3.50969	40.6417	28140
3	133	2011-01-20	1.107	0.18	0.024	0.017	0.307	0.590136	REPSOL	-3.50969	40.6417	28140
3	134	2011-01-21	1.107	0.18	0.024	0.017	0.307	0.590136	REPSOL	-3.50969	40.6417	28140
3	135	2011-01-22	1.107	0.18	0.024	0.017	0.307	0.590136	REPSOL	-3.50969	40.6417	28140
3	136	2011-01-23	1.107	0.18	0.024	0.017	0.307	0.590136	REPSOL	-3.50969	40.6417	28140
3	137	2011-01-24	1.102	0.18	0.024	0.017	0.307	0.585898	REPSOL	-3.50969	40.6417	28140
3	138	2011-01-25	1.102	0.18	0.024	0.017	0.307	0.585898	REPSOL	-3.50969	40.6417	28140
3	139	2011-01-26	1.102	0.18	0.024	0.017	0.307	0.585898	REPSOL	-3.50969	40.6417	28140
3	140	2011-01-27	1.102	0.18	0.024	0.017	0.307	0.585898	REPSOL	-3.50969	40.6417	28140
3	141	2011-01-28	1.107	0.18	0.024	0.017	0.307	0.590136	REPSOL	-3.50969	40.6417	28140
3	142	2011-01-29	1.107	0.18	0.024	0.017	0.307	0.590136	REPSOL	-3.50969	40.6417	28140
3	143	2011-01-30	1.112	0.18	0.024	0.017	0.307	0.594373	REPSOL	-3.50969	40.6417	28140
3	144	2011-01-31	1.112	0.18	0.024	0.017	0.307	0.594373	REPSOL	-3.50969	40.6417	28140
3	145	2011-02-01	1.112	0.18	0.024	0.017	0.307	0.594373	REPSOL	-3.50969	40.6417	28140
3	146	2011-02-02	1.112	0.18	0.024	0.017	0.307	0.594373	REPSOL	-3.50969	40.6417	28140
3	147	2011-02-03	1.112	0.18	0.024	0.017	0.307	0.594373	REPSOL	-3.50969	40.6417	28140
3	148	2011-02-04	1.112	0.18	0.024	0.017	0.307	0.594373	REPSOL	-3.50969	40.6417	28140
3	149	2011-02-05	1.112	0.18	0.024	0.017	0.307	0.594373	REPSOL	-3.50969	40.6417	28140
3	150	2011-02-06	1.112	0.18	0.024	0.017	0.307	0.594373	REPSOL	-3.50969	40.6417	28140
3	151	2011-02-07	1.112	0.18	0.024	0.017	0.307	0.594373	REPSOL	-3.50969	40.6417	28140
3	152	2011-02-08	1.112	0.18	0.024	0.017	0.307	0.594373	REPSOL	-3.50969	40.6417	28140
3	153	2011-02-09	1.119	0.18	0.024	0.017	0.307	0.600305	REPSOL	-3.50969	40.6417	28140
3	154	2011-02-10	1.119	0.18	0.024	0.017	0.307	0.600305	REPSOL	-3.50969	40.6417	28140
3	155	2011-02-11	1.129	0.18	0.024	0.017	0.307	0.60878	REPSOL	-3.50969	40.6417	28140
3	156	2011-02-12	1.139	0.18	0.024	0.017	0.307	0.617254	REPSOL	-3.50969	40.6417	28140
3	157	2011-02-13	1.147	0.18	0.024	0.017	0.307	0.624034	REPSOL	-3.50969	40.6417	28140
3	158	2011-02-14	1.147	0.18	0.024	0.017	0.307	0.624034	REPSOL	-3.50969	40.6417	28140
3	159	2011-02-15	1.147	0.18	0.024	0.017	0.307	0.624034	REPSOL	-3.50969	40.6417	28140
3	160	2011-02-16	1.147	0.18	0.024	0.017	0.307	0.624034	REPSOL	-3.50969	40.6417	28140
3	161	2011-02-17	1.142	0.18	0.024	0.017	0.307	0.619797	REPSOL	-3.50969	40.6417	28140
3	162	2011-02-18	1.142	0.18	0.024	0.017	0.307	0.619797	REPSOL	-3.50969	40.6417	28140
3	163	2011-02-19	1.142	0.18	0.024	0.017	0.307	0.619797	REPSOL	-3.50969	40.6417	28140
3	164	2011-02-20	1.142	0.18	0.024	0.017	0.307	0.619797	REPSOL	-3.50969	40.6417	28140
3	165	2011-02-21	1.122	0.18	0.024	0.017	0.307	0.602847	REPSOL	-3.50969	40.6417	28140
3	166	2011-02-22	1.122	0.18	0.024	0.017	0.307	0.602847	REPSOL	-3.50969	40.6417	28140
3	167	2011-02-23	1.122	0.18	0.024	0.017	0.307	0.602847	REPSOL	-3.50969	40.6417	28140
3	168	2011-02-24	1.114	0.18	0.024	0.017	0.307	0.596068	REPSOL	-3.50969	40.6417	28140
3	169	2011-02-25	1.12247	0.18	0.024	0.017	0.307	0.603244	REPSOL	-3.50969	40.6417	28140
3	170	2011-02-26	1.131	0.18	0.024	0.017	0.307	0.610475	REPSOL	-3.50969	40.6417	28140
3	171	2011-02-27	1.13599	0.18	0.024	0.017	0.307	0.614701	REPSOL	-3.50969	40.6417	28140
3	172	2011-02-28	1.141	0.18	0.024	0.017	0.307	0.618949	REPSOL	-3.50969	40.6417	28140
3	173	2011-03-01	1.141	0.18	0.024	0.017	0.307	0.618949	REPSOL	-3.50969	40.6417	28140
3	174	2011-03-02	1.141	0.18	0.024	0.017	0.307	0.618949	REPSOL	-3.50969	40.6417	28140
3	175	2011-03-03	1.153	0.18	0.024	0.017	0.307	0.629119	REPSOL	-3.50969	40.6417	28140
3	176	2011-03-04	1.153	0.18	0.024	0.017	0.307	0.629119	REPSOL	-3.50969	40.6417	28140
3	177	2011-03-05	1.158	0.18	0.024	0.017	0.307	0.633356	REPSOL	-3.50969	40.6417	28140
3	178	2011-03-06	1.158	0.18	0.024	0.017	0.307	0.633356	REPSOL	-3.50969	40.6417	28140
3	179	2011-03-07	1.158	0.18	0.024	0.017	0.307	0.633356	REPSOL	-3.50969	40.6417	28140
3	180	2011-03-08	1.158	0.18	0.024	0.017	0.307	0.633356	REPSOL	-3.50969	40.6417	28140
3	181	2011-03-09	1.171	0.18	0.024	0.017	0.307	0.644373	REPSOL	-3.50969	40.6417	28140
3	182	2011-03-10	1.171	0.18	0.024	0.017	0.307	0.644373	REPSOL	-3.50969	40.6417	28140
3	183	2011-03-11	1.171	0.18	0.024	0.017	0.307	0.644373	REPSOL	-3.50969	40.6417	28140
3	184	2011-03-12	1.171	0.18	0.024	0.017	0.307	0.644373	REPSOL	-3.50969	40.6417	28140
3	185	2011-03-13	1.177	0.18	0.024	0.017	0.307	0.649458	REPSOL	-3.50969	40.6417	28140
3	186	2011-03-14	1.177	0.18	0.024	0.017	0.307	0.649458	REPSOL	-3.50969	40.6417	28140
3	187	2011-03-15	1.177	0.18	0.024	0.017	0.307	0.649458	REPSOL	-3.50969	40.6417	28140
3	188	2011-03-16	1.177	0.18	0.024	0.017	0.307	0.649458	REPSOL	-3.50969	40.6417	28140
3	189	2011-03-17	1.177	0.18	0.024	0.017	0.307	0.649458	REPSOL	-3.50969	40.6417	28140
3	190	2011-03-18	1.177	0.18	0.024	0.017	0.307	0.649458	REPSOL	-3.50969	40.6417	28140
3	191	2011-03-19	1.177	0.18	0.024	0.017	0.307	0.649458	REPSOL	-3.50969	40.6417	28140
3	192	2011-03-20	1.177	0.18	0.024	0.017	0.307	0.649458	REPSOL	-3.50969	40.6417	28140
3	193	2011-03-21	1.177	0.18	0.024	0.017	0.307	0.649458	REPSOL	-3.50969	40.6417	28140
3	194	2011-03-22	1.177	0.18	0.024	0.017	0.307	0.649458	REPSOL	-3.50969	40.6417	28140
3	195	2011-03-23	1.177	0.18	0.024	0.017	0.307	0.649458	REPSOL	-3.50969	40.6417	28140
3	196	2011-03-24	1.177	0.18	0.024	0.017	0.307	0.649458	REPSOL	-3.50969	40.6417	28140
3	197	2011-03-25	1.187	0.18	0.024	0.017	0.307	0.657932	REPSOL	-3.50969	40.6417	28140
3	198	2011-03-26	1.197	0.18	0.024	0.017	0.307	0.666407	REPSOL	-3.50969	40.6417	28140
3	199	2011-03-27	1.197	0.18	0.024	0.017	0.307	0.666407	REPSOL	-3.50969	40.6417	28140
[truncated: 592,001+ more rows]

## Sheet: Province of Barcelona
i	t	Dates (dd/mm/yyyy)	P_barcelona	VAT	RSTCH_state	RSTCH_barcelona	SHT	PN_barcelona	Brand	Longitude1	Latitude2	postal_code
1	1	2010-06-10	1.059	0.16	0.024	0.024	0.307	0.557931	ESCLATOIL	2.49472	41.6873	8470
1	2	2010-06-11	1.059	0.16	0.024	0.024	0.307	0.557931	ESCLATOIL	2.49472	41.6873	8470
1	3	2010-06-12	1.059	0.16	0.024	0.024	0.307	0.557931	ESCLATOIL	2.49472	41.6873	8470
1	4	2010-06-13	1.059	0.16	0.024	0.024	0.307	0.557931	ESCLATOIL	2.49472	41.6873	8470
1	5	2010-06-14	1.059	0.16	0.024	0.024	0.307	0.557931	ESCLATOIL	2.49472	41.6873	8470
1	6	2010-06-15	1.069	0.16	0.024	0.024	0.307	0.566552	ESCLATOIL	2.49472	41.6873	8470
1	7	2010-06-16	1.069	0.16	0.024	0.024	0.307	0.566552	ESCLATOIL	2.49472	41.6873	8470
1	8	2010-06-17	1.069	0.16	0.024	0.024	0.307	0.566552	ESCLATOIL	2.49472	41.6873	8470
1	9	2010-06-18	1.069	0.16	0.024	0.024	0.307	0.566552	ESCLATOIL	2.49472	41.6873	8470
1	10	2010-06-19	1.069	0.16	0.024	0.024	0.307	0.566552	ESCLATOIL	2.49472	41.6873	8470
1	11	2010-06-20	1.069	0.16	0.024	0.024	0.307	0.566552	ESCLATOIL	2.49472	41.6873	8470
1	12	2010-06-21	1.069	0.16	0.024	0.024	0.307	0.566552	ESCLATOIL	2.49472	41.6873	8470
1	13	2010-06-22	1.089	0.16	0.024	0.024	0.307	0.583793	ESCLATOIL	2.49472	41.6873	8470
1	14	2010-06-23	1.089	0.16	0.024	0.024	0.307	0.583793	ESCLATOIL	2.49472	41.6873	8470
1	15	2010-06-24	1.089	0.16	0.024	0.024	0.307	0.583793	ESCLATOIL	2.49472	41.6873	8470
1	16	2010-06-25	1.089	0.16	0.024	0.024	0.307	0.583793	ESCLATOIL	2.49472	41.6873	8470
1	17	2010-06-26	1.089	0.16	0.024	0.024	0.307	0.583793	ESCLATOIL	2.49472	41.6873	8470
1	18	2010-06-27	1.089	0.16	0.024	0.024	0.307	0.583793	ESCLATOIL	2.49472	41.6873	8470
1	19	2010-06-28	1.089	0.16	0.024	0.024	0.307	0.583793	ESCLATOIL	2.49472	41.6873	8470
1	20	2010-06-29	1.099	0.16	0.024	0.024	0.307	0.592414	ESCLATOIL	2.49472	41.6873	8470
1	21	2010-06-30	1.099	0.16	0.024	0.024	0.307	0.592414	ESCLATOIL	2.49472	41.6873	8470
1	22	2010-07-01	1.099	0.18	0.024	0.024	0.307	0.576356	ESCLATOIL	2.49472	41.6873	8470
1	23	2010-07-02	1.099	0.18	0.024	0.024	0.307	0.576356	ESCLATOIL	2.49472	41.6873	8470
1	24	2010-07-03	1.099	0.18	0.024	0.024	0.307	0.576356	ESCLATOIL	2.49472	41.6873	8470
1	25	2010-07-04	1.099	0.18	0.024	0.024	0.307	0.576356	ESCLATOIL	2.49472	41.6873	8470
1	26	2010-07-05	1.099	0.18	0.024	0.024	0.307	0.576356	ESCLATOIL	2.49472	41.6873	8470
1	27	2010-07-06	1.079	0.18	0.024	0.024	0.307	0.559407	ESCLATOIL	2.49472	41.6873	8470
1	28	2010-07-07	1.079	0.18	0.024	0.024	0.307	0.559407	ESCLATOIL	2.49472	41.6873	8470
1	29	2010-07-08	1.079	0.18	0.024	0.024	0.307	0.559407	ESCLATOIL	2.49472	41.6873	8470
1	30	2010-07-09	1.079	0.18	0.024	0.024	0.307	0.559407	ESCLATOIL	2.49472	41.6873	8470
1	31	2010-07-10	1.079	0.18	0.024	0.024	0.307	0.559407	ESCLATOIL	2.49472	41.6873	8470
1	32	2010-07-11	1.079	0.18	0.024	0.024	0.307	0.559407	ESCLATOIL	2.49472	41.6873	8470
1	33	2010-07-12	1.079	0.18	0.024	0.024	0.307	0.559407	ESCLATOIL	2.49472	41.6873	8470
1	34	2010-07-13	1.059	0.18	0.024	0.024	0.307	0.542458	ESCLATOIL	2.49472	41.6873	8470
1	35	2010-07-14	1.059	0.18	0.024	0.024	0.307	0.542458	ESCLATOIL	2.49472	41.6873	8470
1	36	2010-07-15	1.059	0.18	0.024	0.024	0.307	0.542458	ESCLATOIL	2.49472	41.6873	8470
1	37	2010-07-16	1.059	0.18	0.024	0.024	0.307	0.542458	ESCLATOIL	2.49472	41.6873	8470
1	38	2010-07-17	1.059	0.18	0.024	0.024	0.307	0.542458	ESCLATOIL	2.49472	41.6873	8470
1	39	2010-07-18	1.059	0.18	0.024	0.024	0.307	0.542458	ESCLATOIL	2.49472	41.6873	8470
1	40	2010-07-19	1.059	0.18	0.024	0.024	0.307	0.542458	ESCLATOIL	2.49472	41.6873	8470
1	41	2010-07-20	1.049	0.18	0.024	0.024	0.307	0.533983	ESCLATOIL	2.49472	41.6873	8470
1	42	2010-07-21	1.049	0.18	0.024	0.024	0.307	0.533983	ESCLATOIL	2.49472	41.6873	8470
1	43	2010-07-22	1.049	0.18	0.024	0.024	0.307	0.533983	ESCLATOIL	2.49472	41.6873	8470
1	44	2010-07-23	1.049	0.18	0.024	0.024	0.307	0.533983	ESCLATOIL	2.49472	41.6873	8470
1	45	2010-07-24	1.049	0.18	0.024	0.024	0.307	0.533983	ESCLATOIL	2.49472	41.6873	8470
1	46	2010-07-25	1.049	0.18	0.024	0.024	0.307	0.533983	ESCLATOIL	2.49472	41.6873	8470
1	47	2010-07-26	1.049	0.18	0.024	0.024	0.307	0.533983	ESCLATOIL	2.49472	41.6873	8470
1	48	2010-07-27	1.059	0.18	0.024	0.024	0.307	0.542458	ESCLATOIL	2.49472	41.6873	8470
1	49	2010-07-28	1.059	0.18	0.024	0.024	0.307	0.542458	ESCLATOIL	2.49472	41.6873	8470
1	50	2010-07-29	1.059	0.18	0.024	0.024	0.307	0.542458	ESCLATOIL	2.49472	41.6873	8470
1	51	2010-07-30	1.059	0.18	0.024	0.024	0.307	0.542458	ESCLATOIL	2.49472	41.6873	8470
1	52	2010-07-31	1.059	0.18	0.024	0.024	0.307	0.542458	ESCLATOIL	2.49472	41.6873	8470
1	53	2010-08-01	1.059	0.18	0.024	0.024	0.307	0.542458	ESCLATOIL	2.49472	41.6873	8470
1	54	2010-08-02	1.059	0.18	0.024	0.024	0.307	0.542458	ESCLATOIL	2.49472	41.6873	8470
1	55	2010-08-03	1.059	0.18	0.024	0.024	0.307	0.542458	ESCLATOIL	2.49472	41.6873	8470
1	56	2010-08-04	1.059	0.18	0.024	0.024	0.307	0.542458	ESCLATOIL	2.49472	41.6873	8470
1	57	2010-08-05	1.059	0.18	0.024	0.024	0.307	0.542458	ESCLATOIL	2.49472	41.6873	8470
1	58	2010-08-06	1.059	0.18	0.024	0.024	0.307	0.542458	ESCLATOIL	2.49472	41.6873	8470
1	59	2010-08-07	1.059	0.18	0.024	0.024	0.307	0.542458	ESCLATOIL	2.49472	41.6873	8470
1	60	2010-08-08	1.059	0.18	0.024	0.024	0.307	0.542458	ESCLATOIL	2.49472	41.6873	8470
1	61	2010-08-09	1.059	0.18	0.024	0.024	0.307	0.542458	ESCLATOIL	2.49472	41.6873	8470
1	62	2010-08-10	1.069	0.18	0.024	0.024	0.307	0.550932	ESCLATOIL	2.49472	41.6873	8470
1	63	2010-08-11	1.069	0.18	0.024	0.024	0.307	0.550932	ESCLATOIL	2.49472	41.6873	8470
1	64	2010-08-12	1.069	0.18	0.024	0.024	0.307	0.550932	ESCLATOIL	2.49472	41.6873	8470
1	65	2010-08-13	1.069	0.18	0.024	0.024	0.307	0.550932	ESCLATOIL	2.49472	41.6873	8470
1	66	2010-08-14	1.069	0.18	0.024	0.024	0.307	0.550932	ESCLATOIL	2.49472	41.6873	8470
1	67	2010-08-15	1.069	0.18	0.024	0.024	0.307	0.550932	ESCLATOIL	2.49472	41.6873	8470
1	68	2010-08-16	1.069	0.18	0.024	0.024	0.307	0.550932	ESCLATOIL	2.49472	41.6873	8470
1	69	2010-08-17	1.069	0.18	0.024	0.024	0.307	0.550932	ESCLATOIL	2.49472	41.6873	8470
1	70	2010-08-18	1.069	0.18	0.024	0.024	0.307	0.550932	ESCLATOIL	2.49472	41.6873	8470
1	71	2010-08-19	1.069	0.18	0.024	0.024	0.307	0.550932	ESCLATOIL	2.49472	41.6873	8470
1	72	2010-08-20	1.069	0.18	0.024	0.024	0.307	0.550932	ESCLATOIL	2.49472	41.6873	8470
1	73	2010-08-21	1.069	0.18	0.024	0.024	0.307	0.550932	ESCLATOIL	2.49472	41.6873	8470
1	74	2010-08-22	1.069	0.18	0.024	0.024	0.307	0.550932	ESCLATOIL	2.49472	41.6873	8470
1	75	2010-08-23	1.069	0.18	0.024	0.024	0.307	0.550932	ESCLATOIL	2.49472	41.6873	8470
1	76	2010-08-24	1.089	0.18	0.024	0.024	0.307	0.567881	ESCLATOIL	2.49472	41.6873	8470
1	77	2010-08-25	1.089	0.18	0.024	0.024	0.307	0.567881	ESCLATOIL	2.49472	41.6873	8470
1	78	2010-08-26	1.089	0.18	0.024	0.024	0.307	0.567881	ESCLATOIL	2.49472	41.6873	8470
1	79	2010-08-27	1.089	0.18	0.024	0.024	0.307	0.567881	ESCLATOIL	2.49472	41.6873	8470
1	80	2010-08-28	1.089	0.18	0.024	0.024	0.307	0.567881	ESCLATOIL	2.49472	41.6873	8470
1	81	2010-08-29	1.089	0.18	0.024	0.024	0.307	0.567881	ESCLATOIL	2.49472	41.6873	8470
1	82	2010-08-30	1.089	0.18	0.024	0.024	0.307	0.567881	ESCLATOIL	2.49472	41.6873	8470
1	83	2010-08-31	1.089	0.18	0.024	0.024	0.307	0.567881	ESCLATOIL	2.49472	41.6873	8470
1	84	2010-09-01	1.089	0.18	0.024	0.024	0.307	0.567881	ESCLATOIL	2.49472	41.6873	8470
1	85	2010-09-02	1.089	0.18	0.024	0.024	0.307	0.567881	ESCLATOIL	2.49472	41.6873	8470
1	86	2010-09-03	1.089	0.18	0.024	0.024	0.307	0.567881	ESCLATOIL	2.49472	41.6873	8470
1	87	2010-09-04	1.089	0.18	0.024	0.024	0.307	0.567881	ESCLATOIL	2.49472	41.6873	8470
1	88	2010-09-05	1.089	0.18	0.024	0.024	0.307	0.567881	ESCLATOIL	2.49472	41.6873	8470
1	89	2010-09-06	1.089	0.18	0.024	0.024	0.307	0.567881	ESCLATOIL	2.49472	41.6873	8470
1	90	2010-09-07	1.089	0.18	0.024	0.024	0.307	0.567881	ESCLATOIL	2.49472	41.6873	8470
1	91	2010-09-08	1.089	0.18	0.024	0.024	0.307	0.567881	ESCLATOIL	2.49472	41.6873	8470
1	92	2010-09-09	1.089	0.18	0.024	0.024	0.307	0.567881	ESCLATOIL	2.49472	41.6873	8470
1	93	2010-09-10	1.089	0.18	0.024	0.024	0.307	0.567881	ESCLATOIL	2.49472	41.6873	8470
1	94	2010-09-11	1.089	0.18	0.024	0.024	0.307	0.567881	ESCLATOIL	2.49472	41.6873	8470
1	95	2010-09-12	1.089	0.18	0.024	0.024	0.307	0.567881	ESCLATOIL	2.49472	41.6873	8470
1	96	2010-09-13	1.089	0.18	0.024	0.024	0.307	0.567881	ESCLATOIL	2.49472	41.6873	8470
1	97	2010-09-14	1.069	0.18	0.024	0.024	0.307	0.550932	ESCLATOIL	2.49472	41.6873	8470
1	98	2010-09-15	1.069	0.18	0.024	0.024	0.307	0.550932	ESCLATOIL	2.49472	41.6873	8470
1	99	2010-09-16	1.069	0.18	0.024	0.024	0.307	0.550932	ESCLATOIL	2.49472	41.6873	8470
1	100	2010-09-17	1.069	0.18	0.024	0.024	0.307	0.550932	ESCLATOIL	2.49472	41.6873	8470
1	101	2010-09-18	1.069	0.18	0.024	0.024	0.307	0.550932	ESCLATOIL	2.49472	41.6873	8470
1	102	2010-09-19	1.069	0.18	0.024	0.024	0.307	0.550932	ESCLATOIL	2.49472	41.6873	8470
1	103	2010-09-20	1.069	0.18	0.024	0.024	0.307	0.550932	ESCLATOIL	2.49472	41.6873	8470
1	104	2010-09-21	1.069	0.18	0.024	0.024	0.307	0.550932	ESCLATOIL	2.49472	41.6873	8470
1	105	2010-09-22	1.069	0.18	0.024	0.024	0.307	0.550932	ESCLATOIL	2.49472	41.6873	8470
1	106	2010-09-23	1.069	0.18	0.024	0.024	0.307	0.550932	ESCLATOIL	2.49472	41.6873	8470
1	107	2010-09-24	1.069	0.18	0.024	0.024	0.307	0.550932	ESCLATOIL	2.49472	41.6873	8470
1	108	2010-09-25	1.069	0.18	0.024	0.024	0.307	0.550932	ESCLATOIL	2.49472	41.6873	8470
1	109	2010-09-26	1.069	0.18	0.024	0.024	0.307	0.550932	ESCLATOIL	2.49472	41.6873	8470
1	110	2010-09-27	1.069	0.18	0.024	0.024	0.307	0.550932	ESCLATOIL	2.49472	41.6873	8470
1	111	2010-09-28	0.99	0.18	0.024	0.024	0.307	0.483983	ESCLATOIL	2.49472	41.6873	8470
1	112	2010-09-29	0.99	0.18	0.024	0.024	0.307	0.483983	ESCLATOIL	2.49472	41.6873	8470
1	113	2010-09-30	0.99	0.18	0.024	0.024	0.307	0.483983	ESCLATOIL	2.49472	41.6873	8470
1	114	2010-10-01	0.99	0.18	0.024	0.024	0.307	0.483983	ESCLATOIL	2.49472	41.6873	8470
1	115	2010-10-02	0.99	0.18	0.024	0.024	0.307	0.483983	ESCLATOIL	2.49472	41.6873	8470
1	116	2010-10-03	0.99	0.18	0.024	0.024	0.307	0.483983	ESCLATOIL	2.49472	41.6873	8470
1	117	2010-10-04	0.99	0.18	0.024	0.024	0.307	0.483983	ESCLATOIL	2.49472	41.6873	8470
1	118	2010-10-05	0.99	0.18	0.024	0.024	0.307	0.483983	ESCLATOIL	2.49472	41.6873	8470
1	119	2010-10-06	0.99	0.18	0.024	0.024	0.307	0.483983	ESCLATOIL	2.49472	41.6873	8470
1	120	2010-10-07	0.99	0.18	0.024	0.024	0.307	0.483983	ESCLATOIL	2.49472	41.6873	8470
1	121	2010-10-08	0.99	0.18	0.024	0.024	0.307	0.483983	ESCLATOIL	2.49472	41.6873	8470
1	122	2010-10-09	0.99	0.18	0.024	0.024	0.307	0.483983	ESCLATOIL	2.49472	41.6873	8470
1	123	2010-10-10	0.99	0.18	0.024	0.024	0.307	0.483983	ESCLATOIL	2.49472	41.6873	8470
1	124	2010-10-11	0.99	0.18	0.024	0.024	0.307	0.483983	ESCLATOIL	2.49472	41.6873	8470
1	125	2010-10-12	0.99	0.18	0.024	0.024	0.307	0.483983	ESCLATOIL	2.49472	41.6873	8470
1	126	2010-10-13	0.99	0.18	0.024	0.024	0.307	0.483983	ESCLATOIL	2.49472	41.6873	8470
1	127	2010-10-14	0.99	0.18	0.024	0.024	0.307	0.483983	ESCLATOIL	2.49472	41.6873	8470
1	128	2010-10-15	0.99	0.18	0.024	0.024	0.307	0.483983	ESCLATOIL	2.49472	41.6873	8470
1	129	2010-10-16	0.99	0.18	0.024	0.024	0.307	0.483983	ESCLATOIL	2.49472	41.6873	8470
1	130	2010-10-17	0.99	0.18	0.024	0.024	0.307	0.483983	ESCLATOIL	2.49472	41.6873	8470
1	131	2010-10-18	0.99	0.18	0.024	0.024	0.307	0.483983	ESCLATOIL	2.49472	41.6873	8470
1	132	2010-10-19	0.99	0.18	0.024	0.024	0.307	0.483983	ESCLATOIL	2.49472	41.6873	8470
1	133	2010-10-20	0.99	0.18	0.024	0.024	0.307	0.483983	ESCLATOIL	2.49472	41.6873	8470
1	134	2010-10-21	0.99	0.18	0.024	0.024	0.307	0.483983	ESCLATOIL	2.49472	41.6873	8470
1	135	2010-10-22	0.99	0.18	0.024	0.024	0.307	0.483983	ESCLATOIL	2.49472	41.6873	8470
1	136	2010-10-23	0.99	0.18	0.024	0.024	0.307	0.483983	ESCLATOIL	2.49472	41.6873	8470
1	137	2010-10-24	0.99	0.18	0.024	0.024	0.307	0.483983	ESCLATOIL	2.49472	41.6873	8470
1	138	2010-10-25	0.99	0.18	0.024	0.024	0.307	0.483983	ESCLATOIL	2.49472	41.6873	8470
1	139	2010-10-26	0.99	0.18	0.024	0.024	0.307	0.483983	ESCLATOIL	2.49472	41.6873	8470
1	140	2010-10-27	0.99	0.18	0.024	0.024	0.307	0.483983	ESCLATOIL	2.49472	41.6873	8470
1	141	2010-10-28	0.99	0.18	0.024	0.024	0.307	0.483983	ESCLATOIL	2.49472	41.6873	8470
1	142	2010-10-29	0.99	0.18	0.024	0.024	0.307	0.483983	ESCLATOIL	2.49472	41.6873	8470
1	143	2010-10-30	0.99	0.18	0.024	0.024	0.307	0.483983	ESCLATOIL	2.49472	41.6873	8470
1	144	2010-10-31	0.99	0.18	0.024	0.024	0.307	0.483983	ESCLATOIL	2.49472	41.6873	8470
1	145	2010-11-01	0.99	0.18	0.024	0.024	0.307	0.483983	ESCLATOIL	2.49472	41.6873	8470
1	146	2010-11-02	0.99	0.18	0.024	0.024	0.307	0.483983	ESCLATOIL	2.49472	41.6873	8470
1	147	2010-11-03	0.99	0.18	0.024	0.024	0.307	0.483983	ESCLATOIL	2.49472	41.6873	8470
1	148	2010-11-04	0.99	0.18	0.024	0.024	0.307	0.483983	ESCLATOIL	2.49472	41.6873	8470
1	149	2010-11-05	0.99	0.18	0.024	0.024	0.307	0.483983	ESCLATOIL	2.49472	41.6873	8470
1	150	2010-11-06	0.99	0.18	0.024	0.024	0.307	0.483983	ESCLATOIL	2.49472	41.6873	8470
1	151	2010-11-07	0.99	0.18	0.024	0.024	0.307	0.483983	ESCLATOIL	2.49472	41.6873	8470
1	152	2010-11-08	0.99	0.18	0.024	0.024	0.307	0.483983	ESCLATOIL	2.49472	41.6873	8470
1	153	2010-11-09	0.99	0.18	0.024	0.024	0.307	0.483983	ESCLATOIL	2.49472	41.6873	8470
1	154	2010-11-10	0.99	0.18	0.024	0.024	0.307	0.483983	ESCLATOIL	2.49472	41.6873	8470
1	155	2010-11-11	0.99	0.18	0.024	0.024	0.307	0.483983	ESCLATOIL	2.49472	41.6873	8470
1	156	2010-11-12	0.99	0.18	0.024	0.024	0.307	0.483983	ESCLATOIL	2.49472	41.6873	8470
1	157	2010-11-13	1.03	0.18	0.024	0.024	0.307	0.517881	ESCLATOIL	2.49472	41.6873	8470
1	158	2010-11-14	1.03	0.18	0.024	0.024	0.307	0.517881	ESCLATOIL	2.49472	41.6873	8470
1	159	2010-11-15	1.03	0.18	0.024	0.024	0.307	0.517881	ESCLATOIL	2.49472	41.6873	8470
1	160	2010-11-16	0.99	0.18	0.024	0.024	0.307	0.483983	ESCLATOIL	2.49472	41.6873	8470
1	161	2010-11-17	0.99	0.18	0.024	0.024	0.307	0.483983	ESCLATOIL	2.49472	41.6873	8470
1	162	2010-11-18	0.99	0.18	0.024	0.024	0.307	0.483983	ESCLATOIL	2.49472	41.6873	8470
1	163	2010-11-19	0.99	0.18	0.024	0.024	0.307	0.483983	ESCLATOIL	2.49472	41.6873	8470
1	164	2010-11-20	0.99	0.18	0.024	0.024	0.307	0.483983	ESCLATOIL	2.49472	41.6873	8470
1	165	2010-11-21	0.99	0.18	0.024	0.024	0.307	0.483983	ESCLATOIL	2.49472	41.6873	8470
1	166	2010-11-22	0.99	0.18	0.024	0.024	0.307	0.483983	ESCLATOIL	2.49472	41.6873	8470
1	167	2010-11-23	0.99	0.18	0.024	0.024	0.307	0.483983	ESCLATOIL	2.49472	41.6873	8470
1	168	2010-11-24	0.99	0.18	0.024	0.024	0.307	0.483983	ESCLATOIL	2.49472	41.6873	8470
1	169	2010-11-25	0.99	0.18	0.024	0.024	0.307	0.483983	ESCLATOIL	2.49472	41.6873	8470
1	170	2010-11-26	0.99	0.18	0.024	0.024	0.307	0.483983	ESCLATOIL	2.49472	41.6873	8470
1	171	2010-11-27	0.99	0.18	0.024	0.024	0.307	0.483983	ESCLATOIL	2.49472	41.6873	8470
1	172	2010-11-28	0.99	0.18	0.024	0.024	0.307	0.483983	ESCLATOIL	2.49472	41.6873	8470
1	173	2010-11-29	0.99	0.18	0.024	0.024	0.307	0.483983	ESCLATOIL	2.49472	41.6873	8470
1	174	2010-11-30	0.99	0.18	0.024	0.024	0.307	0.483983	ESCLATOIL	2.49472	41.6873	8470
1	175	2010-12-01	0.99	0.18	0.024	0.024	0.307	0.483983	ESCLATOIL	2.49472	41.6873	8470
1	176	2010-12-02	0.99	0.18	0.024	0.024	0.307	0.483983	ESCLATOIL	2.49472	41.6873	8470
1	177	2010-12-03	1.059	0.18	0.024	0.024	0.307	0.542458	ESCLATOIL	2.49472	41.6873	8470
1	178	2010-12-04	1.059	0.18	0.024	0.024	0.307	0.542458	ESCLATOIL	2.49472	41.6873	8470
1	179	2010-12-05	1.059	0.18	0.024	0.024	0.307	0.542458	ESCLATOIL	2.49472	41.6873	8470
1	180	2010-12-06	1.059	0.18	0.024	0.024	0.307	0.542458	ESCLATOIL	2.49472	41.6873	8470
1	181	2010-12-07	1.059	0.18	0.024	0.024	0.307	0.542458	ESCLATOIL	2.49472	41.6873	8470
1	182	2010-12-08	1.099	0.18	0.024	0.024	0.307	0.576356	ESCLATOIL	2.49472	41.6873	8470
1	183	2010-12-09	1.099	0.18	0.024	0.024	0.307	0.576356	ESCLATOIL	2.49472	41.6873	8470
1	184	2010-12-10	1.099	0.18	0.024	0.024	0.307	0.576356	ESCLATOIL	2.49472	41.6873	8470
1	185	2010-12-11	1.099	0.18	0.024	0.024	0.307	0.576356	ESCLATOIL	2.49472	41.6873	8470
1	186	2010-12-12	1.099	0.18	0.024	0.024	0.307	0.576356	ESCLATOIL	2.49472	41.6873	8470
1	187	2010-12-13	1.099	0.18	0.024	0.024	0.307	0.576356	ESCLATOIL	2.49472	41.6873	8470
1	188	2010-12-14	1.129	0.18	0.024	0.024	0.307	0.60178	ESCLATOIL	2.49472	41.6873	8470
1	189	2010-12-15	1.129	0.18	0.024	0.024	0.307	0.60178	ESCLATOIL	2.49472	41.6873	8470
1	190	2010-12-16	1.129	0.18	0.024	0.024	0.307	0.60178	ESCLATOIL	2.49472	41.6873	8470
1	191	2010-12-17	1.129	0.18	0.024	0.024	0.307	0.60178	ESCLATOIL	2.49472	41.6873	8470
1	192	2010-12-18	1.129	0.18	0.024	0.024	0.307	0.60178	ESCLATOIL	2.49472	41.6873	8470
1	193	2010-12-19	1.129	0.18	0.024	0.024	0.307	0.60178	ESCLATOIL	2.49472	41.6873	8470
1	194	2010-12-20	1.129	0.18	0.024	0.024	0.307	0.60178	ESCLATOIL	2.49472	41.6873	8470
1	195	2010-12-21	1.129	0.18	0.024	0.024	0.307	0.60178	ESCLATOIL	2.49472	41.6873	8470
1	196	2010-12-22	1.129	0.18	0.024	0.024	0.307	0.60178	ESCLATOIL	2.49472	41.6873	8470
1	197	2010-12-23	1.129	0.18	0.024	0.024	0.307	0.60178	ESCLATOIL	2.49472	41.6873	8470
1	198	2010-12-24	1.129	0.18	0.024	0.024	0.307	0.60178	ESCLATOIL	2.49472	41.6873	8470
1	199	2010-12-25	1.129	0.18	0.024	0.024	0.307	0.60178	ESCLATOIL	2.49472	41.6873	8470
1	200	2010-12-26	1.129	0.18	0.024	0.024	0.307	0.60178	ESCLATOIL	2.49472	41.6873	8470
1	201	2010-12-27	1.13896	0.18	0.024	0.024	0.307	0.61022	ESCLATOIL	2.49472	41.6873	8470
1	202	2010-12-28	1.149	0.18	0.024	0.024	0.307	0.618729	ESCLATOIL	2.49472	41.6873	8470
1	203	2010-12-29	1.149	0.18	0.024	0.024	0.307	0.618729	ESCLATOIL	2.49472	41.6873	8470
1	204	2010-12-30	1.149	0.18	0.024	0.024	0.307	0.618729	ESCLATOIL	2.49472	41.6873	8470
1	205	2010-12-31	1.149	0.18	0.024	0.024	0.307	0.618729	ESCLATOIL	2.49472	41.6873	8470
1	206	2011-01-01	1.149	0.18	0.024	0.024	0.307	0.618729	ESCLATOIL	2.49472	41.6873	8470
1	207	2011-01-02	1.149	0.18	0.024	0.024	0.307	0.618729	ESCLATOIL	2.49472	41.6873	8470
1	208	2011-01-03	1.149	0.18	0.024	0.024	0.307	0.618729	ESCLATOIL	2.49472	41.6873	8470
1	209	2011-01-04	1.149	0.18	0.024	0.024	0.307	0.618729	ESCLATOIL	2.49472	41.6873	8470
1	210	2011-01-05	1.149	0.18	0.024	0.024	0.307	0.618729	ESCLATOIL	2.49472	41.6873	8470
1	211	2011-01-06	1.149	0.18	0.024	0.024	0.307	0.618729	ESCLATOIL	2.49472	41.6873	8470
1	212	2011-01-07	1.149	0.18	0.024	0.024	0.307	0.618729	ESCLATOIL	2.49472	41.6873	8470
1	213	2011-01-08	1.149	0.18	0.024	0.024	0.307	0.618729	ESCLATOIL	2.49472	41.6873	8470
1	214	2011-01-09	1.149	0.18	0.024	0.024	0.307	0.618729	ESCLATOIL	2.49472	41.6873	8470
1	215	2011-01-10	1.149	0.18	0.024	0.024	0.307	0.618729	ESCLATOIL	2.49472	41.6873	8470
1	216	2011-01-11	1.169	0.18	0.024	0.024	0.307	0.635678	ESCLATOIL	2.49472	41.6873	8470
1	217	2011-01-12	1.169	0.18	0.024	0.024	0.307	0.635678	ESCLATOIL	2.49472	41.6873	8470
1	218	2011-01-13	1.169	0.18	0.024	0.024	0.307	0.635678	ESCLATOIL	2.49472	41.6873	8470
1	219	2011-01-14	1.169	0.18	0.024	0.024	0.307	0.635678	ESCLATOIL	2.49472	41.6873	8470
1	220	2011-01-15	1.169	0.18	0.024	0.024	0.307	0.635678	ESCLATOIL	2.49472	41.6873	8470
1	221	2011-01-16	1.169	0.18	0.024	0.024	0.307	0.635678	ESCLATOIL	2.49472	41.6873	8470
1	222	2011-01-17	1.169	0.18	0.024	0.024	0.307	0.635678	ESCLATOIL	2.49472	41.6873	8470
1	223	2011-01-18	1.169	0.18	0.024	0.024	0.307	0.635678	ESCLATOIL	2.49472	41.6873	8470
1	224	2011-01-19	1.169	0.18	0.024	0.024	0.307	0.635678	ESCLATOIL	2.49472	41.6873	8470
1	225	2011-01-20	1.169	0.18	0.024	0.024	0.307	0.635678	ESCLATOIL	2.49472	41.6873	8470
1	226	2011-01-21	1.169	0.18	0.024	0.024	0.307	0.635678	ESCLATOIL	2.49472	41.6873	8470
1	227	2011-01-22	1.169	0.18	0.024	0.024	0.307	0.635678	ESCLATOIL	2.49472	41.6873	8470
1	228	2011-01-23	1.169	0.18	0.024	0.024	0.307	0.635678	ESCLATOIL	2.49472	41.6873	8470
1	229	2011-01-24	1.169	0.18	0.024	0.024	0.307	0.635678	ESCLATOIL	2.49472	41.6873	8470
1	230	2011-01-25	1.169	0.18	0.024	0.024	0.307	0.635678	ESCLATOIL	2.49472	41.6873	8470
1	231	2011-01-26	1.169	0.18	0.024	0.024	0.307	0.635678	ESCLATOIL	2.49472	41.6873	8470
1	232	2011-01-27	1.169	0.18	0.024	0.024	0.307	0.635678	ESCLATOIL	2.49472	41.6873	8470
1	233	2011-01-28	1.169	0.18	0.024	0.024	0.307	0.635678	ESCLATOIL	2.49472	41.6873	8470
1	234	2011-01-29	1.169	0.18	0.024	0.024	0.307	0.635678	ESCLATOIL	2.49472	41.6873	8470
1	235	2011-01-30	1.169	0.18	0.024	0.024	0.307	0.635678	ESCLATOIL	2.49472	41.6873	8470
1	236	2011-01-31	1.169	0.18	0.024	0.024	0.307	0.635678	ESCLATOIL	2.49472	41.6873	8470
1	237	2011-02-01	1.179	0.18	0.024	0.024	0.307	0.644153	ESCLATOIL	2.49472	41.6873	8470
1	238	2011-02-02	1.179	0.18	0.024	0.024	0.307	0.644153	ESCLATOIL	2.49472	41.6873	8470
1	239	2011-02-03	1.179	0.18	0.024	0.024	0.307	0.644153	ESCLATOIL	2.49472	41.6873	8470
1	240	2011-02-04	1.179	0.18	0.024	0.024	0.307	0.644153	ESCLATOIL	2.49472	41.6873	8470
1	241	2011-02-05	1.179	0.18	0.024	0.024	0.307	0.644153	ESCLATOIL	2.49472	41.6873	8470
1	242	2011-02-06	1.179	0.18	0.024	0.024	0.307	0.644153	ESCLATOIL	2.49472	41.6873	8470
1	243	2011-02-07	1.179	0.18	0.024	0.024	0.307	0.644153	ESCLATOIL	2.49472	41.6873	8470
1	244	2011-02-08	1.18228	0.18	0.024	0.024	0.307	0.646933	ESCLATOIL	2.49472	41.6873	8470
1	245	2011-02-09	1.18569	0.18	0.024	0.024	0.307	0.649818	ESCLATOIL	2.49472	41.6873	8470
1	246	2011-02-10	1.189	0.18	0.024	0.024	0.307	0.652627	ESCLATOIL	2.49472	41.6873	8470
1	247	2011-02-11	1.189	0.18	0.024	0.024	0.307	0.652627	ESCLATOIL	2.49472	41.6873	8470
1	248	2011-02-12	1.189	0.18	0.024	0.024	0.307	0.652627	ESCLATOIL	2.49472	41.6873	8470
1	249	2011-02-13	1.189	0.18	0.024	0.024	0.307	0.652627	ESCLATOIL	2.49472	41.6873	8470
1	250	2011-02-14	1.189	0.18	0.024	0.024	0.307	0.652627	ESCLATOIL	2.49472	41.6873	8470
1	251	2011-02-15	1.199	0.18	0.024	0.024	0.307	0.661102	ESCLATOIL	2.49472	41.6873	8470
1	252	2011-02-16	1.199	0.18	0.024	0.024	0.307	0.661102	ESCLATOIL	2.49472	41.6873	8470
1	253	2011-02-17	1.199	0.18	0.024	0.024	0.307	0.661102	ESCLATOIL	2.49472	41.6873	8470
1	254	2011-02-18	1.199	0.18	0.024	0.024	0.307	0.661102	ESCLATOIL	2.49472	41.6873	8470
1	255	2011-02-19	1.199	0.18	0.024	0.024	0.307	0.661102	ESCLATOIL	2.49472	41.6873	8470
1	256	2011-02-20	1.199	0.18	0.024	0.024	0.307	0.661102	ESCLATOIL	2.49472	41.6873	8470
1	257	2011-02-21	1.199	0.18	0.024	0.024	0.307	0.661102	ESCLATOIL	2.49472	41.6873	8470
1	258	2011-02-22	1.199	0.18	0.024	0.024	0.307	0.661102	ESCLATOIL	2.49472	41.6873	8470
1	259	2011-02-23	1.199	0.18	0.024	0.024	0.307	0.661102	ESCLATOIL	2.49472	41.6873	8470
1	260	2011-02-24	1.199	0.18	0.024	0.024	0.307	0.661102	ESCLATOIL	2.49472	41.6873	8470
1	261	2011-02-25	1.199	0.18	0.024	0.024	0.307	0.661102	ESCLATOIL	2.49472	41.6873	8470
1	262	2011-02-26	1.199	0.18	0.024	0.024	0.307	0.661102	ESCLATOIL	2.49472	41.6873	8470
1	263	2011-02-27	1.199	0.18	0.024	0.024	0.307	0.661102	ESCLATOIL	2.49472	41.6873	8470
1	264	2011-02-28	1.21891	0.18	0.024	0.024	0.307	0.677971	ESCLATOIL	2.49472	41.6873	8470
1	265	2011-03-01	1.239	0.18	0.024	0.024	0.307	0.695	ESCLATOIL	2.49472	41.6873	8470
1	266	2011-03-02	1.239	0.18	0.024	0.024	0.307	0.695	ESCLATOIL	2.49472	41.6873	8470
1	267	2011-03-03	1.239	0.18	0.024	0.024	0.307	0.695	ESCLATOIL	2.49472	41.6873	8470
1	268	2011-03-04	1.239	0.18	0.024	0.024	0.307	0.695	ESCLATOIL	2.49472	41.6873	8470
1	269	2011-03-05	1.239	0.18	0.024	0.024	0.307	0.695	ESCLATOIL	2.49472	41.6873	8470
1	270	2011-03-06	1.239	0.18	0.024	0.024	0.307	0.695	ESCLATOIL	2.49472	41.6873	8470
1	271	2011-03-07	1.239	0.18	0.024	0.024	0.307	0.695	ESCLATOIL	2.49472	41.6873	8470
1	272	2011-03-08	1.269	0.18	0.024	0.024	0.307	0.720424	ESCLATOIL	2.49472	41.6873	8470
1	273	2011-03-09	1.269	0.18	0.024	0.024	0.307	0.720424	ESCLATOIL	2.49472	41.6873	8470
1	274	2011-03-10	1.269	0.18	0.024	0.024	0.307	0.720424	ESCLATOIL	2.49472	41.6873	8470
1	275	2011-03-11	1.269	0.18	0.024	0.024	0.307	0.720424	ESCLATOIL	2.49472	41.6873	8470
1	276	2011-03-12	1.269	0.18	0.024	0.024	0.307	0.720424	ESCLATOIL	2.49472	41.6873	8470
1	277	2011-03-13	1.269	0.18	0.024	0.024	0.307	0.720424	ESCLATOIL	2.49472	41.6873	8470
1	278	2011-03-14	1.269	0.18	0.024	0.024	0.307	0.720424	ESCLATOIL	2.49472	41.6873	8470
1	279	2011-03-15	1.269	0.18	0.024	0.024	0.307	0.720424	ESCLATOIL	2.49472	41.6873	8470
1	280	2011-03-16	1.269	0.18	0.024	0.024	0.307	0.720424	ESCLATOIL	2.49472	41.6873	8470
1	281	2011-03-17	1.269	0.18	0.024	0.024	0.307	0.720424	ESCLATOIL	2.49472	41.6873	8470
1	282	2011-03-18	1.269	0.18	0.024	0.024	0.307	0.720424	ESCLATOIL	2.49472	41.6873	8470
1	283	2011-03-19	1.269	0.18	0.024	0.024	0.307	0.720424	ESCLATOIL	2.49472	41.6873	8470
1	284	2011-03-20	1.269	0.18	0.024	0.024	0.307	0.720424	ESCLATOIL	2.49472	41.6873	8470
1	285	2011-03-21	1.269	0.18	0.024	0.024	0.307	0.720424	ESCLATOIL	2.49472	41.6873	8470
1	286	2011-03-22	1.259	0.18	0.024	0.024	0.307	0.711949	ESCLATOIL	2.49472	41.6873	8470
1	287	2011-03-23	1.259	0.18	0.024	0.024	0.307	0.711949	ESCLATOIL	2.49472	41.6873	8470
1	288	2011-03-24	1.259	0.18	0.024	0.024	0.307	0.711949	ESCLATOIL	2.49472	41.6873	8470
1	289	2011-03-25	1.259	0.18	0.024	0.024	0.307	0.711949	ESCLATOIL	2.49472	41.6873	8470
1	290	2011-03-26	1.259	0.18	0.024	0.024	0.307	0.711949	ESCLATOIL	2.49472	41.6873	8470
1	291	2011-03-27	1.259	0.18	0.024	0.024	0.307	0.711949	ESCLATOIL	2.49472	41.6873	8470
1	292	2011-03-28	1.259	0.18	0.024	0.024	0.307	0.711949	ESCLATOIL	2.49472	41.6873	8470
1	293	2011-03-29	1.259	0.18	0.024	0.024	0.307	0.711949	ESCLATOIL	2.49472	41.6873	8470
1	294	2011-03-30	1.259	0.18	0.024	0.024	0.307	0.711949	ESCLATOIL	2.49472	41.6873	8470
1	295	2011-03-31	1.259	0.18	0.024	0.024	0.307	0.711949	ESCLATOIL	2.49472	41.6873	8470
1	296	2011-04-01	1.259	0.18	0.024	0.024	0.307	0.711949	ESCLATOIL	2.49472	41.6873	8470
1	297	2011-04-02	1.259	0.18	0.024	0.024	0.307	0.711949	ESCLATOIL	2.49472	41.6873	8470
1	298	2011-04-03	1.259	0.18	0.024	0.024	0.307	0.711949	ESCLATOIL	2.49472	41.6873	8470
1	299	2011-04-04	1.259	0.18	0.024	0.024	0.307	0.711949	ESCLATOIL	2.49472	41.6873	8470
1	300	2011-04-05	1.269	0.18	0.024	0.024	0.307	0.720424	ESCLATOIL	2.49472	41.6873	8470
1	301	2011-04-06	1.269	0.18	0.024	0.024	0.307	0.720424	ESCLATOIL	2.49472	41.6873	8470
1	302	2011-04-07	1.269	0.18	0.024	0.024	0.307	0.720424	ESCLATOIL	2.49472	41.6873	8470
1	303	2011-04-08	1.269	0.18	0.024	0.024	0.307	0.720424	ESCLATOIL	2.49472	41.6873	8470
1	304	2011-04-09	1.269	0.18	0.024	0.024	0.307	0.720424	ESCLATOIL	2.49472	41.6873	8470
1	305	2011-04-10	1.269	0.18	0.024	0.024	0.307	0.720424	ESCLATOIL	2.49472	41.6873	8470
1	306	2011-04-11	1.269	0.18	0.024	0.024	0.307	0.720424	ESCLATOIL	2.49472	41.6873	8470
1	307	2011-04-12	1.279	0.18	0.024	0.024	0.307	0.728898	ESCLATOIL	2.49472	41.6873	8470
1	308	2011-04-13	1.279	0.18	0.024	0.024	0.307	0.728898	ESCLATOIL	2.49472	41.6873	8470
1	309	2011-04-14	1.279	0.18	0.024	0.024	0.307	0.728898	ESCLATOIL	2.49472	41.6873	8470
1	310	2011-04-15	1.279	0.18	0.024	0.024	0.307	0.728898	ESCLATOIL	2.49472	41.6873	8470
1	311	2011-04-16	1.279	0.18	0.024	0.024	0.307	0.728898	ESCLATOIL	2.49472	41.6873	8470
1	312	2011-04-17	1.279	0.18	0.024	0.024	0.307	0.728898	ESCLATOIL	2.49472	41.6873	8470
1	313	2011-04-18	1.279	0.18	0.024	0.024	0.307	0.728898	ESCLATOIL	2.49472	41.6873	8470
1	314	2011-04-19	1.27572	0.18	0.024	0.024	0.307	0.726115	ESCLATOIL	2.49472	41.6873	8470
1	315	2011-04-20	1.27233	0.18	0.024	0.024	0.307	0.723248	ESCLATOIL	2.49472	41.6873	8470
1	316	2011-04-21	1.269	0.18	0.024	0.024	0.307	0.720424	ESCLATOIL	2.49472	41.6873	8470
1	317	2011-04-22	1.269	0.18	0.024	0.024	0.307	0.720424	ESCLATOIL	2.49472	41.6873	8470
1	318	2011-04-23	1.269	0.18	0.024	0.024	0.307	0.720424	ESCLATOIL	2.49472	41.6873	8470
1	319	2011-04-24	1.269	0.18	0.024	0.024	0.307	0.720424	ESCLATOIL	2.49472	41.6873	8470
1	320	2011-04-25	1.269	0.18	0.024	0.024	0.307	0.720424	ESCLATOIL	2.49472	41.6873	8470
1	321	2011-04-26	1.269	0.18	0.024	0.024	0.307	0.720424	ESCLATOIL	2.49472	41.6873	8470
1	322	2011-04-27	1.269	0.18	0.024	0.024	0.307	0.720424	ESCLATOIL	2.49472	41.6873	8470
1	323	2011-04-28	1.269	0.18	0.024	0.024	0.307	0.720424	ESCLATOIL	2.49472	41.6873	8470
1	324	2011-04-29	1.269	0.18	0.024	0.024	0.307	0.720424	ESCLATOIL	2.49472	41.6873	8470
1	325	2011-04-30	1.269	0.18	0.024	0.024	0.307	0.720424	ESCLATOIL	2.49472	41.6873	8470
1	326	2011-05-01	1.269	0.18	0.024	0.024	0.307	0.720424	ESCLATOIL	2.49472	41.6873	8470
1	327	2011-05-02	1.269	0.18	0.024	0.024	0.307	0.720424	ESCLATOIL	2.49472	41.6873	8470
1	328	2011-05-03	1.269	0.18	0.024	0.024	0.307	0.720424	ESCLATOIL	2.49472	41.6873	8470
1	329	2011-05-04	1.269	0.18	0.024	0.024	0.307	0.720424	ESCLATOIL	2.49472	41.6873	8470
1	330	2011-05-05	1.269	0.18	0.024	0.024	0.307	0.720424	ESCLATOIL	2.49472	41.6873	8470
1	331	2011-05-06	1.269	0.18	0.024	0.024	0.307	0.720424	ESCLATOIL	2.49472	41.6873	8470
1	332	2011-05-07	1.269	0.18	0.024	0.024	0.307	0.720424	ESCLATOIL	2.49472	41.6873	8470
1	333	2011-05-08	1.269	0.18	0.024	0.024	0.307	0.720424	ESCLATOIL	2.49472	41.6873	8470
1	334	2011-05-09	1.269	0.18	0.024	0.024	0.307	0.720424	ESCLATOIL	2.49472	41.6873	8470
1	335	2011-05-10	1.269	0.18	0.024	0.024	0.307	0.720424	ESCLATOIL	2.49472	41.6873	8470
1	336	2011-05-11	1.269	0.18	0.024	0.024	0.307	0.720424	ESCLATOIL	2.49472	41.6873	8470
1	337	2011-05-12	1.269	0.18	0.024	0.024	0.307	0.720424	ESCLATOIL	2.49472	41.6873	8470
1	338	2011-05-13	1.269	0.18	0.024	0.024	0.307	0.720424	ESCLATOIL	2.49472	41.6873	8470
1	339	2011-05-14	1.269	0.18	0.024	0.024	0.307	0.720424	ESCLATOIL	2.49472	41.6873	8470
1	340	2011-05-15	1.269	0.18	0.024	0.024	0.307	0.720424	ESCLATOIL	2.49472	41.6873	8470
1	341	2011-05-16	1.269	0.18	0.024	0.024	0.307	0.720424	ESCLATOIL	2.49472	41.6873	8470
1	342	2011-05-17	1.229	0.18	0.024	0.024	0.307	0.686525	ESCLATOIL	2.49472	41.6873	8470
1	343	2011-05-18	1.229	0.18	0.024	0.024	0.307	0.686525	ESCLATOIL	2.49472	41.6873	8470
1	344	2011-05-19	1.229	0.18	0.024	0.024	0.307	0.686525	ESCLATOIL	2.49472	41.6873	8470
1	345	2011-05-20	1.229	0.18	0.024	0.024	0.307	0.686525	ESCLATOIL	2.49472	41.6873	8470
1	346	2011-05-21	1.229	0.18	0.024	0.024	0.307	0.686525	ESCLATOIL	2.49472	41.6873	8470
1	347	2011-05-22	1.229	0.18	0.024	0.024	0.307	0.686525	ESCLATOIL	2.49472	41.6873	8470
1	348	2011-05-23	1.229	0.18	0.024	0.024	0.307	0.686525	ESCLATOIL	2.49472	41.6873	8470
1	349	2011-05-24	1.209	0.18	0.024	0.024	0.307	0.669576	ESCLATOIL	2.49472	41.6873	8470
1	350	2011-05-25	1.209	0.18	0.024	0.024	0.307	0.669576	ESCLATOIL	2.49472	41.6873	8470
1	351	2011-05-26	1.209	0.18	0.024	0.024	0.307	0.669576	ESCLATOIL	2.49472	41.6873	8470
1	352	2011-05-27	1.209	0.18	0.024	0.024	0.307	0.669576	ESCLATOIL	2.49472	41.6873	8470
1	353	2011-05-28	1.209	0.18	0.024	0.024	0.307	0.669576	ESCLATOIL	2.49472	41.6873	8470
1	354	2011-05-29	1.209	0.18	0.024	0.024	0.307	0.669576	ESCLATOIL	2.49472	41.6873	8470
1	355	2011-05-30	1.209	0.18	0.024	0.024	0.307	0.669576	ESCLATOIL	2.49472	41.6873	8470
1	356	2011-05-31	1.229	0.18	0.024	0.024	0.307	0.686525	ESCLATOIL	2.49472	41.6873	8470
1	357	2011-06-01	1.229	0.18	0.024	0.024	0.307	0.686525	ESCLATOIL	2.49472	41.6873	8470
1	358	2011-06-02	1.229	0.18	0.024	0.024	0.307	0.686525	ESCLATOIL	2.49472	41.6873	8470
1	359	2011-06-03	1.229	0.18	0.024	0.024	0.307	0.686525	ESCLATOIL	2.49472	41.6873	8470
1	360	2011-06-04	1.229	0.18	0.024	0.024	0.307	0.686525	ESCLATOIL	2.49472	41.6873	8470
1	361	2011-06-05	1.229	0.18	0.024	0.024	0.307	0.686525	ESCLATOIL	2.49472	41.6873	8470
1	362	2011-06-06	1.229	0.18	0.024	0.024	0.307	0.686525	ESCLATOIL	2.49472	41.6873	8470
1	363	2011-06-07	1.229	0.18	0.024	0.024	0.307	0.686525	ESCLATOIL	2.49472	41.6873	8470
1	364	2011-06-08	1.229	0.18	0.024	0.024	0.307	0.686525	ESCLATOIL	2.49472	41.6873	8470
1	365	2011-06-09	1.229	0.18	0.024	0.024	0.307	0.686525	ESCLATOIL	2.49472	41.6873	8470
1	366	2011-06-10	1.229	0.18	0.024	0.024	0.307	0.686525	ESCLATOIL	2.49472	41.6873	8470
1	367	2011-06-11	1.229	0.18	0.024	0.024	0.307	0.686525	ESCLATOIL	2.49472	41.6873	8470
1	368	2011-06-12	1.229	0.18	0.024	0.024	0.307	0.686525	ESCLATOIL	2.49472	41.6873	8470
1	369	2011-06-13	1.229	0.18	0.024	0.024	0.307	0.686525	ESCLATOIL	2.49472	41.6873	8470
1	370	2011-06-14	1.229	0.18	0.024	0.024	0.307	0.686525	ESCLATOIL	2.49472	41.6873	8470
1	371	2011-06-15	1.249	0.18	0.024	0.024	0.307	0.703475	ESCLATOIL	2.49472	41.6873	8470
1	372	2011-06-16	1.249	0.18	0.024	0.024	0.307	0.703475	ESCLATOIL	2.49472	41.6873	8470
1	373	2011-06-17	1.249	0.18	0.024	0.024	0.307	0.703475	ESCLATOIL	2.49472	41.6873	8470
1	374	2011-06-18	1.249	0.18	0.024	0.024	0.307	0.703475	ESCLATOIL	2.49472	41.6873	8470
1	375	2011-06-19	1.249	0.18	0.024	0.024	0.307	0.703475	ESCLATOIL	2.49472	41.6873	8470
1	376	2011-06-20	1.249	0.18	0.024	0.024	0.307	0.703475	ESCLATOIL	2.49472	41.6873	8470
1	377	2011-06-21	1.229	0.18	0.024	0.024	0.307	0.686525	ESCLATOIL	2.49472	41.6873	8470
1	378	2011-06-22	1.229	0.18	0.024	0.024	0.307	0.686525	ESCLATOIL	2.49472	41.6873	8470
1	379	2011-06-23	1.229	0.18	0.024	0.024	0.307	0.686525	ESCLATOIL	2.49472	41.6873	8470
1	380	2011-06-24	1.229	0.18	0.024	0.024	0.307	0.686525	ESCLATOIL	2.49472	41.6873	8470
1	381	2011-06-25	1.229	0.18	0.024	0.024	0.307	0.686525	ESCLATOIL	2.49472	41.6873	8470
1	382	2011-06-26	1.229	0.18	0.024	0.024	0.307	0.686525	ESCLATOIL	2.49472	41.6873	8470
1	383	2011-06-27	1.229	0.18	0.024	0.024	0.307	0.686525	ESCLATOIL	2.49472	41.6873	8470
1	384	2011-06-28	1.199	0.18	0.024	0.024	0.307	0.661102	ESCLATOIL	2.49472	41.6873	8470
1	385	2011-06-29	1.199	0.18	0.024	0.024	0.307	0.661102	ESCLATOIL	2.49472	41.6873	8470
1	386	2011-06-30	1.199	0.18	0.024	0.024	0.307	0.661102	ESCLATOIL	2.49472	41.6873	8470
1	387	2011-07-01	1.199	0.18	0.024	0.024	0.307	0.661102	ESCLATOIL	2.49472	41.6873	8470
1	388	2011-07-02	1.199	0.18	0.024	0.024	0.307	0.661102	ESCLATOIL	2.49472	41.6873	8470
1	389	2011-07-03	1.199	0.18	0.024	0.024	0.307	0.661102	ESCLATOIL	2.49472	41.6873	8470
1	390	2011-07-04	1.199	0.18	0.024	0.024	0.307	0.661102	ESCLATOIL	2.49472	41.6873	8470
1	391	2011-07-05	1.199	0.18	0.024	0.024	0.307	0.661102	ESCLATOIL	2.49472	41.6873	8470
1	392	2011-07-06	1.199	0.18	0.024	0.024	0.307	0.661102	ESCLATOIL	2.49472	41.6873	8470
1	393	2011-07-07	1.199	0.18	0.024	0.024	0.307	0.661102	ESCLATOIL	2.49472	41.6873	8470
1	394	2011-07-08	1.199	0.18	0.024	0.024	0.307	0.661102	ESCLATOIL	2.49472	41.6873	8470
1	395	2011-07-09	1.199	0.18	0.024	0.024	0.307	0.661102	ESCLATOIL	2.49472	41.6873	8470
1	396	2011-07-10	1.199	0.18	0.024	0.024	0.307	0.661102	ESCLATOIL	2.49472	41.6873	8470
1	397	2011-07-11	1.199	0.18	0.024	0.024	0.307	0.661102	ESCLATOIL	2.49472	41.6873	8470
1	398	2011-07-12	1.239	0.18	0.024	0.024	0.307	0.695	ESCLATOIL	2.49472	41.6873	8470
1	399	2011-07-13	1.239	0.18	0.024	0.024	0.307	0.695	ESCLATOIL	2.49472	41.6873	8470
1	400	2011-07-14	1.239	0.18	0.024	0.024	0.307	0.695	ESCLATOIL	2.49472	41.6873	8470
1	401	2011-07-15	1.239	0.18	0.024	0.024	0.307	0.695	ESCLATOIL	2.49472	41.6873	8470
1	402	2011-07-16	1.239	0.18	0.024	0.024	0.307	0.695	ESCLATOIL	2.49472	41.6873	8470
1	403	2011-07-17	1.239	0.18	0.024	0.024	0.307	0.695	ESCLATOIL	2.49472	41.6873	8470
1	404	2011-07-18	1.239	0.18	0.024	0.024	0.307	0.695	ESCLATOIL	2.49472	41.6873	8470
1	405	2011-07-19	1.259	0.18	0.024	0.024	0.307	0.711949	ESCLATOIL	2.49472	41.6873	8470
1	406	2011-07-20	1.259	0.18	0.024	0.024	0.307	0.711949	ESCLATOIL	2.49472	41.6873	8470
1	407	2011-07-21	1.259	0.18	0.024	0.024	0.307	0.711949	ESCLATOIL	2.49472	41.6873	8470
1	408	2011-07-22	1.259	0.18	0.024	0.024	0.307	0.711949	ESCLATOIL	2.49472	41.6873	8470
1	409	2011-07-23	1.259	0.18	0.024	0.024	0.307	0.711949	ESCLATOIL	2.49472	41.6873	8470
1	410	2011-07-24	1.259	0.18	0.024	0.024	0.307	0.711949	ESCLATOIL	2.49472	41.6873	8470
1	411	2011-07-25	1.259	0.18	0.024	0.024	0.307	0.711949	ESCLATOIL	2.49472	41.6873	8470
1	412	2011-07-26	1.249	0.18	0.024	0.024	0.307	0.703475	ESCLATOIL	2.49472	41.6873	8470
1	413	2011-07-27	1.249	0.18	0.024	0.024	0.307	0.703475	ESCLATOIL	2.49472	41.6873	8470
1	414	2011-07-28	1.249	0.18	0.024	0.024	0.307	0.703475	ESCLATOIL	2.49472	41.6873	8470
1	415	2011-07-29	1.249	0.18	0.024	0.024	0.307	0.703475	ESCLATOIL	2.49472	41.6873	8470
1	416	2011-07-30	1.249	0.18	0.024	0.024	0.307	0.703475	ESCLATOIL	2.49472	41.6873	8470
1	417	2011-07-31	1.249	0.18	0.024	0.024	0.307	0.703475	ESCLATOIL	2.49472	41.6873	8470
1	418	2011-08-01	1.249	0.18	0.024	0.024	0.307	0.703475	ESCLATOIL	2.49472	41.6873	8470
1	419	2011-08-02	1.259	0.18	0.024	0.024	0.307	0.711949	ESCLATOIL	2.49472	41.6873	8470
1	420	2011-08-03	1.259	0.18	0.024	0.024	0.307	0.711949	ESCLATOIL	2.49472	41.6873	8470
1	421	2011-08-04	1.259	0.18	0.024	0.024	0.307	0.711949	ESCLATOIL	2.49472	41.6873	8470
1	422	2011-08-05	1.259	0.18	0.024	0.024	0.307	0.711949	ESCLATOIL	2.49472	41.6873	8470
1	423	2011-08-06	1.259	0.18	0.024	0.024	0.307	0.711949	ESCLATOIL	2.49472	41.6873	8470
1	424	2011-08-07	1.259	0.18	0.024	0.024	0.307	0.711949	ESCLATOIL	2.49472	41.6873	8470
1	425	2011-08-08	1.259	0.18	0.024	0.024	0.307	0.711949	ESCLATOIL	2.49472	41.6873	8470
1	426	2011-08-09	1.2441	0.18	0.024	0.024	0.307	0.699321	ESCLATOIL	2.49472	41.6873	8470
1	427	2011-08-10	1.229	0.18	0.024	0.024	0.307	0.686525	ESCLATOIL	2.49472	41.6873	8470
1	428	2011-08-11	1.229	0.18	0.024	0.024	0.307	0.686525	ESCLATOIL	2.49472	41.6873	8470
1	429	2011-08-12	1.229	0.18	0.024	0.024	0.307	0.686525	ESCLATOIL	2.49472	41.6873	8470
1	430	2011-08-13	1.229	0.18	0.024	0.024	0.307	0.686525	ESCLATOIL	2.49472	41.6873	8470
1	431	2011-08-14	1.229	0.18	0.024	0.024	0.307	0.686525	ESCLATOIL	2.49472	41.6873	8470
1	432	2011-08-15	1.229	0.18	0.024	0.024	0.307	0.686525	ESCLATOIL	2.49472	41.6873	8470
1	433	2011-08-16	1.229	0.18	0.024	0.024	0.307	0.686525	ESCLATOIL	2.49472	41.6873	8470
1	434	2011-08-17	1.209	0.18	0.024	0.024	0.307	0.669576	ESCLATOIL	2.49472	41.6873	8470
1	435	2011-08-18	1.209	0.18	0.024	0.024	0.307	0.669576	ESCLATOIL	2.49472	41.6873	8470
1	436	2011-08-19	1.209	0.18	0.024	0.024	0.307	0.669576	ESCLATOIL	2.49472	41.6873	8470
1	437	2011-08-20	1.209	0.18	0.024	0.024	0.307	0.669576	ESCLATOIL	2.49472	41.6873	8470
1	438	2011-08-21	1.209	0.18	0.024	0.024	0.307	0.669576	ESCLATOIL	2.49472	41.6873	8470
1	439	2011-08-22	1.209	0.18	0.024	0.024	0.307	0.669576	ESCLATOIL	2.49472	41.6873	8470
1	440	2011-08-23	1.199	0.18	0.024	0.024	0.307	0.661102	ESCLATOIL	2.49472	41.6873	8470
1	441	2011-08-24	1.199	0.18	0.024	0.024	0.307	0.661102	ESCLATOIL	2.49472	41.6873	8470
1	442	2011-08-25	1.199	0.18	0.024	0.024	0.307	0.661102	ESCLATOIL	2.49472	41.6873	8470
1	443	2011-08-26	1.199	0.18	0.024	0.024	0.307	0.661102	ESCLATOIL	2.49472	41.6873	8470
1	444	2011-08-27	1.199	0.18	0.024	0.024	0.307	0.661102	ESCLATOIL	2.49472	41.6873	8470
1	445	2011-08-28	1.199	0.18	0.024	0.024	0.307	0.661102	ESCLATOIL	2.49472	41.6873	8470
1	446	2011-08-29	1.199	0.18	0.024	0.024	0.307	0.661102	ESCLATOIL	2.49472	41.6873	8470
1	447	2011-08-30	1.199	0.18	0.024	0.024	0.307	0.661102	ESCLATOIL	2.49472	41.6873	8470
1	448	2011-08-31	1.199	0.18	0.024	0.024	0.307	0.661102	ESCLATOIL	2.49472	41.6873	8470
1	449	2011-09-01	1.199	0.18	0.024	0.024	0.307	0.661102	ESCLATOIL	2.49472	41.6873	8470
1	450	2011-09-02	1.199	0.18	0.024	0.024	0.307	0.661102	ESCLATOIL	2.49472	41.6873	8470
1	451	2011-09-03	1.199	0.18	0.024	0.024	0.307	0.661102	ESCLATOIL	2.49472	41.6873	8470
1	452	2011-09-04	1.199	0.18	0.024	0.024	0.307	0.661102	ESCLATOIL	2.49472	41.6873	8470
1	453	2011-09-05	1.199	0.18	0.024	0.024	0.307	0.661102	ESCLATOIL	2.49472	41.6873	8470
1	454	2011-09-06	1.229	0.18	0.024	0.024	0.307	0.686525	ESCLATOIL	2.49472	41.6873	8470
1	455	2011-09-07	1.229	0.18	0.024	0.024	0.307	0.686525	ESCLATOIL	2.49472	41.6873	8470
1	456	2011-09-08	1.229	0.18	0.024	0.024	0.307	0.686525	ESCLATOIL	2.49472	41.6873	8470
1	457	2011-09-09	1.229	0.18	0.024	0.024	0.307	0.686525	ESCLATOIL	2.49472	41.6873	8470
1	458	2011-09-10	1.229	0.18	0.024	0.024	0.307	0.686525	ESCLATOIL	2.49472	41.6873	8470
1	459	2011-09-11	1.229	0.18	0.024	0.024	0.307	0.686525	ESCLATOIL	2.49472	41.6873	8470
1	460	2011-09-12	1.229	0.18	0.024	0.024	0.307	0.686525	ESCLATOIL	2.49472	41.6873	8470
1	461	2011-09-13	1.239	0.18	0.024	0.024	0.307	0.695	ESCLATOIL	2.49472	41.6873	8470
1	462	2011-09-14	1.239	0.18	0.024	0.024	0.307	0.695	ESCLATOIL	2.49472	41.6873	8470
1	463	2011-09-15	1.239	0.18	0.024	0.024	0.307	0.695	ESCLATOIL	2.49472	41.6873	8470
1	464	2011-09-16	1.239	0.18	0.024	0.024	0.307	0.695	ESCLATOIL	2.49472	41.6873	8470
1	465	2011-09-17	1.239	0.18	0.024	0.024	0.307	0.695	ESCLATOIL	2.49472	41.6873	8470
1	466	2011-09-18	1.239	0.18	0.024	0.024	0.307	0.695	ESCLATOIL	2.49472	41.6873	8470
1	467	2011-09-19	1.239	0.18	0.024	0.024	0.307	0.695	ESCLATOIL	2.49472	41.6873	8470
1	468	2011-09-20	1.249	0.18	0.024	0.024	0.307	0.703475	ESCLATOIL	2.49472	41.6873	8470
1	469	2011-09-21	1.249	0.18	0.024	0.024	0.307	0.703475	ESCLATOIL	2.49472	41.6873	8470
1	470	2011-09-22	1.249	0.18	0.024	0.024	0.307	0.703475	ESCLATOIL	2.49472	41.6873	8470
1	471	2011-09-23	1.249	0.18	0.024	0.024	0.307	0.703475	ESCLATOIL	2.49472	41.6873	8470
1	472	2011-09-24	1.24404	0.18	0.024	0.024	0.307	0.699267	ESCLATOIL	2.49472	41.6873	8470
1	473	2011-09-25	1.239	0.18	0.024	0.024	0.307	0.695003	ESCLATOIL	2.49472	41.6873	8470
1	474	2011-09-26	1.23397	0.18	0.024	0.024	0.307	0.690734	ESCLATOIL	2.49472	41.6873	8470
1	475	2011-09-27	1.229	0.18	0.024	0.024	0.307	0.686525	ESCLATOIL	2.49472	41.6873	8470
1	476	2011-09-28	1.229	0.18	0.024	0.024	0.307	0.686525	ESCLATOIL	2.49472	41.6873	8470
1	477	2011-09-29	1.229	0.18	0.024	0.024	0.307	0.686525	ESCLATOIL	2.49472	41.6873	8470
1	478	2011-09-30	1.229	0.18	0.024	0.024	0.307	0.686525	ESCLATOIL	2.49472	41.6873	8470
1	479	2011-10-01	1.229	0.18	0.024	0.024	0.307	0.686525	ESCLATOIL	2.49472	41.6873	8470
1	480	2011-10-02	1.229	0.18	0.024	0.024	0.307	0.686525	ESCLATOIL	2.49472	41.6873	8470
1	481	2011-10-03	1.229	0.18	0.024	0.024	0.307	0.686525	ESCLATOIL	2.49472	41.6873	8470
1	482	2011-10-04	1.229	0.18	0.024	0.024	0.307	0.686525	ESCLATOIL	2.49472	41.6873	8470
1	483	2011-10-05	1.229	0.18	0.024	0.024	0.307	0.686525	ESCLATOIL	2.49472	41.6873	8470
1	484	2011-10-06	1.229	0.18	0.024	0.024	0.307	0.686525	ESCLATOIL	2.49472	41.6873	8470
1	485	2011-10-07	1.229	0.18	0.024	0.024	0.307	0.686525	ESCLATOIL	2.49472	41.6873	8470
1	486	2011-10-08	1.229	0.18	0.024	0.024	0.307	0.686525	ESCLATOIL	2.49472	41.6873	8470
1	487	2011-10-09	1.229	0.18	0.024	0.024	0.307	0.686525	ESCLATOIL	2.49472	41.6873	8470
1	488	2011-10-10	1.229	0.18	0.024	0.024	0.307	0.686525	ESCLATOIL	2.49472	41.6873	8470
1	489	2011-10-11	1.239	0.18	0.024	0.024	0.307	0.695	ESCLATOIL	2.49472	41.6873	8470
1	490	2011-10-12	1.239	0.18	0.024	0.024	0.307	0.695	ESCLATOIL	2.49472	41.6873	8470
1	491	2011-10-13	1.239	0.18	0.024	0.024	0.307	0.695	ESCLATOIL	2.49472	41.6873	8470
1	492	2011-10-14	1.239	0.18	0.024	0.024	0.307	0.695	ESCLATOIL	2.49472	41.6873	8470
1	493	2011-10-15	1.239	0.18	0.024	0.024	0.307	0.695	ESCLATOIL	2.49472	41.6873	8470
1	494	2011-10-16	1.239	0.18	0.024	0.024	0.307	0.695	ESCLATOIL	2.49472	41.6873	8470
1	495	2011-10-17	1.239	0.18	0.024	0.024	0.307	0.695	ESCLATOIL	2.49472	41.6873	8470
1	496	2011-10-18	1.259	0.18	0.024	0.024	0.307	0.711949	ESCLATOIL	2.49472	41.6873	8470
1	497	2011-10-19	1.259	0.18	0.024	0.024	0.307	0.711949	ESCLATOIL	2.49472	41.6873	8470
1	498	2011-10-20	1.259	0.18	0.024	0.024	0.307	0.711949	ESCLATOIL	2.49472	41.6873	8470
1	499	2011-10-21	1.259	0.18	0.024	0.024	0.307	0.711949	ESCLATOIL	2.49472	41.6873	8470
1	500	2011-10-22	1.259	0.18	0.024	0.024	0.307	0.711949	ESCLATOIL	2.49472	41.6873	8470
1	501	2011-10-23	1.259	0.18	0.024	0.024	0.307	0.711949	ESCLATOIL	2.49472	41.6873	8470
1	502	2011-10-24	1.259	0.18	0.024	0.024	0.307	0.711949	ESCLATOIL	2.49472	41.6873	8470
1	503	2011-10-25	1.259	0.18	0.024	0.024	0.307	0.711949	ESCLATOIL	2.49472	41.6873	8470
1	504	2011-10-26	1.259	0.18	0.024	0.024	0.307	0.711949	ESCLATOIL	2.49472	41.6873	8470
1	505	2011-10-27	1.259	0.18	0.024	0.024	0.307	0.711949	ESCLATOIL	2.49472	41.6873	8470
1	506	2011-10-28	1.259	0.18	0.024	0.024	0.307	0.711949	ESCLATOIL	2.49472	41.6873	8470
1	507	2011-10-29	1.259	0.18	0.024	0.024	0.307	0.711949	ESCLATOIL	2.49472	41.6873	8470
1	508	2011-10-30	1.259	0.18	0.024	0.024	0.307	0.711949	ESCLATOIL	2.49472	41.6873	8470
1	509	2011-10-31	1.259	0.18	0.024	0.024	0.307	0.711949	ESCLATOIL	2.49472	41.6873	8470
1	510	2011-11-01	1.259	0.18	0.024	0.024	0.307	0.711949	ESCLATOIL	2.49472	41.6873	8470
1	511	2011-11-02	1.259	0.18	0.024	0.024	0.307	0.711949	ESCLATOIL	2.49472	41.6873	8470
1	512	2011-11-03	1.259	0.18	0.024	0.024	0.307	0.711949	ESCLATOIL	2.49472	41.6873	8470
1	513	2011-11-04	1.259	0.18	0.024	0.024	0.307	0.711949	ESCLATOIL	2.49472	41.6873	8470
1	514	2011-11-05	1.259	0.18	0.024	0.024	0.307	0.711949	ESCLATOIL	2.49472	41.6873	8470
1	515	2011-11-06	1.259	0.18	0.024	0.024	0.307	0.711949	ESCLATOIL	2.49472	41.6873	8470
1	516	2011-11-07	1.259	0.18	0.024	0.024	0.307	0.711949	ESCLATOIL	2.49472	41.6873	8470
1	517	2011-11-08	1.259	0.18	0.024	0.024	0.307	0.711949	ESCLATOIL	2.49472	41.6873	8470
1	518	2011-11-09	1.259	0.18	0.024	0.024	0.307	0.711949	ESCLATOIL	2.49472	41.6873	8470
1	519	2011-11-10	1.259	0.18	0.024	0.024	0.307	0.711949	ESCLATOIL	2.49472	41.6873	8470
1	520	2011-11-11	1.259	0.18	0.024	0.024	0.307	0.711949	ESCLATOIL	2.49472	41.6873	8470
1	521	2011-11-12	1.259	0.18	0.024	0.024	0.307	0.711949	ESCLATOIL	2.49472	41.6873	8470
1	522	2011-11-13	1.259	0.18	0.024	0.024	0.307	0.711949	ESCLATOIL	2.49472	41.6873	8470
1	523	2011-11-14	1.259	0.18	0.024	0.024	0.307	0.711949	ESCLATOIL	2.49472	41.6873	8470
1	524	2011-11-15	1.279	0.18	0.024	0.024	0.307	0.728898	ESCLATOIL	2.49472	41.6873	8470
1	525	2011-11-16	1.279	0.18	0.024	0.024	0.307	0.728898	ESCLATOIL	2.49472	41.6873	8470
1	526	2011-11-17	1.279	0.18	0.024	0.024	0.307	0.728898	ESCLATOIL	2.49472	41.6873	8470
1	527	2011-11-18	1.279	0.18	0.024	0.024	0.307	0.728898	ESCLATOIL	2.49472	41.6873	8470
1	528	2011-11-19	1.279	0.18	0.024	0.024	0.307	0.728898	ESCLATOIL	2.49472	41.6873	8470
1	529	2011-11-20	1.279	0.18	0.024	0.024	0.307	0.728898	ESCLATOIL	2.49472	41.6873	8470
1	530	2011-11-21	1.279	0.18	0.024	0.024	0.307	0.728898	ESCLATOIL	2.49472	41.6873	8470
1	531	2011-11-22	1.279	0.18	0.024	0.024	0.307	0.728898	ESCLATOIL	2.49472	41.6873	8470
1	532	2011-11-23	1.279	0.18	0.024	0.024	0.307	0.728898	ESCLATOIL	2.49472	41.6873	8470
1	533	2011-11-24	1.279	0.18	0.024	0.024	0.307	0.728898	ESCLATOIL	2.49472	41.6873	8470
1	534	2011-11-25	1.279	0.18	0.024	0.024	0.307	0.728898	ESCLATOIL	2.49472	41.6873	8470
1	535	2011-11-26	1.279	0.18	0.024	0.024	0.307	0.728898	ESCLATOIL	2.49472	41.6873	8470
1	536	2011-11-27	1.279	0.18	0.024	0.024	0.307	0.728898	ESCLATOIL	2.49472	41.6873	8470
1	537	2011-11-28	1.279	0.18	0.024	0.024	0.307	0.728898	ESCLATOIL	2.49472	41.6873	8470
1	538	2011-11-29	1.279	0.18	0.024	0.024	0.307	0.728898	ESCLATOIL	2.49472	41.6873	8470
1	539	2011-11-30	1.279	0.18	0.024	0.024	0.307	0.728898	ESCLATOIL	2.49472	41.6873	8470
1	540	2011-12-01	1.279	0.18	0.024	0.024	0.307	0.728898	ESCLATOIL	2.49472	41.6873	8470
1	541	2011-12-02	1.279	0.18	0.024	0.024	0.307	0.728898	ESCLATOIL	2.49472	41.6873	8470
1	542	2011-12-03	1.279	0.18	0.024	0.024	0.307	0.728898	ESCLATOIL	2.49472	41.6873	8470
1	543	2011-12-04	1.279	0.18	0.024	0.024	0.307	0.728898	ESCLATOIL	2.49472	41.6873	8470
1	544	2011-12-05	1.279	0.18	0.024	0.024	0.307	0.728898	ESCLATOIL	2.49472	41.6873	8470
1	545	2011-12-06	1.269	0.18	0.024	0.024	0.307	0.720424	ESCLATOIL	2.49472	41.6873	8470
1	546	2011-12-07	1.269	0.18	0.024	0.024	0.307	0.720424	ESCLATOIL	2.49472	41.6873	8470
1	547	2011-12-08	1.269	0.18	0.024	0.024	0.307	0.720424	ESCLATOIL	2.49472	41.6873	8470
1	548	2011-12-09	1.269	0.18	0.024	0.024	0.307	0.720424	ESCLATOIL	2.49472	41.6873	8470
1	549	2011-12-10	1.269	0.18	0.024	0.024	0.307	0.720424	ESCLATOIL	2.49472	41.6873	8470
1	550	2011-12-11	1.269	0.18	0.024	0.024	0.307	0.720424	ESCLATOIL	2.49472	41.6873	8470
1	551	2011-12-12	1.269	0.18	0.024	0.024	0.307	0.720424	ESCLATOIL	2.49472	41.6873	8470
1	552	2011-12-13	1.269	0.18	0.024	0.024	0.307	0.720424	ESCLATOIL	2.49472	41.6873	8470
1	553	2011-12-14	1.269	0.18	0.024	0.024	0.307	0.720424	ESCLATOIL	2.49472	41.6873	8470
1	554	2011-12-15	1.269	0.18	0.024	0.024	0.307	0.720424	ESCLATOIL	2.49472	41.6873	8470
1	555	2011-12-16	1.269	0.18	0.024	0.024	0.307	0.720424	ESCLATOIL	2.49472	41.6873	8470
1	556	2011-12-17	1.269	0.18	0.024	0.024	0.307	0.720424	ESCLATOIL	2.49472	41.6873	8470
1	557	2011-12-18	1.269	0.18	0.024	0.024	0.307	0.720424	ESCLATOIL	2.49472	41.6873	8470
1	558	2011-12-19	1.269	0.18	0.024	0.024	0.307	0.720424	ESCLATOIL	2.49472	41.6873	8470
1	559	2011-12-20	1.269	0.18	0.024	0.024	0.307	0.720424	ESCLATOIL	2.49472	41.6873	8470
1	560	2011-12-21	1.269	0.18	0.024	0.024	0.307	0.720424	ESCLATOIL	2.49472	41.6873	8470
1	561	2011-12-22	1.269	0.18	0.024	0.024	0.307	0.720424	ESCLATOIL	2.49472	41.6873	8470
1	562	2011-12-23	1.269	0.18	0.024	0.024	0.307	0.720424	ESCLATOIL	2.49472	41.6873	8470
1	563	2011-12-24	1.269	0.18	0.024	0.024	0.307	0.720424	ESCLATOIL	2.49472	41.6873	8470
1	564	2011-12-25	1.269	0.18	0.024	0.024	0.307	0.720424	ESCLATOIL	2.49472	41.6873	8470
1	565	2011-12-26	1.269	0.18	0.024	0.024	0.307	0.720424	ESCLATOIL	2.49472	41.6873	8470
1	566	2011-12-27	1.269	0.18	0.024	0.024	0.307	0.720424	ESCLATOIL	2.49472	41.6873	8470
1	567	2011-12-28	1.269	0.18	0.024	0.024	0.307	0.720424	ESCLATOIL	2.49472	41.6873	8470
1	568	2011-12-29	1.27057	0.18	0.024	0.024	0.307	0.721751	ESCLATOIL	2.49472	41.6873	8470
1	569	2011-12-30	1.27223	0.18	0.024	0.024	0.307	0.723159	ESCLATOIL	2.49472	41.6873	8470
1	570	2011-12-31	1.27396	0.18	0.024	0.024	0.307	0.72463	ESCLATOIL	2.49472	41.6873	8470
1	571	2012-01-01	1.27564	0.18	0.024	0.024	0.307	0.726051	ESCLATOIL	2.49472	41.6873	8470
1	572	2012-01-02	1.27734	0.18	0.024	0.024	0.307	0.727487	ESCLATOIL	2.49472	41.6873	8470
1	573	2012-01-03	1.279	0.18	0.024	0.024	0.307	0.728898	ESCLATOIL	2.49472	41.6873	8470
1	574	2012-01-04	1.279	0.18	0.024	0.024	0.307	0.728898	ESCLATOIL	2.49472	41.6873	8470
1	575	2012-01-05	1.279	0.18	0.024	0.024	0.307	0.728898	ESCLATOIL	2.49472	41.6873	8470
1	576	2012-01-06	1.279	0.18	0.024	0.024	0.307	0.728898	ESCLATOIL	2.49472	41.6873	8470
1	577	2012-01-07	1.279	0.18	0.024	0.024	0.307	0.728898	ESCLATOIL	2.49472	41.6873	8470
1	578	2012-01-08	1.279	0.18	0.024	0.024	0.307	0.728898	ESCLATOIL	2.49472	41.6873	8470
1	579	2012-01-09	1.279	0.18	0.024	0.024	0.307	0.728898	ESCLATOIL	2.49472	41.6873	8470
1	580	2012-01-10	1.309	0.18	0.024	0.024	0.307	0.754322	ESCLATOIL	2.49472	41.6873	8470
1	581	2012-01-11	1.309	0.18	0.024	0.024	0.307	0.754322	ESCLATOIL	2.49472	41.6873	8470
1	582	2012-01-12	1.309	0.18	0.024	0.024	0.307	0.754322	ESCLATOIL	2.49472	41.6873	8470
1	583	2012-01-13	1.309	0.18	0.024	0.024	0.307	0.754322	ESCLATOIL	2.49472	41.6873	8470
1	584	2012-01-14	1.309	0.18	0.024	0.024	0.307	0.754322	ESCLATOIL	2.49472	41.6873	8470
1	585	2012-01-15	1.309	0.18	0.024	0.024	0.307	0.754322	ESCLATOIL	2.49472	41.6873	8470
1	586	2012-01-16	1.309	0.18	0.024	0.024	0.307	0.754322	ESCLATOIL	2.49472	41.6873	8470
1	587	2012-01-17	1.299	0.18	0.024	0.024	0.307	0.745847	ESCLATOIL	2.49472	41.6873	8470
1	588	2012-01-18	1.299	0.18	0.024	0.024	0.307	0.745847	ESCLATOIL	2.49472	41.6873	8470
1	589	2012-01-19	1.299	0.18	0.024	0.024	0.307	0.745847	ESCLATOIL	2.49472	41.6873	8470
1	590	2012-01-20	1.299	0.18	0.024	0.024	0.307	0.745847	ESCLATOIL	2.49472	41.6873	8470
1	591	2012-01-21	1.299	0.18	0.024	0.024	0.307	0.745847	ESCLATOIL	2.49472	41.6873	8470
1	592	2012-01-22	1.299	0.18	0.024	0.024	0.307	0.745847	ESCLATOIL	2.49472	41.6873	8470
1	593	2012-01-23	1.299	0.18	0.024	0.024	0.307	0.745847	ESCLATOIL	2.49472	41.6873	8470
1	594	2012-01-24	1.289	0.18	0.024	0.024	0.307	0.737373	ESCLATOIL	2.49472	41.6873	8470
1	595	2012-01-25	1.289	0.18	0.024	0.024	0.307	0.737373	ESCLATOIL	2.49472	41.6873	8470
1	596	2012-01-26	1.289	0.18	0.024	0.024	0.307	0.737373	ESCLATOIL	2.49472	41.6873	8470
1	597	2012-01-27	1.289	0.18	0.024	0.024	0.307	0.737373	ESCLATOIL	2.49472	41.6873	8470
1	598	2012-01-28	1.289	0.18	0.024	0.024	0.307	0.737373	ESCLATOIL	2.49472	41.6873	8470
1	599	2012-01-29	1.289	0.18	0.024	0.024	0.307	0.737373	ESCLATOIL	2.49472	41.6873	8470
1	600	2012-01-30	1.289	0.18	0.024	0.024	0.307	0.737373	ESCLATOIL	2.49472	41.6873	8470
1	601	2012-01-31	1.289	0.18	0.024	0.024	0.307	0.737373	ESCLATOIL	2.49472	41.6873	8470
1	602	2012-02-01	1.289	0.18	0.024	0.024	0.307	0.737373	ESCLATOIL	2.49472	41.6873	8470
1	603	2012-02-02	1.289	0.18	0.024	0.024	0.307	0.737373	ESCLATOIL	2.49472	41.6873	8470
1	604	2012-02-03	1.289	0.18	0.024	0.024	0.307	0.737373	ESCLATOIL	2.49472	41.6873	8470
1	605	2012-02-04	1.289	0.18	0.024	0.024	0.307	0.737373	ESCLATOIL	2.49472	41.6873	8470
1	606	2012-02-05	1.289	0.18	0.024	0.024	0.307	0.737373	ESCLATOIL	2.49472	41.6873	8470
1	607	2012-02-06	1.289	0.18	0.024	0.024	0.307	0.737373	ESCLATOIL	2.49472	41.6873	8470
1	608	2012-02-07	1.29399	0.18	0.024	0.024	0.307	0.741602	ESCLATOIL	2.49472	41.6873	8470
1	609	2012-02-08	1.299	0.18	0.024	0.024	0.307	0.745847	ESCLATOIL	2.49472	41.6873	8470
1	610	2012-02-09	1.299	0.18	0.024	0.024	0.307	0.745847	ESCLATOIL	2.49472	41.6873	8470
1	611	2012-02-10	1.299	0.18	0.024	0.024	0.307	0.745847	ESCLATOIL	2.49472	41.6873	8470
1	612	2012-02-11	1.299	0.18	0.024	0.024	0.307	0.745847	ESCLATOIL	2.49472	41.6873	8470
1	613	2012-02-12	1.299	0.18	0.024	0.024	0.307	0.745847	ESCLATOIL	2.49472	41.6873	8470
1	614	2012-02-13	1.30896	0.18	0.024	0.024	0.307	0.75429	ESCLATOIL	2.49472	41.6873	8470
1	615	2012-02-14	1.319	0.18	0.024	0.024	0.307	0.762797	ESCLATOIL	2.49472	41.6873	8470
1	616	2012-02-15	1.319	0.18	0.024	0.024	0.307	0.762797	ESCLATOIL	2.49472	41.6873	8470
1	617	2012-02-16	1.319	0.18	0.024	0.024	0.307	0.762797	ESCLATOIL	2.49472	41.6873	8470
1	618	2012-02-17	1.319	0.18	0.024	0.024	0.307	0.762797	ESCLATOIL	2.49472	41.6873	8470
1	619	2012-02-18	1.319	0.18	0.024	0.024	0.307	0.762797	ESCLATOIL	2.49472	41.6873	8470
1	620	2012-02-19	1.319	0.18	0.024	0.024	0.307	0.762797	ESCLATOIL	2.49472	41.6873	8470
1	621	2012-02-20	1.319	0.18	0.024	0.024	0.307	0.762797	ESCLATOIL	2.49472	41.6873	8470
1	622	2012-02-21	1.339	0.18	0.024	0.024	0.307	0.779746	ESCLATOIL	2.49472	41.6873	8470
1	623	2012-02-22	1.339	0.18	0.024	0.024	0.307	0.779746	ESCLATOIL	2.49472	41.6873	8470
1	624	2012-02-23	1.339	0.18	0.024	0.024	0.307	0.779746	ESCLATOIL	2.49472	41.6873	8470
1	625	2012-02-24	1.339	0.18	0.024	0.024	0.307	0.779746	ESCLATOIL	2.49472	41.6873	8470
1	626	2012-02-25	1.339	0.18	0.024	0.024	0.307	0.779746	ESCLATOIL	2.49472	41.6873	8470
1	627	2012-02-26	1.339	0.18	0.024	0.024	0.307	0.779746	ESCLATOIL	2.49472	41.6873	8470
1	628	2012-02-27	1.339	0.18	0.024	0.024	0.307	0.779746	ESCLATOIL	2.49472	41.6873	8470
1	629	2012-02-28	1.339	0.18	0.024	0.024	0.307	0.779746	ESCLATOIL	2.49472	41.6873	8470
1	630	2012-02-29	1.339	0.18	0.024	0.024	0.307	0.779746	ESCLATOIL	2.49472	41.6873	8470
1	631	2012-03-01	1.339	0.18	0.024	0.024	0.307	0.779746	ESCLATOIL	2.49472	41.6873	8470
1	632	2012-03-02	1.339	0.18	0.024	0.024	0.307	0.779746	ESCLATOIL	2.49472	41.6873	8470
1	633	2012-03-03	1.339	0.18	0.024	0.024	0.307	0.779746	ESCLATOIL	2.49472	41.6873	8470
1	634	2012-03-04	1.339	0.18	0.024	0.024	0.307	0.779746	ESCLATOIL	2.49472	41.6873	8470
1	635	2012-03-05	1.339	0.18	0.024	0.024	0.307	0.779746	ESCLATOIL	2.49472	41.6873	8470
1	636	2012-03-06	1.339	0.18	0.024	0.024	0.307	0.779746	ESCLATOIL	2.49472	41.6873	8470
1	637	2012-03-07	1.339	0.18	0.024	0.024	0.307	0.779746	ESCLATOIL	2.49472	41.6873	8470
1	638	2012-03-08	1.339	0.18	0.024	0.024	0.307	0.779746	ESCLATOIL	2.49472	41.6873	8470
1	639	2012-03-09	1.339	0.18	0.024	0.024	0.307	0.779746	ESCLATOIL	2.49472	41.6873	8470
1	640	2012-03-10	1.339	0.18	0.024	0.024	0.307	0.779746	ESCLATOIL	2.49472	41.6873	8470
1	641	2012-03-11	1.339	0.18	0.024	0.024	0.307	0.779746	ESCLATOIL	2.49472	41.6873	8470
1	642	2012-03-12	1.339	0.18	0.024	0.024	0.307	0.779746	ESCLATOIL	2.49472	41.6873	8470
1	643	2012-03-13	1.30471	0.18	0.024	0.024	0.307	0.750684	ESCLATOIL	2.49472	41.6873	8470
1	644	2012-03-14	1.27	0.18	0.024	0.024	0.307	0.721271	ESCLATOIL	2.49472	41.6873	8470
1	645	2012-03-15	1.27	0.18	0.024	0.024	0.307	0.721271	ESCLATOIL	2.49472	41.6873	8470
1	646	2012-03-16	1.27	0.18	0.024	0.024	0.307	0.721271	ESCLATOIL	2.49472	41.6873	8470
1	647	2012-03-17	1.27	0.18	0.024	0.024	0.307	0.721271	ESCLATOIL	2.49472	41.6873	8470
1	648	2012-03-18	1.27	0.18	0.024	0.024	0.307	0.721271	ESCLATOIL	2.49472	41.6873	8470
1	649	2012-03-19	1.27	0.18	0.024	0.024	0.307	0.721271	ESCLATOIL	2.49472	41.6873	8470
1	650	2012-03-20	1.27	0.18	0.024	0.024	0.307	0.721271	ESCLATOIL	2.49472	41.6873	8470
1	651	2012-03-21	1.27	0.18	0.024	0.024	0.307	0.721271	ESCLATOIL	2.49472	41.6873	8470
1	652	2012-03-22	1.27	0.18	0.024	0.024	0.307	0.721271	ESCLATOIL	2.49472	41.6873	8470
1	653	2012-03-23	1.27	0.18	0.024	0.024	0.307	0.721271	ESCLATOIL	2.49472	41.6873	8470
1	654	2012-03-24	1.27	0.18	0.024	0.024	0.307	0.721271	ESCLATOIL	2.49472	41.6873	8470
1	655	2012-03-25	1.27	0.18	0.024	0.024	0.307	0.721271	ESCLATOIL	2.49472	41.6873	8470
1	656	2012-03-26	1.27	0.18	0.024	0.024	0.307	0.721271	ESCLATOIL	2.49472	41.6873	8470
1	657	2012-03-27	1.27499	0.18	0.024	0.024	0.307	0.7255	ESCLATOIL	2.49472	41.6873	8470
1	658	2012-03-28	1.28	0.18	0.024	0.024	0.307	0.729746	ESCLATOIL	2.49472	41.6873	8470
1	659	2012-03-29	1.28	0.18	0.024	0.024	0.307	0.729746	ESCLATOIL	2.49472	41.6873	8470
1	660	2012-03-30	1.28	0.18	0.024	0.024	0.307	0.729746	ESCLATOIL	2.49472	41.6873	8470
1	661	2012-03-31	1.28	0.18	0.024	0.024	0.307	0.729746	ESCLATOIL	2.49472	41.6873	8470
1	662	2012-04-01	1.28	0.18	0.024	0.048	0.307	0.705746	ESCLATOIL	2.49472	41.6873	8470
1	663	2012-04-02	1.28	0.18	0.024	0.048	0.307	0.705746	ESCLATOIL	2.49472	41.6873	8470
1	664	2012-04-03	1.29	0.18	0.024	0.048	0.307	0.71422	ESCLATOIL	2.49472	41.6873	8470
1	665	2012-04-04	1.29	0.18	0.024	0.048	0.307	0.71422	ESCLATOIL	2.49472	41.6873	8470
1	666	2012-04-05	1.29	0.18	0.024	0.048	0.307	0.71422	ESCLATOIL	2.49472	41.6873	8470
1	667	2012-04-06	1.29	0.18	0.024	0.048	0.307	0.71422	ESCLATOIL	2.49472	41.6873	8470
1	668	2012-04-07	1.29	0.18	0.024	0.048	0.307	0.71422	ESCLATOIL	2.49472	41.6873	8470
1	669	2012-04-08	1.29	0.18	0.024	0.048	0.307	0.71422	ESCLATOIL	2.49472	41.6873	8470
1	670	2012-04-09	1.29	0.18	0.024	0.048	0.307	0.71422	ESCLATOIL	2.49472	41.6873	8470
1	671	2012-04-10	1.29	0.18	0.024	0.048	0.307	0.71422	ESCLATOIL	2.49472	41.6873	8470
1	672	2012-04-11	1.29	0.18	0.024	0.048	0.307	0.71422	ESCLATOIL	2.49472	41.6873	8470
1	673	2012-04-12	1.29	0.18	0.024	0.048	0.307	0.71422	ESCLATOIL	2.49472	41.6873	8470
1	674	2012-04-13	1.29	0.18	0.024	0.048	0.307	0.71422	ESCLATOIL	2.49472	41.6873	8470
1	675	2012-04-14	1.29	0.18	0.024	0.048	0.307	0.71422	ESCLATOIL	2.49472	41.6873	8470
1	676	2012-04-15	1.29	0.18	0.024	0.048	0.307	0.71422	ESCLATOIL	2.49472	41.6873	8470
1	677	2012-04-16	1.29	0.18	0.024	0.048	0.307	0.71422	ESCLATOIL	2.49472	41.6873	8470
1	678	2012-04-17	1.299	0.18	0.024	0.048	0.307	0.721847	ESCLATOIL	2.49472	41.6873	8470
1	679	2012-04-18	1.299	0.18	0.024	0.048	0.307	0.721847	ESCLATOIL	2.49472	41.6873	8470
1	680	2012-04-19	1.299	0.18	0.024	0.048	0.307	0.721847	ESCLATOIL	2.49472	41.6873	8470
1	681	2012-04-20	1.299	0.18	0.024	0.048	0.307	0.721847	ESCLATOIL	2.49472	41.6873	8470
1	682	2012-04-21	1.299	0.18	0.024	0.048	0.307	0.721847	ESCLATOIL	2.49472	41.6873	8470
1	683	2012-04-22	1.299	0.18	0.024	0.048	0.307	0.721847	ESCLATOIL	2.49472	41.6873	8470
1	684	2012-04-23	1.299	0.18	0.024	0.048	0.307	0.721847	ESCLATOIL	2.49472	41.6873	8470
1	685	2012-04-24	1.29404	0.18	0.024	0.048	0.307	0.717648	ESCLATOIL	2.49472	41.6873	8470
1	686	2012-04-25	1.289	0.18	0.024	0.048	0.307	0.713373	ESCLATOIL	2.49472	41.6873	8470
1	687	2012-04-26	1.289	0.18	0.024	0.048	0.307	0.713373	ESCLATOIL	2.49472	41.6873	8470
1	688	2012-04-27	1.289	0.18	0.024	0.048	0.307	0.713373	ESCLATOIL	2.49472	41.6873	8470
1	689	2012-04-28	1.289	0.18	0.024	0.048	0.307	0.713373	ESCLATOIL	2.49472	41.6873	8470
1	690	2012-04-29	1.289	0.18	0.024	0.048	0.307	0.713373	ESCLATOIL	2.49472	41.6873	8470
1	691	2012-04-30	1.289	0.18	0.024	0.048	0.307	0.713373	ESCLATOIL	2.49472	41.6873	8470
1	692	2012-05-01	1.289	0.18	0.024	0.048	0.307	0.713373	ESCLATOIL	2.49472	41.6873	8470
1	693	2012-05-02	1.289	0.18	0.024	0.048	0.307	0.713373	ESCLATOIL	2.49472	41.6873	8470
1	694	2012-05-03	1.289	0.18	0.024	0.048	0.307	0.713373	ESCLATOIL	2.49472	41.6873	8470
1	695	2012-05-04	1.289	0.18	0.024	0.048	0.307	0.713373	ESCLATOIL	2.49472	41.6873	8470
1	696	2012-05-05	1.289	0.18	0.024	0.048	0.307	0.713373	ESCLATOIL	2.49472	41.6873	8470
1	697	2012-05-06	1.289	0.18	0.024	0.048	0.307	0.713373	ESCLATOIL	2.49472	41.6873	8470
1	698	2012-05-07	1.289	0.18	0.024	0.048	0.307	0.713373	ESCLATOIL	2.49472	41.6873	8470
1	699	2012-05-08	1.269	0.18	0.024	0.048	0.307	0.696424	ESCLATOIL	2.49472	41.6873	8470
1	700	2012-05-09	1.269	0.18	0.024	0.048	0.307	0.696424	ESCLATOIL	2.49472	41.6873	8470
1	701	2012-05-10	1.269	0.18	0.024	0.048	0.307	0.696424	ESCLATOIL	2.49472	41.6873	8470
1	702	2012-05-11	1.269	0.18	0.024	0.048	0.307	0.696424	ESCLATOIL	2.49472	41.6873	8470
1	703	2012-05-12	1.269	0.18	0.024	0.048	0.307	0.696424	ESCLATOIL	2.49472	41.6873	8470
1	704	2012-05-13	1.269	0.18	0.024	0.048	0.307	0.696424	ESCLATOIL	2.49472	41.6873	8470
1	705	2012-05-14	1.269	0.18	0.024	0.048	0.307	0.696424	ESCLATOIL	2.49472	41.6873	8470
1	706	2012-05-15	1.259	0.18	0.024	0.048	0.307	0.687949	ESCLATOIL	2.49472	41.6873	8470
1	707	2012-05-16	1.259	0.18	0.024	0.048	0.307	0.687949	ESCLATOIL	2.49472	41.6873	8470
1	708	2012-05-17	1.259	0.18	0.024	0.048	0.307	0.687949	ESCLATOIL	2.49472	41.6873	8470
1	709	2012-05-18	1.259	0.18	0.024	0.048	0.307	0.687949	ESCLATOIL	2.49472	41.6873	8470
1	710	2012-05-19	1.259	0.18	0.024	0.048	0.307	0.687949	ESCLATOIL	2.49472	41.6873	8470
1	711	2012-05-20	1.259	0.18	0.024	0.048	0.307	0.687949	ESCLATOIL	2.49472	41.6873	8470
1	712	2012-05-21	1.259	0.18	0.024	0.048	0.307	0.687949	ESCLATOIL	2.49472	41.6873	8470
1	713	2012-05-22	1.239	0.18	0.024	0.048	0.307	0.671	ESCLATOIL	2.49472	41.6873	8470
1	714	2012-05-23	1.239	0.18	0.024	0.048	0.307	0.671	ESCLATOIL	2.49472	41.6873	8470
1	715	2012-05-24	1.239	0.18	0.024	0.048	0.307	0.671	ESCLATOIL	2.49472	41.6873	8470
1	716	2012-05-25	1.239	0.18	0.024	0.048	0.307	0.671	ESCLATOIL	2.49472	41.6873	8470
1	717	2012-05-26	1.239	0.18	0.024	0.048	0.307	0.671	ESCLATOIL	2.49472	41.6873	8470
1	718	2012-05-27	1.239	0.18	0.024	0.048	0.307	0.671	ESCLATOIL	2.49472	41.6873	8470
1	719	2012-05-28	1.239	0.18	0.024	0.048	0.307	0.671	ESCLATOIL	2.49472	41.6873	8470
1	720	2012-05-29	1.259	0.18	0.024	0.048	0.307	0.687949	ESCLATOIL	2.49472	41.6873	8470
1	721	2012-05-30	1.259	0.18	0.024	0.048	0.307	0.687949	ESCLATOIL	2.49472	41.6873	8470
1	722	2012-05-31	1.259	0.18	0.024	0.048	0.307	0.687949	ESCLATOIL	2.49472	41.6873	8470
1	723	2012-06-01	1.259	0.18	0.024	0.048	0.307	0.687949	ESCLATOIL	2.49472	41.6873	8470
1	724	2012-06-02	1.259	0.18	0.024	0.048	0.307	0.687949	ESCLATOIL	2.49472	41.6873	8470
1	725	2012-06-03	1.259	0.18	0.024	0.048	0.307	0.687949	ESCLATOIL	2.49472	41.6873	8470
1	726	2012-06-04	1.259	0.18	0.024	0.048	0.307	0.687949	ESCLATOIL	2.49472	41.6873	8470
1	727	2012-06-05	1.229	0.18	0.024	0.048	0.307	0.662525	ESCLATOIL	2.49472	41.6873	8470
1	728	2012-06-06	1.229	0.18	0.024	0.048	0.307	0.662525	ESCLATOIL	2.49472	41.6873	8470
1	729	2012-06-07	1.229	0.18	0.024	0.048	0.307	0.662525	ESCLATOIL	2.49472	41.6873	8470
1	730	2012-06-08	1.229	0.18	0.024	0.048	0.307	0.662525	ESCLATOIL	2.49472	41.6873	8470
1	731	2012-06-09	1.229	0.18	0.024	0.048	0.307	0.662525	ESCLATOIL	2.49472	41.6873	8470
1	732	2012-06-10	1.229	0.18	0.024	0.048	0.307	0.662525	ESCLATOIL	2.49472	41.6873	8470
1	733	2012-06-11	1.229	0.18	0.024	0.048	0.307	0.662525	ESCLATOIL	2.49472	41.6873	8470
1	734	2012-06-12	1.199	0.18	0.024	0.048	0.307	0.637102	ESCLATOIL	2.49472	41.6873	8470
1	735	2012-06-13	1.199	0.18	0.024	0.048	0.307	0.637102	ESCLATOIL	2.49472	41.6873	8470
1	736	2012-06-14	1.199	0.18	0.024	0.048	0.307	0.637102	ESCLATOIL	2.49472	41.6873	8470
1	737	2012-06-15	1.199	0.18	0.024	0.048	0.307	0.637102	ESCLATOIL	2.49472	41.6873	8470
1	738	2012-06-16	1.199	0.18	0.024	0.048	0.307	0.637102	ESCLATOIL	2.49472	41.6873	8470
1	739	2012-06-17	1.199	0.18	0.024	0.048	0.307	0.637102	ESCLATOIL	2.49472	41.6873	8470
1	740	2012-06-18	1.199	0.18	0.024	0.048	0.307	0.637102	ESCLATOIL	2.49472	41.6873	8470
1	741	2012-06-19	1.199	0.18	0.024	0.048	0.307	0.637102	ESCLATOIL	2.49472	41.6873	8470
1	742	2012-06-20	1.199	0.18	0.024	0.048	0.307	0.637102	ESCLATOIL	2.49472	41.6873	8470
1	743	2012-06-21	1.199	0.18	0.024	0.048	0.307	0.637102	ESCLATOIL	2.49472	41.6873	8470
1	744	2012-06-22	1.199	0.18	0.024	0.048	0.307	0.637102	ESCLATOIL	2.49472	41.6873	8470
1	745	2012-06-23	1.199	0.18	0.024	0.048	0.307	0.637102	ESCLATOIL	2.49472	41.6873	8470
1	746	2012-06-24	1.199	0.18	0.024	0.048	0.307	0.637102	ESCLATOIL	2.49472	41.6873	8470
1	747	2012-06-25	1.199	0.18	0.024	0.048	0.307	0.637102	ESCLATOIL	2.49472	41.6873	8470
1	748	2012-06-26	1.18907	0.18	0.024	0.048	0.307	0.628686	ESCLATOIL	2.49472	41.6873	8470
1	749	2012-06-27	1.179	0.18	0.024	0.048	0.307	0.620152	ESCLATOIL	2.49472	41.6873	8470
1	750	2012-06-28	1.179	0.18	0.024	0.048	0.307	0.620152	ESCLATOIL	2.49472	41.6873	8470
1	751	2012-06-29	1.179	0.18	0.024	0.048	0.307	0.620152	ESCLATOIL	2.49472	41.6873	8470
1	752	2012-06-30	1.179	0.18	0.024	0.048	0.307	0.620152	ESCLATOIL	2.49472	41.6873	8470
1	753	2012-07-01	1.179	0.18	0.024	0.048	0.307	0.620152	ESCLATOIL	2.49472	41.6873	8470
1	754	2012-07-02	1.179	0.18	0.024	0.048	0.307	0.620152	ESCLATOIL	2.49472	41.6873	8470
1	755	2012-07-03	1.189	0.18	0.024	0.048	0.307	0.628627	ESCLATOIL	2.49472	41.6873	8470
1	756	2012-07-04	1.189	0.18	0.024	0.048	0.307	0.628627	ESCLATOIL	2.49472	41.6873	8470
1	757	2012-07-05	1.189	0.18	0.024	0.048	0.307	0.628627	ESCLATOIL	2.49472	41.6873	8470
1	758	2012-07-06	1.219	0.18	0.024	0.048	0.307	0.654051	ESCLATOIL	2.49472	41.6873	8470
1	759	2012-07-07	1.219	0.18	0.024	0.048	0.307	0.654051	ESCLATOIL	2.49472	41.6873	8470
1	760	2012-07-08	1.219	0.18	0.024	0.048	0.307	0.654051	ESCLATOIL	2.49472	41.6873	8470
1	761	2012-07-09	1.219	0.18	0.024	0.048	0.307	0.654051	ESCLATOIL	2.49472	41.6873	8470
1	762	2012-07-10	1.219	0.18	0.024	0.048	0.307	0.654051	ESCLATOIL	2.49472	41.6873	8470
1	763	2012-07-11	1.219	0.18	0.024	0.048	0.307	0.654051	ESCLATOIL	2.49472	41.6873	8470
1	764	2012-07-12	1.219	0.18	0.024	0.048	0.307	0.654051	ESCLATOIL	2.49472	41.6873	8470
1	765	2012-07-13	1.219	0.18	0.024	0.048	0.307	0.654051	ESCLATOIL	2.49472	41.6873	8470
1	766	2012-07-14	1.219	0.18	0.024	0.048	0.307	0.654051	ESCLATOIL	2.49472	41.6873	8470
1	767	2012-07-15	1.219	0.18	0.024	0.048	0.307	0.654051	ESCLATOIL	2.49472	41.6873	8470
1	768	2012-07-16	1.219	0.18	0.024	0.048	0.307	0.654051	ESCLATOIL	2.49472	41.6873	8470
1	769	2012-07-17	1.22896	0.18	0.024	0.048	0.307	0.662492	ESCLATOIL	2.49472	41.6873	8470
1	770	2012-07-18	1.239	0.18	0.024	0.048	0.307	0.671	ESCLATOIL	2.49472	41.6873	8470
1	771	2012-07-19	1.239	0.18	0.024	0.048	0.307	0.671	ESCLATOIL	2.49472	41.6873	8470
1	772	2012-07-20	1.269	0.18	0.024	0.048	0.307	0.696424	ESCLATOIL	2.49472	41.6873	8470
1	773	2012-07-21	1.269	0.18	0.024	0.048	0.307	0.696424	ESCLATOIL	2.49472	41.6873	8470
1	774	2012-07-22	1.269	0.18	0.024	0.048	0.307	0.696424	ESCLATOIL	2.49472	41.6873	8470
1	775	2012-07-23	1.27896	0.18	0.024	0.048	0.307	0.704866	ESCLATOIL	2.49472	41.6873	8470
1	776	2012-07-24	1.289	0.18	0.024	0.048	0.307	0.713373	ESCLATOIL	2.49472	41.6873	8470
1	777	2012-07-25	1.289	0.18	0.024	0.048	0.307	0.713373	ESCLATOIL	2.49472	41.6873	8470
1	778	2012-07-26	1.289	0.18	0.024	0.048	0.307	0.713373	ESCLATOIL	2.49472	41.6873	8470
1	779	2012-07-27	1.289	0.18	0.024	0.048	0.307	0.713373	ESCLATOIL	2.49472	41.6873	8470
1	780	2012-07-28	1.289	0.18	0.024	0.048	0.307	0.713373	ESCLATOIL	2.49472	41.6873	8470
1	781	2012-07-29	1.289	0.18	0.024	0.048	0.307	0.713373	ESCLATOIL	2.49472	41.6873	8470
1	782	2012-07-30	1.30393	0.18	0.024	0.048	0.307	0.726029	ESCLATOIL	2.49472	41.6873	8470
1	783	2012-07-31	1.319	0.18	0.024	0.048	0.307	0.738797	ESCLATOIL	2.49472	41.6873	8470
1	784	2012-08-01	1.319	0.18	0.024	0.048	0.307	0.738797	ESCLATOIL	2.49472	41.6873	8470
1	785	2012-08-02	1.319	0.18	0.024	0.048	0.307	0.738797	ESCLATOIL	2.49472	41.6873	8470
1	786	2012-08-03	1.319	0.18	0.024	0.048	0.307	0.738797	ESCLATOIL	2.49472	41.6873	8470
1	787	2012-08-04	1.319	0.18	0.024	0.048	0.307	0.738797	ESCLATOIL	2.49472	41.6873	8470
1	788	2012-08-05	1.319	0.18	0.024	0.048	0.307	0.738797	ESCLATOIL	2.49472	41.6873	8470
1	789	2012-08-06	1.319	0.18	0.024	0.048	0.307	0.738797	ESCLATOIL	2.49472	41.6873	8470
1	790	2012-08-07	1.319	0.18	0.024	0.048	0.307	0.738797	ESCLATOIL	2.49472	41.6873	8470
1	791	2012-08-08	1.319	0.18	0.024	0.048	0.307	0.738797	ESCLATOIL	2.49472	41.6873	8470
1	792	2012-08-09	1.319	0.18	0.024	0.048	0.307	0.738797	ESCLATOIL	2.49472	41.6873	8470
1	793	2012-08-10	1.319	0.18	0.024	0.048	0.307	0.738797	ESCLATOIL	2.49472	41.6873	8470
1	794	2012-08-11	1.319	0.18	0.024	0.048	0.307	0.738797	ESCLATOIL	2.49472	41.6873	8470
1	795	2012-08-12	1.319	0.18	0.024	0.048	0.307	0.738797	ESCLATOIL	2.49472	41.6873	8470
1	796	2012-08-13	1.319	0.18	0.024	0.048	0.307	0.738797	ESCLATOIL	2.49472	41.6873	8470
1	797	2012-08-14	1.339	0.18	0.024	0.048	0.307	0.755746	ESCLATOIL	2.49472	41.6873	8470
1	798	2012-08-15	1.339	0.18	0.024	0.048	0.307	0.755746	ESCLATOIL	2.49472	41.6873	8470
1	799	2012-08-16	1.339	0.18	0.024	0.048	0.307	0.755746	ESCLATOIL	2.49472	41.6873	8470
1	800	2012-08-17	1.339	0.18	0.024	0.048	0.307	0.755746	ESCLATOIL	2.49472	41.6873	8470
1	801	2012-08-18	1.339	0.18	0.024	0.048	0.307	0.755746	ESCLATOIL	2.49472	41.6873	8470
1	802	2012-08-19	1.339	0.18	0.024	0.048	0.307	0.755746	ESCLATOIL	2.49472	41.6873	8470
1	803	2012-08-20	1.339	0.18	0.024	0.048	0.307	0.755746	ESCLATOIL	2.49472	41.6873	8470
1	804	2012-08-21	1.359	0.18	0.024	0.048	0.307	0.772695	ESCLATOIL	2.49472	41.6873	8470
1	805	2012-08-22	1.359	0.18	0.024	0.048	0.307	0.772695	ESCLATOIL	2.49472	41.6873	8470
1	806	2012-08-23	1.359	0.18	0.024	0.048	0.307	0.772695	ESCLATOIL	2.49472	41.6873	8470
1	807	2012-08-24	1.359	0.18	0.024	0.048	0.307	0.772695	ESCLATOIL	2.49472	41.6873	8470
1	808	2012-08-25	1.359	0.18	0.024	0.048	0.307	0.772695	ESCLATOIL	2.49472	41.6873	8470
1	809	2012-08-26	1.359	0.18	0.024	0.048	0.307	0.772695	ESCLATOIL	2.49472	41.6873	8470
1	810	2012-08-27	1.359	0.18	0.024	0.048	0.307	0.772695	ESCLATOIL	2.49472	41.6873	8470
1	811	2012-08-28	1.359	0.18	0.024	0.048	0.307	0.772695	ESCLATOIL	2.49472	41.6873	8470
1	812	2012-08-29	1.359	0.18	0.024	0.048	0.307	0.772695	ESCLATOIL	2.49472	41.6873	8470
1	813	2012-08-30	1.359	0.18	0.024	0.048	0.307	0.772695	ESCLATOIL	2.49472	41.6873	8470
1	814	2012-08-31	1.359	0.18	0.024	0.048	0.307	0.772695	ESCLATOIL	2.49472	41.6873	8470
1	815	2012-09-01	1.389	0.21	0.024	0.048	0.307	0.768934	ESCLATOIL	2.49472	41.6873	8470
1	816	2012-09-02	1.389	0.21	0.024	0.048	0.307	0.768934	ESCLATOIL	2.49472	41.6873	8470
1	817	2012-09-03	1.389	0.21	0.024	0.048	0.307	0.768934	ESCLATOIL	2.49472	41.6873	8470
1	818	2012-09-04	1.399	0.21	0.024	0.048	0.307	0.777198	ESCLATOIL	2.49472	41.6873	8470
1	819	2012-09-05	1.399	0.21	0.024	0.048	0.307	0.777198	ESCLATOIL	2.49472	41.6873	8470
1	820	2012-09-06	1.399	0.21	0.024	0.048	0.307	0.777198	ESCLATOIL	2.49472	41.6873	8470
1	821	2012-09-07	1.399	0.21	0.024	0.048	0.307	0.777198	ESCLATOIL	2.49472	41.6873	8470
1	822	2012-09-08	1.399	0.21	0.024	0.048	0.307	0.777198	ESCLATOIL	2.49472	41.6873	8470
1	823	2012-09-09	1.399	0.21	0.024	0.048	0.307	0.777198	ESCLATOIL	2.49472	41.6873	8470
1	824	2012-09-10	1.399	0.21	0.024	0.048	0.307	0.777198	ESCLATOIL	2.49472	41.6873	8470
1	825	2012-09-11	1.399	0.21	0.024	0.048	0.307	0.777198	ESCLATOIL	2.49472	41.6873	8470
1	826	2012-09-12	1.399	0.21	0.024	0.048	0.307	0.777198	ESCLATOIL	2.49472	41.6873	8470
1	827	2012-09-13	1.399	0.21	0.024	0.048	0.307	0.777198	ESCLATOIL	2.49472	41.6873	8470
1	828	2012-09-14	1.399	0.21	0.024	0.048	0.307	0.777198	ESCLATOIL	2.49472	41.6873	8470
1	829	2012-09-15	1.399	0.21	0.024	0.048	0.307	0.777198	ESCLATOIL	2.49472	41.6873	8470
1	830	2012-09-16	1.399	0.21	0.024	0.048	0.307	0.777198	ESCLATOIL	2.49472	41.6873	8470
1	831	2012-09-17	1.399	0.21	0.024	0.048	0.307	0.777198	ESCLATOIL	2.49472	41.6873	8470
1	832	2012-09-18	1.379	0.21	0.024	0.048	0.307	0.760669	ESCLATOIL	2.49472	41.6873	8470
1	833	2012-09-19	1.379	0.21	0.024	0.048	0.307	0.760669	ESCLATOIL	2.49472	41.6873	8470
1	834	2012-09-20	1.379	0.21	0.024	0.048	0.307	0.760669	ESCLATOIL	2.49472	41.6873	8470
1	835	2012-09-21	1.379	0.21	0.024	0.048	0.307	0.760669	ESCLATOIL	2.49472	41.6873	8470
1	836	2012-09-22	1.379	0.21	0.024	0.048	0.307	0.760669	ESCLATOIL	2.49472	41.6873	8470
1	837	2012-09-23	1.379	0.21	0.024	0.048	0.307	0.760669	ESCLATOIL	2.49472	41.6873	8470
1	838	2012-09-24	1.36907	0.21	0.024	0.048	0.307	0.752466	ESCLATOIL	2.49472	41.6873	8470
1	839	2012-09-25	1.359	0.21	0.024	0.048	0.307	0.74414	ESCLATOIL	2.49472	41.6873	8470
1	840	2012-09-26	1.359	0.21	0.024	0.048	0.307	0.74414	ESCLATOIL	2.49472	41.6873	8470
1	841	2012-09-27	1.359	0.21	0.024	0.048	0.307	0.74414	ESCLATOIL	2.49472	41.6873	8470
1	842	2012-09-28	1.359	0.21	0.024	0.048	0.307	0.74414	ESCLATOIL	2.49472	41.6873	8470
1	843	2012-09-29	1.359	0.21	0.024	0.048	0.307	0.74414	ESCLATOIL	2.49472	41.6873	8470
1	844	2012-09-30	1.359	0.21	0.024	0.048	0.307	0.74414	ESCLATOIL	2.49472	41.6873	8470
1	845	2012-10-01	1.359	0.21	0.024	0.048	0.307	0.74414	ESCLATOIL	2.49472	41.6873	8470
1	846	2012-10-02	1.369	0.21	0.024	0.048	0.307	0.752405	ESCLATOIL	2.49472	41.6873	8470
1	847	2012-10-03	1.369	0.21	0.024	0.048	0.307	0.752405	ESCLATOIL	2.49472	41.6873	8470
1	848	2012-10-04	1.369	0.21	0.024	0.048	0.307	0.752405	ESCLATOIL	2.49472	41.6873	8470
1	849	2012-10-05	1.369	0.21	0.024	0.048	0.307	0.752405	ESCLATOIL	2.49472	41.6873	8470
1	850	2012-10-06	1.369	0.21	0.024	0.048	0.307	0.752405	ESCLATOIL	2.49472	41.6873	8470
1	851	2012-10-07	1.369	0.21	0.024	0.048	0.307	0.752405	ESCLATOIL	2.49472	41.6873	8470
1	852	2012-10-08	1.369	0.21	0.024	0.048	0.307	0.752405	ESCLATOIL	2.49472	41.6873	8470
1	853	2012-10-09	1.369	0.21	0.024	0.048	0.307	0.752405	ESCLATOIL	2.49472	41.6873	8470
1	854	2012-10-10	1.369	0.21	0.024	0.048	0.307	0.752405	ESCLATOIL	2.49472	41.6873	8470
1	855	2012-10-11	1.369	0.21	0.024	0.048	0.307	0.752405	ESCLATOIL	2.49472	41.6873	8470
1	856	2012-10-12	1.369	0.21	0.024	0.048	0.307	0.752405	ESCLATOIL	2.49472	41.6873	8470
1	857	2012-10-13	1.369	0.21	0.024	0.048	0.307	0.752405	ESCLATOIL	2.49472	41.6873	8470
1	858	2012-10-14	1.369	0.21	0.024	0.048	0.307	0.752405	ESCLATOIL	2.49472	41.6873	8470
1	859	2012-10-15	1.37399	0.21	0.024	0.048	0.307	0.756529	ESCLATOIL	2.49472	41.6873	8470
1	860	2012-10-16	1.379	0.21	0.024	0.048	0.307	0.760669	ESCLATOIL	2.49472	41.6873	8470
1	861	2012-10-17	1.379	0.21	0.024	0.048	0.307	0.760669	ESCLATOIL	2.49472	41.6873	8470
1	862	2012-10-18	1.379	0.21	0.024	0.048	0.307	0.760669	ESCLATOIL	2.49472	41.6873	8470
1	863	2012-10-19	1.369	0.21	0.024	0.048	0.307	0.752405	ESCLATOIL	2.49472	41.6873	8470
1	864	2012-10-20	1.369	0.21	0.024	0.048	0.307	0.752405	ESCLATOIL	2.49472	41.6873	8470
1	865	2012-10-21	1.369	0.21	0.024	0.048	0.307	0.752405	ESCLATOIL	2.49472	41.6873	8470
1	866	2012-10-22	1.369	0.21	0.024	0.048	0.307	0.752405	ESCLATOIL	2.49472	41.6873	8470
1	867	2012-10-23	1.369	0.21	0.024	0.048	0.307	0.752405	ESCLATOIL	2.49472	41.6873	8470
1	868	2012-10-24	1.369	0.21	0.024	0.048	0.307	0.752405	ESCLATOIL	2.49472	41.6873	8470
1	869	2012-10-25	1.369	0.21	0.024	0.048	0.307	0.752405	ESCLATOIL	2.49472	41.6873	8470
1	870	2012-10-26	1.369	0.21	0.024	0.048	0.307	0.752405	ESCLATOIL	2.49472	41.6873	8470
1	871	2012-10-27	1.369	0.21	0.024	0.048	0.307	0.752405	ESCLATOIL	2.49472	41.6873	8470
1	872	2012-10-28	1.369	0.21	0.024	0.048	0.307	0.752405	ESCLATOIL	2.49472	41.6873	8470
1	873	2012-10-29	1.369	0.21	0.024	0.048	0.307	0.752405	ESCLATOIL	2.49472	41.6873	8470
1	874	2012-10-30	1.349	0.21	0.024	0.048	0.307	0.735876	ESCLATOIL	2.49472	41.6873	8470
1	875	2012-10-31	1.349	0.21	0.024	0.048	0.307	0.735876	ESCLATOIL	2.49472	41.6873	8470
1	876	2012-11-01	1.349	0.21	0.024	0.048	0.307	0.735876	ESCLATOIL	2.49472	41.6873	8470
1	877	2012-11-02	1.349	0.21	0.024	0.048	0.307	0.735876	ESCLATOIL	2.49472	41.6873	8470
1	878	2012-11-03	1.349	0.21	0.024	0.048	0.307	0.735876	ESCLATOIL	2.49472	41.6873	8470
1	879	2012-11-04	1.349	0.21	0.024	0.048	0.307	0.735876	ESCLATOIL	2.49472	41.6873	8470
1	880	2012-11-05	1.349	0.21	0.024	0.048	0.307	0.735876	ESCLATOIL	2.49472	41.6873	8470
1	881	2012-11-06	1.329	0.21	0.024	0.048	0.307	0.719347	ESCLATOIL	2.49472	41.6873	8470
1	882	2012-11-07	1.329	0.21	0.024	0.048	0.307	0.719347	ESCLATOIL	2.49472	41.6873	8470
1	883	2012-11-08	1.329	0.21	0.024	0.048	0.307	0.719347	ESCLATOIL	2.49472	41.6873	8470
1	884	2012-11-09	1.329	0.21	0.024	0.048	0.307	0.719347	ESCLATOIL	2.49472	41.6873	8470
1	885	2012-11-10	1.329	0.21	0.024	0.048	0.307	0.719347	ESCLATOIL	2.49472	41.6873	8470
1	886	2012-11-11	1.329	0.21	0.024	0.048	0.307	0.719347	ESCLATOIL	2.49472	41.6873	8470
1	887	2012-11-12	1.329	0.21	0.024	0.048	0.307	0.719347	ESCLATOIL	2.49472	41.6873	8470
1	888	2012-11-13	1.339	0.21	0.024	0.048	0.307	0.727611	ESCLATOIL	2.49472	41.6873	8470
1	889	2012-11-14	1.339	0.21	0.024	0.048	0.307	0.727611	ESCLATOIL	2.49472	41.6873	8470
1	890	2012-11-15	1.339	0.21	0.024	0.048	0.307	0.727611	ESCLATOIL	2.49472	41.6873	8470
1	891	2012-11-16	1.339	0.21	0.024	0.048	0.307	0.727611	ESCLATOIL	2.49472	41.6873	8470
1	892	2012-11-17	1.339	0.21	0.024	0.048	0.307	0.727611	ESCLATOIL	2.49472	41.6873	8470
1	893	2012-11-18	1.339	0.21	0.024	0.048	0.307	0.727611	ESCLATOIL	2.49472	41.6873	8470
1	894	2012-11-19	1.339	0.21	0.024	0.048	0.307	0.727611	ESCLATOIL	2.49472	41.6873	8470
1	895	2012-11-20	1.329	0.21	0.024	0.048	0.307	0.719347	ESCLATOIL	2.49472	41.6873	8470
1	896	2012-11-21	1.329	0.21	0.024	0.048	0.307	0.719347	ESCLATOIL	2.49472	41.6873	8470
1	897	2012-11-22	1.329	0.21	0.024	0.048	0.307	0.719347	ESCLATOIL	2.49472	41.6873	8470
1	898	2012-11-23	1.329	0.21	0.024	0.048	0.307	0.719347	ESCLATOIL	2.49472	41.6873	8470
1	899	2012-11-24	1.329	0.21	0.024	0.048	0.307	0.719347	ESCLATOIL	2.49472	41.6873	8470
1	900	2012-11-25	1.329	0.21	0.024	0.048	0.307	0.719347	ESCLATOIL	2.49472	41.6873	8470
2	1	2010-06-10	1.077	0.16	0.024	0.024	0.307	0.573448	PETROMIRA	1.51344	41.491	8787
2	2	2010-06-11	1.077	0.16	0.024	0.024	0.307	0.573448	PETROMIRA	1.51344	41.491	8787
2	3	2010-06-12	1.087	0.16	0.024	0.024	0.307	0.582069	PETROMIRA	1.51344	41.491	8787
2	4	2010-06-13	1.087	0.16	0.024	0.024	0.307	0.582069	PETROMIRA	1.51344	41.491	8787
2	5	2010-06-14	1.087	0.16	0.024	0.024	0.307	0.582069	PETROMIRA	1.51344	41.491	8787
2	6	2010-06-15	1.087	0.16	0.024	0.024	0.307	0.582069	PETROMIRA	1.51344	41.491	8787
2	7	2010-06-16	1.087	0.16	0.024	0.024	0.307	0.582069	PETROMIRA	1.51344	41.491	8787
2	8	2010-06-17	1.09023	0.16	0.024	0.024	0.307	0.584856	PETROMIRA	1.51344	41.491	8787
2	9	2010-06-18	1.0935	0.16	0.024	0.024	0.307	0.587671	PETROMIRA	1.51344	41.491	8787
2	10	2010-06-19	1.09681	0.16	0.024	0.024	0.307	0.590523	PETROMIRA	1.51344	41.491	8787
2	11	2010-06-20	1.1	0.16	0.024	0.024	0.307	0.593276	PETROMIRA	1.51344	41.491	8787
2	12	2010-06-21	1.1	0.16	0.024	0.024	0.307	0.593276	PETROMIRA	1.51344	41.491	8787
2	13	2010-06-22	1.1	0.16	0.024	0.024	0.307	0.593276	PETROMIRA	1.51344	41.491	8787
2	14	2010-06-23	1.1	0.16	0.024	0.024	0.307	0.593276	PETROMIRA	1.51344	41.491	8787
2	15	2010-06-24	1.105	0.16	0.024	0.024	0.307	0.597586	PETROMIRA	1.51344	41.491	8787
2	16	2010-06-25	1.105	0.16	0.024	0.024	0.307	0.597586	PETROMIRA	1.51344	41.491	8787
2	17	2010-06-26	1.105	0.16	0.024	0.024	0.307	0.597586	PETROMIRA	1.51344	41.491	8787
2	18	2010-06-27	1.105	0.16	0.024	0.024	0.307	0.597586	PETROMIRA	1.51344	41.491	8787
2	19	2010-06-28	1.105	0.16	0.024	0.024	0.307	0.597586	PETROMIRA	1.51344	41.491	8787
2	20	2010-06-29	1.09	0.16	0.024	0.024	0.307	0.584655	PETROMIRA	1.51344	41.491	8787
2	21	2010-06-30	1.09	0.16	0.024	0.024	0.307	0.584655	PETROMIRA	1.51344	41.491	8787
2	22	2010-07-01	1.09	0.18	0.024	0.024	0.307	0.568729	PETROMIRA	1.51344	41.491	8787
2	23	2010-07-02	1.103	0.18	0.024	0.024	0.307	0.579746	PETROMIRA	1.51344	41.491	8787
2	24	2010-07-03	1.103	0.18	0.024	0.024	0.307	0.579746	PETROMIRA	1.51344	41.491	8787
2	25	2010-07-04	1.103	0.18	0.024	0.024	0.307	0.579746	PETROMIRA	1.51344	41.491	8787
2	26	2010-07-05	1.103	0.18	0.024	0.024	0.307	0.579746	PETROMIRA	1.51344	41.491	8787
2	27	2010-07-06	1.089	0.18	0.024	0.024	0.307	0.567881	PETROMIRA	1.51344	41.491	8787
2	28	2010-07-07	1.089	0.18	0.024	0.024	0.307	0.567881	PETROMIRA	1.51344	41.491	8787
2	29	2010-07-08	1.074	0.18	0.024	0.024	0.307	0.555169	PETROMIRA	1.51344	41.491	8787
2	30	2010-07-09	1.074	0.18	0.024	0.024	0.307	0.555169	PETROMIRA	1.51344	41.491	8787
2	31	2010-07-10	1.074	0.18	0.024	0.024	0.307	0.555169	PETROMIRA	1.51344	41.491	8787
2	32	2010-07-11	1.074	0.18	0.024	0.024	0.307	0.555169	PETROMIRA	1.51344	41.491	8787
2	33	2010-07-12	1.074	0.18	0.024	0.024	0.307	0.555169	PETROMIRA	1.51344	41.491	8787
2	34	2010-07-13	1.06	0.18	0.024	0.024	0.307	0.543305	PETROMIRA	1.51344	41.491	8787
2	35	2010-07-14	1.06	0.18	0.024	0.024	0.307	0.543305	PETROMIRA	1.51344	41.491	8787
2	36	2010-07-15	1.06	0.18	0.024	0.024	0.307	0.543305	PETROMIRA	1.51344	41.491	8787
2	37	2010-07-16	1.06	0.18	0.024	0.024	0.307	0.543305	PETROMIRA	1.51344	41.491	8787
2	38	2010-07-17	1.067	0.18	0.024	0.024	0.307	0.549237	PETROMIRA	1.51344	41.491	8787
2	39	2010-07-18	1.067	0.18	0.024	0.024	0.307	0.549237	PETROMIRA	1.51344	41.491	8787
2	40	2010-07-19	1.067	0.18	0.024	0.024	0.307	0.549237	PETROMIRA	1.51344	41.491	8787
2	41	2010-07-20	1.067	0.18	0.024	0.024	0.307	0.549237	PETROMIRA	1.51344	41.491	8787
2	42	2010-07-21	1.067	0.18	0.024	0.024	0.307	0.549237	PETROMIRA	1.51344	41.491	8787
2	43	2010-07-22	1.067	0.18	0.024	0.024	0.307	0.549237	PETROMIRA	1.51344	41.491	8787
2	44	2010-07-23	1.067	0.18	0.024	0.024	0.307	0.549237	PETROMIRA	1.51344	41.491	8787
2	45	2010-07-24	1.067	0.18	0.024	0.024	0.307	0.549237	PETROMIRA	1.51344	41.491	8787
2	46	2010-07-25	1.067	0.18	0.024	0.024	0.307	0.549237	PETROMIRA	1.51344	41.491	8787
2	47	2010-07-26	1.067	0.18	0.024	0.024	0.307	0.549237	PETROMIRA	1.51344	41.491	8787
2	48	2010-07-27	1.067	0.18	0.024	0.024	0.307	0.549237	PETROMIRA	1.51344	41.491	8787
2	49	2010-07-28	1.077	0.18	0.024	0.024	0.307	0.557712	PETROMIRA	1.51344	41.491	8787
2	50	2010-07-29	1.077	0.18	0.024	0.024	0.307	0.557712	PETROMIRA	1.51344	41.491	8787
2	51	2010-07-30	1.077	0.18	0.024	0.024	0.307	0.557712	PETROMIRA	1.51344	41.491	8787
2	52	2010-07-31	1.077	0.18	0.024	0.024	0.307	0.557712	PETROMIRA	1.51344	41.491	8787
2	53	2010-08-01	1.077	0.18	0.024	0.024	0.307	0.557712	PETROMIRA	1.51344	41.491	8787
2	54	2010-08-02	1.077	0.18	0.024	0.024	0.307	0.557712	PETROMIRA	1.51344	41.491	8787
2	55	2010-08-03	1.069	0.18	0.024	0.024	0.307	0.550932	PETROMIRA	1.51344	41.491	8787
2	56	2010-08-04	1.069	0.18	0.024	0.024	0.307	0.550932	PETROMIRA	1.51344	41.491	8787
2	57	2010-08-05	1.089	0.18	0.024	0.024	0.307	0.567881	PETROMIRA	1.51344	41.491	8787
2	58	2010-08-06	1.089	0.18	0.024	0.024	0.307	0.567881	PETROMIRA	1.51344	41.491	8787
2	59	2010-08-07	1.099	0.18	0.024	0.024	0.307	0.576356	PETROMIRA	1.51344	41.491	8787
2	60	2010-08-08	1.099	0.18	0.024	0.024	0.307	0.576356	PETROMIRA	1.51344	41.491	8787
2	61	2010-08-09	1.099	0.18	0.024	0.024	0.307	0.576356	PETROMIRA	1.51344	41.491	8787
2	62	2010-08-10	1.093	0.18	0.024	0.024	0.307	0.571271	PETROMIRA	1.51344	41.491	8787
2	63	2010-08-11	1.093	0.18	0.024	0.024	0.307	0.571271	PETROMIRA	1.51344	41.491	8787
2	64	2010-08-12	1.093	0.18	0.024	0.024	0.307	0.571271	PETROMIRA	1.51344	41.491	8787
2	65	2010-08-13	1.093	0.18	0.024	0.024	0.307	0.571271	PETROMIRA	1.51344	41.491	8787
2	66	2010-08-14	1.093	0.18	0.024	0.024	0.307	0.571271	PETROMIRA	1.51344	41.491	8787
2	67	2010-08-15	1.093	0.18	0.024	0.024	0.307	0.571271	PETROMIRA	1.51344	41.491	8787
2	68	2010-08-16	1.093	0.18	0.024	0.024	0.307	0.571271	PETROMIRA	1.51344	41.491	8787
2	69	2010-08-17	1.078	0.18	0.024	0.024	0.307	0.558559	PETROMIRA	1.51344	41.491	8787
2	70	2010-08-18	1.078	0.18	0.024	0.024	0.307	0.558559	PETROMIRA	1.51344	41.491	8787
2	71	2010-08-19	1.073	0.18	0.024	0.024	0.307	0.554322	PETROMIRA	1.51344	41.491	8787
2	72	2010-08-20	1.073	0.18	0.024	0.024	0.307	0.554322	PETROMIRA	1.51344	41.491	8787
2	73	2010-08-21	1.073	0.18	0.024	0.024	0.307	0.554322	PETROMIRA	1.51344	41.491	8787
2	74	2010-08-22	1.073	0.18	0.024	0.024	0.307	0.554322	PETROMIRA	1.51344	41.491	8787
2	75	2010-08-23	1.073	0.18	0.024	0.024	0.307	0.554322	PETROMIRA	1.51344	41.491	8787
2	76	2010-08-24	1.061	0.18	0.024	0.024	0.307	0.544153	PETROMIRA	1.51344	41.491	8787
2	77	2010-08-25	1.069	0.18	0.024	0.024	0.307	0.550932	PETROMIRA	1.51344	41.491	8787
2	78	2010-08-26	1.069	0.18	0.024	0.024	0.307	0.550932	PETROMIRA	1.51344	41.491	8787
2	79	2010-08-27	1.069	0.18	0.024	0.024	0.307	0.550932	PETROMIRA	1.51344	41.491	8787
2	80	2010-08-28	1.069	0.18	0.024	0.024	0.307	0.550932	PETROMIRA	1.51344	41.491	8787
2	81	2010-08-29	1.078	0.18	0.024	0.024	0.307	0.558559	PETROMIRA	1.51344	41.491	8787
2	82	2010-08-30	1.078	0.18	0.024	0.024	0.307	0.558559	PETROMIRA	1.51344	41.491	8787
2	83	2010-08-31	1.078	0.18	0.024	0.024	0.307	0.558559	PETROMIRA	1.51344	41.491	8787
2	84	2010-09-01	1.086	0.18	0.024	0.024	0.307	0.565339	PETROMIRA	1.51344	41.491	8787
2	85	2010-09-02	1.086	0.18	0.024	0.024	0.307	0.565339	PETROMIRA	1.51344	41.491	8787
2	86	2010-09-03	1.086	0.18	0.024	0.024	0.307	0.565339	PETROMIRA	1.51344	41.491	8787
2	87	2010-09-04	1.086	0.18	0.024	0.024	0.307	0.565339	PETROMIRA	1.51344	41.491	8787
2	88	2010-09-05	1.086	0.18	0.024	0.024	0.307	0.565339	PETROMIRA	1.51344	41.491	8787
2	89	2010-09-06	1.086	0.18	0.024	0.024	0.307	0.565339	PETROMIRA	1.51344	41.491	8787
2	90	2010-09-07	1.078	0.18	0.024	0.024	0.307	0.558559	PETROMIRA	1.51344	41.491	8787
2	91	2010-09-08	1.078	0.18	0.024	0.024	0.307	0.558559	PETROMIRA	1.51344	41.491	8787
2	92	2010-09-09	1.084	0.18	0.024	0.024	0.307	0.563644	PETROMIRA	1.51344	41.491	8787
2	93	2010-09-10	1.084	0.18	0.024	0.024	0.307	0.563644	PETROMIRA	1.51344	41.491	8787
2	94	2010-09-11	1.084	0.18	0.024	0.024	0.307	0.563644	PETROMIRA	1.51344	41.491	8787
2	95	2010-09-12	1.084	0.18	0.024	0.024	0.307	0.563644	PETROMIRA	1.51344	41.491	8787
2	96	2010-09-13	1.084	0.18	0.024	0.024	0.307	0.563644	PETROMIRA	1.51344	41.491	8787
2	97	2010-09-14	1.084	0.18	0.024	0.024	0.307	0.563644	PETROMIRA	1.51344	41.491	8787
2	98	2010-09-15	1.099	0.18	0.024	0.024	0.307	0.576356	PETROMIRA	1.51344	41.491	8787
2	99	2010-09-16	1.099	0.18	0.024	0.024	0.307	0.576356	PETROMIRA	1.51344	41.491	8787
2	100	2010-09-17	1.099	0.18	0.024	0.024	0.307	0.576356	PETROMIRA	1.51344	41.491	8787
2	101	2010-09-18	1.099	0.18	0.024	0.024	0.307	0.576356	PETROMIRA	1.51344	41.491	8787
2	102	2010-09-19	1.099	0.18	0.024	0.024	0.307	0.576356	PETROMIRA	1.51344	41.491	8787
2	103	2010-09-20	1.099	0.18	0.024	0.024	0.307	0.576356	PETROMIRA	1.51344	41.491	8787
2	104	2010-09-21	1.091	0.18	0.024	0.024	0.307	0.569576	PETROMIRA	1.51344	41.491	8787
2	105	2010-09-22	1.091	0.18	0.024	0.024	0.307	0.569576	PETROMIRA	1.51344	41.491	8787
2	106	2010-09-23	1.091	0.18	0.024	0.024	0.307	0.569576	PETROMIRA	1.51344	41.491	8787
2	107	2010-09-24	1.091	0.18	0.024	0.024	0.307	0.569576	PETROMIRA	1.51344	41.491	8787
2	108	2010-09-25	1.08936	0.18	0.024	0.024	0.307	0.568184	PETROMIRA	1.51344	41.491	8787
2	109	2010-09-26	1.08767	0.18	0.024	0.024	0.307	0.566753	PETROMIRA	1.51344	41.491	8787
2	110	2010-09-27	1.086	0.18	0.024	0.024	0.307	0.565339	PETROMIRA	1.51344	41.491	8787
2	111	2010-09-28	1.08	0.18	0.024	0.024	0.307	0.560254	PETROMIRA	1.51344	41.491	8787
2	112	2010-09-29	1.08	0.18	0.024	0.024	0.307	0.560254	PETROMIRA	1.51344	41.491	8787
2	113	2010-09-30	1.08	0.18	0.024	0.024	0.307	0.560254	PETROMIRA	1.51344	41.491	8787
2	114	2010-10-01	1.08	0.18	0.024	0.024	0.307	0.560254	PETROMIRA	1.51344	41.491	8787
2	115	2010-10-02	1.08	0.18	0.024	0.024	0.307	0.560254	PETROMIRA	1.51344	41.491	8787
2	116	2010-10-03	1.08	0.18	0.024	0.024	0.307	0.560254	PETROMIRA	1.51344	41.491	8787
2	117	2010-10-04	1.08	0.18	0.024	0.024	0.307	0.560254	PETROMIRA	1.51344	41.491	8787
2	118	2010-10-05	1.08	0.18	0.024	0.024	0.307	0.560254	PETROMIRA	1.51344	41.491	8787
2	119	2010-10-06	1.08847	0.18	0.024	0.024	0.307	0.567429	PETROMIRA	1.51344	41.491	8787
2	120	2010-10-07	1.097	0.18	0.024	0.024	0.307	0.574661	PETROMIRA	1.51344	41.491	8787
2	121	2010-10-08	1.097	0.18	0.024	0.024	0.307	0.574661	PETROMIRA	1.51344	41.491	8787
2	122	2010-10-09	1.099	0.18	0.024	0.024	0.307	0.576358	PETROMIRA	1.51344	41.491	8787
2	123	2010-10-10	1.101	0.18	0.024	0.024	0.307	0.578051	PETROMIRA	1.51344	41.491	8787
2	124	2010-10-11	1.101	0.18	0.024	0.024	0.307	0.578051	PETROMIRA	1.51344	41.491	8787
2	125	2010-10-12	1.096	0.18	0.024	0.024	0.307	0.573814	PETROMIRA	1.51344	41.491	8787
2	126	2010-10-13	1.096	0.18	0.024	0.024	0.307	0.573814	PETROMIRA	1.51344	41.491	8787
2	127	2010-10-14	1.096	0.18	0.024	0.024	0.307	0.573814	PETROMIRA	1.51344	41.491	8787
2	128	2010-10-15	1.096	0.18	0.024	0.024	0.307	0.573814	PETROMIRA	1.51344	41.491	8787
2	129	2010-10-16	1.096	0.18	0.024	0.024	0.307	0.573814	PETROMIRA	1.51344	41.491	8787
2	130	2010-10-17	1.096	0.18	0.024	0.024	0.307	0.573814	PETROMIRA	1.51344	41.491	8787
2	131	2010-10-18	1.096	0.18	0.024	0.024	0.307	0.573814	PETROMIRA	1.51344	41.491	8787
2	132	2010-10-19	1.086	0.18	0.024	0.024	0.307	0.565339	PETROMIRA	1.51344	41.491	8787
2	133	2010-10-20	1.086	0.18	0.024	0.024	0.307	0.565339	PETROMIRA	1.51344	41.491	8787
2	134	2010-10-21	1.091	0.18	0.024	0.024	0.307	0.569576	PETROMIRA	1.51344	41.491	8787
2	135	2010-10-22	1.091	0.18	0.024	0.024	0.307	0.569576	PETROMIRA	1.51344	41.491	8787
2	136	2010-10-23	1.091	0.18	0.024	0.024	0.307	0.569576	PETROMIRA	1.51344	41.491	8787
2	137	2010-10-24	1.091	0.18	0.024	0.024	0.307	0.569576	PETROMIRA	1.51344	41.491	8787
2	138	2010-10-25	1.091	0.18	0.024	0.024	0.307	0.569576	PETROMIRA	1.51344	41.491	8787
2	139	2010-10-26	1.086	0.18	0.024	0.024	0.307	0.565339	PETROMIRA	1.51344	41.491	8787
2	140	2010-10-27	1.086	0.18	0.024	0.024	0.307	0.565339	PETROMIRA	1.51344	41.491	8787
2	141	2010-10-28	1.086	0.18	0.024	0.024	0.307	0.565339	PETROMIRA	1.51344	41.491	8787
2	142	2010-10-29	1.091	0.18	0.024	0.024	0.307	0.569576	PETROMIRA	1.51344	41.491	8787
2	143	2010-10-30	1.091	0.18	0.024	0.024	0.307	0.569576	PETROMIRA	1.51344	41.491	8787
2	144	2010-10-31	1.096	0.18	0.024	0.024	0.307	0.573814	PETROMIRA	1.51344	41.491	8787
2	145	2010-11-01	1.096	0.18	0.024	0.024	0.307	0.573814	PETROMIRA	1.51344	41.491	8787
2	146	2010-11-02	1.096	0.18	0.024	0.024	0.307	0.573814	PETROMIRA	1.51344	41.491	8787
2	147	2010-11-03	1.096	0.18	0.024	0.024	0.307	0.573814	PETROMIRA	1.51344	41.491	8787
2	148	2010-11-04	1.096	0.18	0.024	0.024	0.307	0.573814	PETROMIRA	1.51344	41.491	8787
2	149	2010-11-05	1.096	0.18	0.024	0.024	0.307	0.573814	PETROMIRA	1.51344	41.491	8787
2	150	2010-11-06	1.096	0.18	0.024	0.024	0.307	0.573814	PETROMIRA	1.51344	41.491	8787
2	151	2010-11-07	1.096	0.18	0.024	0.024	0.307	0.573814	PETROMIRA	1.51344	41.491	8787
2	152	2010-11-08	1.096	0.18	0.024	0.024	0.307	0.573814	PETROMIRA	1.51344	41.491	8787
2	153	2010-11-09	1.096	0.18	0.024	0.024	0.307	0.573814	PETROMIRA	1.51344	41.491	8787
2	154	2010-11-10	1.103	0.18	0.024	0.024	0.307	0.579746	PETROMIRA	1.51344	41.491	8787
2	155	2010-11-11	1.103	0.18	0.024	0.024	0.307	0.579746	PETROMIRA	1.51344	41.491	8787
2	156	2010-11-12	1.113	0.18	0.024	0.024	0.307	0.58822	PETROMIRA	1.51344	41.491	8787
2	157	2010-11-13	1.123	0.18	0.024	0.024	0.307	0.596695	PETROMIRA	1.51344	41.491	8787
2	158	2010-11-14	1.123	0.18	0.024	0.024	0.307	0.596695	PETROMIRA	1.51344	41.491	8787
2	159	2010-11-15	1.123	0.18	0.024	0.024	0.307	0.596695	PETROMIRA	1.51344	41.491	8787
2	160	2010-11-16	1.123	0.18	0.024	0.024	0.307	0.596695	PETROMIRA	1.51344	41.491	8787
2	161	2010-11-17	1.123	0.18	0.024	0.024	0.307	0.596695	PETROMIRA	1.51344	41.491	8787
2	162	2010-11-18	1.126	0.18	0.024	0.024	0.307	0.599237	PETROMIRA	1.51344	41.491	8787
2	163	2010-11-19	1.126	0.18	0.024	0.024	0.307	0.599237	PETROMIRA	1.51344	41.491	8787
2	164	2010-11-20	1.126	0.18	0.024	0.024	0.307	0.599237	PETROMIRA	1.51344	41.491	8787
2	165	2010-11-21	1.126	0.18	0.024	0.024	0.307	0.599237	PETROMIRA	1.51344	41.491	8787
2	166	2010-11-22	1.126	0.18	0.024	0.024	0.307	0.599237	PETROMIRA	1.51344	41.491	8787
2	167	2010-11-23	1.106	0.18	0.024	0.024	0.307	0.582288	PETROMIRA	1.51344	41.491	8787
2	168	2010-11-24	1.106	0.18	0.024	0.024	0.307	0.582288	PETROMIRA	1.51344	41.491	8787
2	169	2010-11-25	1.10204	0.18	0.024	0.024	0.307	0.578928	PETROMIRA	1.51344	41.491	8787
2	170	2010-11-26	1.098	0.18	0.024	0.024	0.307	0.575508	PETROMIRA	1.51344	41.491	8787
2	171	2010-11-27	1.11144	0.18	0.024	0.024	0.307	0.586898	PETROMIRA	1.51344	41.491	8787
2	172	2010-11-28	1.125	0.18	0.024	0.024	0.307	0.59839	PETROMIRA	1.51344	41.491	8787
2	173	2010-11-29	1.125	0.18	0.024	0.024	0.307	0.59839	PETROMIRA	1.51344	41.491	8787
2	174	2010-11-30	1.125	0.18	0.024	0.024	0.307	0.59839	PETROMIRA	1.51344	41.491	8787
2	175	2010-12-01	1.125	0.18	0.024	0.024	0.307	0.59839	PETROMIRA	1.51344	41.491	8787
2	176	2010-12-02	1.137	0.18	0.024	0.024	0.307	0.608559	PETROMIRA	1.51344	41.491	8787
2	177	2010-12-03	1.137	0.18	0.024	0.024	0.307	0.608559	PETROMIRA	1.51344	41.491	8787
2	178	2010-12-04	1.142	0.18	0.024	0.024	0.307	0.612797	PETROMIRA	1.51344	41.491	8787
2	179	2010-12-05	1.142	0.18	0.024	0.024	0.307	0.612797	PETROMIRA	1.51344	41.491	8787
2	180	2010-12-06	1.142	0.18	0.024	0.024	0.307	0.612797	PETROMIRA	1.51344	41.491	8787
2	181	2010-12-07	1.142	0.18	0.024	0.024	0.307	0.612797	PETROMIRA	1.51344	41.491	8787
2	182	2010-12-08	1.155	0.18	0.024	0.024	0.307	0.623814	PETROMIRA	1.51344	41.491	8787
2	183	2010-12-09	1.155	0.18	0.024	0.024	0.307	0.623814	PETROMIRA	1.51344	41.491	8787
2	184	2010-12-10	1.155	0.18	0.024	0.024	0.307	0.623814	PETROMIRA	1.51344	41.491	8787
2	185	2010-12-11	1.155	0.18	0.024	0.024	0.307	0.623814	PETROMIRA	1.51344	41.491	8787
2	186	2010-12-12	1.155	0.18	0.024	0.024	0.307	0.623814	PETROMIRA	1.51344	41.491	8787
2	187	2010-12-13	1.155	0.18	0.024	0.024	0.307	0.623814	PETROMIRA	1.51344	41.491	8787
2	188	2010-12-14	1.161	0.18	0.024	0.024	0.307	0.628898	PETROMIRA	1.51344	41.491	8787
2	189	2010-12-15	1.161	0.18	0.024	0.024	0.307	0.628898	PETROMIRA	1.51344	41.491	8787
2	190	2010-12-16	1.161	0.18	0.024	0.024	0.307	0.628898	PETROMIRA	1.51344	41.491	8787
2	191	2010-12-17	1.161	0.18	0.024	0.024	0.307	0.628898	PETROMIRA	1.51344	41.491	8787
2	192	2010-12-18	1.161	0.18	0.024	0.024	0.307	0.628898	PETROMIRA	1.51344	41.491	8787
2	193	2010-12-19	1.161	0.18	0.024	0.024	0.307	0.628898	PETROMIRA	1.51344	41.491	8787
2	194	2010-12-20	1.161	0.18	0.024	0.024	0.307	0.628898	PETROMIRA	1.51344	41.491	8787
2	195	2010-12-21	1.161	0.18	0.024	0.024	0.307	0.628898	PETROMIRA	1.51344	41.491	8787
2	196	2010-12-22	1.161	0.18	0.024	0.024	0.307	0.628898	PETROMIRA	1.51344	41.491	8787
2	197	2010-12-23	1.161	0.18	0.024	0.024	0.307	0.628898	PETROMIRA	1.51344	41.491	8787
2	198	2010-12-24	1.171	0.18	0.024	0.024	0.307	0.637373	PETROMIRA	1.51344	41.491	8787
2	199	2010-12-25	1.17599	0.18	0.024	0.024	0.307	0.641599	PETROMIRA	1.51344	41.491	8787
2	200	2010-12-26	1.181	0.18	0.024	0.024	0.307	0.645847	PETROMIRA	1.51344	41.491	8787
2	201	2010-12-27	1.1835	0.18	0.024	0.024	0.307	0.647967	PETROMIRA	1.51344	41.491	8787
2	202	2010-12-28	1.186	0.18	0.024	0.024	0.307	0.650085	PETROMIRA	1.51344	41.491	8787
2	203	2010-12-29	1.186	0.18	0.024	0.024	0.307	0.650085	PETROMIRA	1.51344	41.491	8787
2	204	2010-12-30	1.186	0.18	0.024	0.024	0.307	0.650085	PETROMIRA	1.51344	41.491	8787
2	205	2010-12-31	1.186	0.18	0.024	0.024	0.307	0.650085	PETROMIRA	1.51344	41.491	8787
2	206	2011-01-01	1.186	0.18	0.024	0.024	0.307	0.650085	PETROMIRA	1.51344	41.491	8787
2	207	2011-01-02	1.186	0.18	0.024	0.024	0.307	0.650085	PETROMIRA	1.51344	41.491	8787
2	208	2011-01-03	1.186	0.18	0.024	0.024	0.307	0.650085	PETROMIRA	1.51344	41.491	8787
2	209	2011-01-04	1.176	0.18	0.024	0.024	0.307	0.64161	PETROMIRA	1.51344	41.491	8787
2	210	2011-01-05	1.176	0.18	0.024	0.024	0.307	0.64161	PETROMIRA	1.51344	41.491	8787
2	211	2011-01-06	1.176	0.18	0.024	0.024	0.307	0.64161	PETROMIRA	1.51344	41.491	8787
2	212	2011-01-07	1.176	0.18	0.024	0.024	0.307	0.64161	PETROMIRA	1.51344	41.491	8787
2	213	2011-01-08	1.176	0.18	0.024	0.024	0.307	0.64161	PETROMIRA	1.51344	41.491	8787
2	214	2011-01-09	1.191	0.18	0.024	0.024	0.307	0.654322	PETROMIRA	1.51344	41.491	8787
2	215	2011-01-10	1.191	0.18	0.024	0.024	0.307	0.654322	PETROMIRA	1.51344	41.491	8787
2	216	2011-01-11	1.191	0.18	0.024	0.024	0.307	0.654322	PETROMIRA	1.51344	41.491	8787
2	217	2011-01-12	1.196	0.18	0.024	0.024	0.307	0.658559	PETROMIRA	1.51344	41.491	8787
2	218	2011-01-13	1.196	0.18	0.024	0.024	0.307	0.658559	PETROMIRA	1.51344	41.491	8787
2	219	2011-01-14	1.216	0.18	0.024	0.024	0.307	0.675508	PETROMIRA	1.51344	41.491	8787
2	220	2011-01-15	1.216	0.18	0.024	0.024	0.307	0.675508	PETROMIRA	1.51344	41.491	8787
2	221	2011-01-16	1.216	0.18	0.024	0.024	0.307	0.675508	PETROMIRA	1.51344	41.491	8787
2	222	2011-01-17	1.216	0.18	0.024	0.024	0.307	0.675508	PETROMIRA	1.51344	41.491	8787
2	223	2011-01-18	1.211	0.18	0.024	0.024	0.307	0.671271	PETROMIRA	1.51344	41.491	8787
2	224	2011-01-19	1.211	0.18	0.024	0.024	0.307	0.671271	PETROMIRA	1.51344	41.491	8787
2	225	2011-01-20	1.211	0.18	0.024	0.024	0.307	0.671271	PETROMIRA	1.51344	41.491	8787
2	226	2011-01-21	1.211	0.18	0.024	0.024	0.307	0.671271	PETROMIRA	1.51344	41.491	8787
2	227	2011-01-22	1.211	0.18	0.024	0.024	0.307	0.671271	PETROMIRA	1.51344	41.491	8787
2	228	2011-01-23	1.211	0.18	0.024	0.024	0.307	0.671271	PETROMIRA	1.51344	41.491	8787
2	229	2011-01-24	1.211	0.18	0.024	0.024	0.307	0.671271	PETROMIRA	1.51344	41.491	8787
2	230	2011-01-25	1.201	0.18	0.024	0.024	0.307	0.662797	PETROMIRA	1.51344	41.491	8787
2	231	2011-01-26	1.201	0.18	0.024	0.024	0.307	0.662797	PETROMIRA	1.51344	41.491	8787
2	232	2011-01-27	1.201	0.18	0.024	0.024	0.307	0.662797	PETROMIRA	1.51344	41.491	8787
2	233	2011-01-28	1.196	0.18	0.024	0.024	0.307	0.658559	PETROMIRA	1.51344	41.491	8787
2	234	2011-01-29	1.196	0.18	0.024	0.024	0.307	0.658559	PETROMIRA	1.51344	41.491	8787
2	235	2011-01-30	1.196	0.18	0.024	0.024	0.307	0.658559	PETROMIRA	1.51344	41.491	8787
2	236	2011-01-31	1.196	0.18	0.024	0.024	0.307	0.658559	PETROMIRA	1.51344	41.491	8787
2	237	2011-02-01	1.196	0.18	0.024	0.024	0.307	0.658559	PETROMIRA	1.51344	41.491	8787
2	238	2011-02-02	1.196	0.18	0.024	0.024	0.307	0.658559	PETROMIRA	1.51344	41.491	8787
2	239	2011-02-03	1.211	0.18	0.024	0.024	0.307	0.671271	PETROMIRA	1.51344	41.491	8787
2	240	2011-02-04	1.221	0.18	0.024	0.024	0.307	0.679746	PETROMIRA	1.51344	41.491	8787
2	241	2011-02-05	1.231	0.18	0.024	0.024	0.307	0.68822	PETROMIRA	1.51344	41.491	8787
2	242	2011-02-06	1.231	0.18	0.024	0.024	0.307	0.68822	PETROMIRA	1.51344	41.491	8787
2	243	2011-02-07	1.231	0.18	0.024	0.024	0.307	0.68822	PETROMIRA	1.51344	41.491	8787
2	244	2011-02-08	1.231	0.18	0.024	0.024	0.307	0.68822	PETROMIRA	1.51344	41.491	8787
2	245	2011-02-09	1.231	0.18	0.024	0.024	0.307	0.68822	PETROMIRA	1.51344	41.491	8787
2	246	2011-02-10	1.231	0.18	0.024	0.024	0.307	0.68822	PETROMIRA	1.51344	41.491	8787
2	247	2011-02-11	1.231	0.18	0.024	0.024	0.307	0.68822	PETROMIRA	1.51344	41.491	8787
2	248	2011-02-12	1.231	0.18	0.024	0.024	0.307	0.68822	PETROMIRA	1.51344	41.491	8787
2	249	2011-02-13	1.231	0.18	0.024	0.024	0.307	0.68822	PETROMIRA	1.51344	41.491	8787
2	250	2011-02-14	1.231	0.18	0.024	0.024	0.307	0.68822	PETROMIRA	1.51344	41.491	8787
2	251	2011-02-15	1.231	0.18	0.024	0.024	0.307	0.68822	PETROMIRA	1.51344	41.491	8787
2	252	2011-02-16	1.231	0.18	0.024	0.024	0.307	0.68822	PETROMIRA	1.51344	41.491	8787
2	253	2011-02-17	1.246	0.18	0.024	0.024	0.307	0.700932	PETROMIRA	1.51344	41.491	8787
2	254	2011-02-18	1.246	0.18	0.024	0.024	0.307	0.700932	PETROMIRA	1.51344	41.491	8787
2	255	2011-02-19	1.246	0.18	0.024	0.024	0.307	0.700932	PETROMIRA	1.51344	41.491	8787
2	256	2011-02-20	1.246	0.18	0.024	0.024	0.307	0.700932	PETROMIRA	1.51344	41.491	8787
2	257	2011-02-21	1.246	0.18	0.024	0.024	0.307	0.700932	PETROMIRA	1.51344	41.491	8787
2	258	2011-02-22	1.241	0.18	0.024	0.024	0.307	0.696695	PETROMIRA	1.51344	41.491	8787
2	259	2011-02-23	1.241	0.18	0.024	0.024	0.307	0.696695	PETROMIRA	1.51344	41.491	8787
2	260	2011-02-24	1.251	0.18	0.024	0.024	0.307	0.70517	PETROMIRA	1.51344	41.491	8787
2	261	2011-02-25	1.251	0.18	0.024	0.024	0.307	0.70517	PETROMIRA	1.51344	41.491	8787
2	262	2011-02-26	1.261	0.18	0.024	0.024	0.307	0.713644	PETROMIRA	1.51344	41.491	8787
2	263	2011-02-27	1.261	0.18	0.024	0.024	0.307	0.713644	PETROMIRA	1.51344	41.491	8787
2	264	2011-02-28	1.261	0.18	0.024	0.024	0.307	0.713644	PETROMIRA	1.51344	41.491	8787
2	265	2011-03-01	1.261	0.18	0.024	0.024	0.307	0.713644	PETROMIRA	1.51344	41.491	8787
2	266	2011-03-02	1.261	0.18	0.024	0.024	0.307	0.713644	PETROMIRA	1.51344	41.491	8787
2	267	2011-03-03	1.271	0.18	0.024	0.024	0.307	0.722119	PETROMIRA	1.51344	41.491	8787
2	268	2011-03-04	1.281	0.18	0.024	0.024	0.307	0.730593	PETROMIRA	1.51344	41.491	8787
2	269	2011-03-05	1.296	0.18	0.024	0.024	0.307	0.743305	PETROMIRA	1.51344	41.491	8787
2	270	2011-03-06	1.296	0.18	0.024	0.024	0.307	0.743305	PETROMIRA	1.51344	41.491	8787
2	271	2011-03-07	1.296	0.18	0.024	0.024	0.307	0.743305	PETROMIRA	1.51344	41.491	8787
2	272	2011-03-08	1.276	0.18	0.024	0.024	0.307	0.726356	PETROMIRA	1.51344	41.491	8787
2	273	2011-03-09	1.301	0.18	0.024	0.024	0.307	0.747542	PETROMIRA	1.51344	41.491	8787
2	274	2011-03-10	1.301	0.18	0.024	0.024	0.307	0.747542	PETROMIRA	1.51344	41.491	8787
2	275	2011-03-11	1.301	0.18	0.024	0.024	0.307	0.747542	PETROMIRA	1.51344	41.491	8787
2	276	2011-03-12	1.296	0.18	0.024	0.024	0.307	0.743305	PETROMIRA	1.51344	41.491	8787
2	277	2011-03-13	1.296	0.18	0.024	0.024	0.307	0.743305	PETROMIRA	1.51344	41.491	8787
2	278	2011-03-14	1.296	0.18	0.024	0.024	0.307	0.743305	PETROMIRA	1.51344	41.491	8787
2	279	2011-03-15	1.281	0.18	0.024	0.024	0.307	0.730593	PETROMIRA	1.51344	41.491	8787
2	280	2011-03-16	1.296	0.18	0.024	0.024	0.307	0.743305	PETROMIRA	1.51344	41.491	8787
2	281	2011-03-17	1.296	0.18	0.024	0.024	0.307	0.743305	PETROMIRA	1.51344	41.491	8787
2	282	2011-03-18	1.286	0.18	0.024	0.024	0.307	0.734831	PETROMIRA	1.51344	41.491	8787
2	283	2011-03-19	1.286	0.18	0.024	0.024	0.307	0.734831	PETROMIRA	1.51344	41.491	8787
2	284	2011-03-20	1.286	0.18	0.024	0.024	0.307	0.734831	PETROMIRA	1.51344	41.491	8787
2	285	2011-03-21	1.286	0.18	0.024	0.024	0.307	0.734831	PETROMIRA	1.51344	41.491	8787
2	286	2011-03-22	1.286	0.18	0.024	0.024	0.307	0.734831	PETROMIRA	1.51344	41.491	8787
2	287	2011-03-23	1.286	0.18	0.024	0.024	0.307	0.734831	PETROMIRA	1.51344	41.491	8787
2	288	2011-03-24	1.286	0.18	0.024	0.024	0.307	0.734831	PETROMIRA	1.51344	41.491	8787
2	289	2011-03-25	1.286	0.18	0.024	0.024	0.307	0.734831	PETROMIRA	1.51344	41.491	8787
2	290	2011-03-26	1.286	0.18	0.024	0.024	0.307	0.734831	PETROMIRA	1.51344	41.491	8787
2	291	2011-03-27	1.286	0.18	0.024	0.024	0.307	0.734831	PETROMIRA	1.51344	41.491	8787
2	292	2011-03-28	1.286	0.18	0.024	0.024	0.307	0.734831	PETROMIRA	1.51344	41.491	8787
2	293	2011-03-29	1.276	0.18	0.024	0.024	0.307	0.726356	PETROMIRA	1.51344	41.491	8787
2	294	2011-03-30	1.281	0.18	0.024	0.024	0.307	0.730593	PETROMIRA	1.51344	41.491	8787
2	295	2011-03-31	1.291	0.18	0.024	0.024	0.307	0.739068	PETROMIRA	1.51344	41.491	8787
2	296	2011-04-01	1.28853	0.18	0.024	0.024	0.307	0.736975	PETROMIRA	1.51344	41.491	8787
2	297	2011-04-02	1.286	0.18	0.024	0.024	0.307	0.734831	PETROMIRA	1.51344	41.491	8787
2	298	2011-04-03	1.286	0.18	0.024	0.024	0.307	0.734831	PETROMIRA	1.51344	41.491	8787
2	299	2011-04-04	1.286	0.18	0.024	0.024	0.307	0.734831	PETROMIRA	1.51344	41.491	8787
2	300	2011-04-05	1.281	0.18	0.024	0.024	0.307	0.730593	PETROMIRA	1.51344	41.491	8787
2	301	2011-04-06	1.294	0.18	0.024	0.024	0.307	0.74161	PETROMIRA	1.51344	41.491	8787
2	302	2011-04-07	1.294	0.18	0.024	0.024	0.307	0.74161	PETROMIRA	1.51344	41.491	8787
2	303	2011-04-08	1.304	0.18	0.024	0.024	0.307	0.750085	PETROMIRA	1.51344	41.491	8787
2	304	2011-04-09	1.304	0.18	0.024	0.024	0.307	0.750085	PETROMIRA	1.51344	41.491	8787
2	305	2011-04-10	1.304	0.18	0.024	0.024	0.307	0.750085	PETROMIRA	1.51344	41.491	8787
2	306	2011-04-11	1.304	0.18	0.024	0.024	0.307	0.750085	PETROMIRA	1.51344	41.491	8787
2	307	2011-04-12	1.299	0.18	0.024	0.024	0.307	0.745847	PETROMIRA	1.51344	41.491	8787
2	308	2011-04-13	1.314	0.18	0.024	0.024	0.307	0.758559	PETROMIRA	1.51344	41.491	8787
2	309	2011-04-14	1.314	0.18	0.024	0.024	0.307	0.758559	PETROMIRA	1.51344	41.491	8787
2	310	2011-04-15	1.304	0.18	0.024	0.024	0.307	0.750085	PETROMIRA	1.51344	41.491	8787
2	311	2011-04-16	1.304	0.18	0.024	0.024	0.307	0.750085	PETROMIRA	1.51344	41.491	8787
2	312	2011-04-17	1.304	0.18	0.024	0.024	0.307	0.750085	PETROMIRA	1.51344	41.491	8787
2	313	2011-04-18	1.304	0.18	0.024	0.024	0.307	0.750085	PETROMIRA	1.51344	41.491	8787
2	314	2011-04-19	1.29907	0.18	0.024	0.024	0.307	0.74591	PETROMIRA	1.51344	41.491	8787
2	315	2011-04-20	1.29399	0.18	0.024	0.024	0.307	0.741605	PETROMIRA	1.51344	41.491	8787
2	316	2011-04-21	1.289	0.18	0.024	0.024	0.307	0.737373	PETROMIRA	1.51344	41.491	8787
2	317	2011-04-22	1.289	0.18	0.024	0.024	0.307	0.737373	PETROMIRA	1.51344	41.491	8787
2	318	2011-04-23	1.289	0.18	0.024	0.024	0.307	0.737373	PETROMIRA	1.51344	41.491	8787
2	319	2011-04-24	1.289	0.18	0.024	0.024	0.307	0.737373	PETROMIRA	1.51344	41.491	8787
2	320	2011-04-25	1.289	0.18	0.024	0.024	0.307	0.737373	PETROMIRA	1.51344	41.491	8787
2	321	2011-04-26	1.289	0.18	0.024	0.024	0.307	0.737373	PETROMIRA	1.51344	41.491	8787
2	322	2011-04-27	1.284	0.18	0.024	0.024	0.307	0.733136	PETROMIRA	1.51344	41.491	8787
2	323	2011-04-28	1.284	0.18	0.024	0.024	0.307	0.733136	PETROMIRA	1.51344	41.491	8787
2	324	2011-04-29	1.284	0.18	0.024	0.024	0.307	0.733136	PETROMIRA	1.51344	41.491	8787
2	325	2011-04-30	1.284	0.18	0.024	0.024	0.307	0.733136	PETROMIRA	1.51344	41.491	8787
2	326	2011-05-01	1.284	0.18	0.024	0.024	0.307	0.733136	PETROMIRA	1.51344	41.491	8787
2	327	2011-05-02	1.284	0.18	0.024	0.024	0.307	0.733136	PETROMIRA	1.51344	41.491	8787
2	328	2011-05-03	1.284	0.18	0.024	0.024	0.307	0.733136	PETROMIRA	1.51344	41.491	8787
2	329	2011-05-04	1.284	0.18	0.024	0.024	0.307	0.733136	PETROMIRA	1.51344	41.491	8787
2	330	2011-05-05	1.284	0.18	0.024	0.024	0.307	0.733136	PETROMIRA	1.51344	41.491	8787
2	331	2011-05-06	1.274	0.18	0.024	0.024	0.307	0.724661	PETROMIRA	1.51344	41.491	8787
2	332	2011-05-07	1.259	0.18	0.024	0.024	0.307	0.711949	PETROMIRA	1.51344	41.491	8787
2	333	2011-05-08	1.224	0.18	0.024	0.024	0.307	0.682288	PETROMIRA	1.51344	41.491	8787
2	334	2011-05-09	1.224	0.18	0.024	0.024	0.307	0.682288	PETROMIRA	1.51344	41.491	8787
2	335	2011-05-10	1.224	0.18	0.024	0.024	0.307	0.682288	PETROMIRA	1.51344	41.491	8787
2	336	2011-05-11	1.224	0.18	0.024	0.024	0.307	0.682288	PETROMIRA	1.51344	41.491	8787
2	337	2011-05-12	1.229	0.18	0.024	0.024	0.307	0.686525	PETROMIRA	1.51344	41.491	8787
2	338	2011-05-13	1.244	0.18	0.024	0.024	0.307	0.699237	PETROMIRA	1.51344	41.491	8787
2	339	2011-05-14	1.244	0.18	0.024	0.024	0.307	0.699237	PETROMIRA	1.51344	41.491	8787
2	340	2011-05-15	1.244	0.18	0.024	0.024	0.307	0.699237	PETROMIRA	1.51344	41.491	8787
2	341	2011-05-16	1.244	0.18	0.024	0.024	0.307	0.699237	PETROMIRA	1.51344	41.491	8787
2	342	2011-05-17	1.214	0.18	0.024	0.024	0.307	0.673813	PETROMIRA	1.51344	41.491	8787
2	343	2011-05-18	1.214	0.18	0.024	0.024	0.307	0.673813	PETROMIRA	1.51344	41.491	8787
2	344	2011-05-19	1.244	0.18	0.024	0.024	0.307	0.699237	PETROMIRA	1.51344	41.491	8787
2	345	2011-05-20	1.224	0.18	0.024	0.024	0.307	0.682288	PETROMIRA	1.51344	41.491	8787
2	346	2011-05-21	1.234	0.18	0.024	0.024	0.307	0.690763	PETROMIRA	1.51344	41.491	8787
2	347	2011-05-22	1.234	0.18	0.024	0.024	0.307	0.690763	PETROMIRA	1.51344	41.491	8787
2	348	2011-05-23	1.234	0.18	0.024	0.024	0.307	0.690763	PETROMIRA	1.51344	41.491	8787
2	349	2011-05-24	1.229	0.18	0.024	0.024	0.307	0.686525	PETROMIRA	1.51344	41.491	8787
2	350	2011-05-25	1.229	0.18	0.024	0.024	0.307	0.686525	PETROMIRA	1.51344	41.491	8787
2	351	2011-05-26	1.234	0.18	0.024	0.024	0.307	0.690763	PETROMIRA	1.51344	41.491	8787
2	352	2011-05-27	1.244	0.18	0.024	0.024	0.307	0.699237	PETROMIRA	1.51344	41.491	8787
2	353	2011-05-28	1.24899	0.18	0.024	0.024	0.307	0.703465	PETROMIRA	1.51344	41.491	8787
2	354	2011-05-29	1.254	0.18	0.024	0.024	0.307	0.707712	PETROMIRA	1.51344	41.491	8787
2	355	2011-05-30	1.254	0.18	0.024	0.024	0.307	0.707712	PETROMIRA	1.51344	41.491	8787
2	356	2011-05-31	1.254	0.18	0.024	0.024	0.307	0.707712	PETROMIRA	1.51344	41.491	8787
2	357	2011-06-01	1.254	0.18	0.024	0.024	0.307	0.707712	PETROMIRA	1.51344	41.491	8787
2	358	2011-06-02	1.254	0.18	0.024	0.024	0.307	0.707712	PETROMIRA	1.51344	41.491	8787
2	359	2011-06-03	1.259	0.18	0.024	0.024	0.307	0.711949	PETROMIRA	1.51344	41.491	8787
2	360	2011-06-04	1.259	0.18	0.024	0.024	0.307	0.711949	PETROMIRA	1.51344	41.491	8787
2	361	2011-06-05	1.259	0.18	0.024	0.024	0.307	0.711949	PETROMIRA	1.51344	41.491	8787
2	362	2011-06-06	1.259	0.18	0.024	0.024	0.307	0.711949	PETROMIRA	1.51344	41.491	8787
2	363	2011-06-07	1.239	0.18	0.024	0.024	0.307	0.695	PETROMIRA	1.51344	41.491	8787
2	364	2011-06-08	1.249	0.18	0.024	0.024	0.307	0.703475	PETROMIRA	1.51344	41.491	8787
2	365	2011-06-09	1.249	0.18	0.024	0.024	0.307	0.703475	PETROMIRA	1.51344	41.491	8787
2	366	2011-06-10	1.249	0.18	0.024	0.024	0.307	0.703475	PETROMIRA	1.51344	41.491	8787
2	367	2011-06-11	1.249	0.18	0.024	0.024	0.307	0.703475	PETROMIRA	1.51344	41.491	8787
2	368	2011-06-12	1.257	0.18	0.024	0.024	0.307	0.710254	PETROMIRA	1.51344	41.491	8787
2	369	2011-06-13	1.257	0.18	0.024	0.024	0.307	0.710254	PETROMIRA	1.51344	41.491	8787
2	370	2011-06-14	1.257	0.18	0.024	0.024	0.307	0.710254	PETROMIRA	1.51344	41.491	8787
2	371	2011-06-15	1.262	0.18	0.024	0.024	0.307	0.714491	PETROMIRA	1.51344	41.491	8787
2	372	2011-06-16	1.277	0.18	0.024	0.024	0.307	0.727203	PETROMIRA	1.51344	41.491	8787
2	373	2011-06-17	1.277	0.18	0.024	0.024	0.307	0.727203	PETROMIRA	1.51344	41.491	8787
2	374	2011-06-18	1.277	0.18	0.024	0.024	0.307	0.727203	PETROMIRA	1.51344	41.491	8787
2	375	2011-06-19	1.277	0.18	0.024	0.024	0.307	0.727203	PETROMIRA	1.51344	41.491	8787
2	376	2011-06-20	1.277	0.18	0.024	0.024	0.307	0.727203	PETROMIRA	1.51344	41.491	8787
2	377	2011-06-21	1.262	0.18	0.024	0.024	0.307	0.714491	PETROMIRA	1.51344	41.491	8787
2	378	2011-06-22	1.262	0.18	0.024	0.024	0.307	0.714491	PETROMIRA	1.51344	41.491	8787
2	379	2011-06-23	1.262	0.18	0.024	0.024	0.307	0.714491	PETROMIRA	1.51344	41.491	8787
2	380	2011-06-24	1.252	0.18	0.024	0.024	0.307	0.706017	PETROMIRA	1.51344	41.491	8787
2	381	2011-06-25	1.252	0.18	0.024	0.024	0.307	0.706017	PETROMIRA	1.51344	41.491	8787
2	382	2011-06-26	1.252	0.18	0.024	0.024	0.307	0.706017	PETROMIRA	1.51344	41.491	8787
2	383	2011-06-27	1.252	0.18	0.024	0.024	0.307	0.706017	PETROMIRA	1.51344	41.491	8787
2	384	2011-06-28	1.227	0.18	0.024	0.024	0.307	0.684831	PETROMIRA	1.51344	41.491	8787
2	385	2011-06-29	1.227	0.18	0.024	0.024	0.307	0.684831	PETROMIRA	1.51344	41.491	8787
2	386	2011-06-30	1.219	0.18	0.024	0.024	0.307	0.678051	PETROMIRA	1.51344	41.491	8787
2	387	2011-07-01	1.219	0.18	0.024	0.024	0.307	0.678051	PETROMIRA	1.51344	41.491	8787
2	388	2011-07-02	1.234	0.18	0.024	0.024	0.307	0.690763	PETROMIRA	1.51344	41.491	8787
2	389	2011-07-03	1.234	0.18	0.024	0.024	0.307	0.690763	PETROMIRA	1.51344	41.491	8787
2	390	2011-07-04	1.234	0.18	0.024	0.024	0.307	0.690763	PETROMIRA	1.51344	41.491	8787
2	391	2011-07-05	1.23153	0.18	0.024	0.024	0.307	0.688669	PETROMIRA	1.51344	41.491	8787
2	392	2011-07-06	1.229	0.18	0.024	0.024	0.307	0.686525	PETROMIRA	1.51344	41.491	8787
2	393	2011-07-07	1.229	0.18	0.024	0.024	0.307	0.686525	PETROMIRA	1.51344	41.491	8787
2	394	2011-07-08	1.241	0.18	0.024	0.024	0.307	0.696695	PETROMIRA	1.51344	41.491	8787
2	395	2011-07-09	1.246	0.18	0.024	0.024	0.307	0.700932	PETROMIRA	1.51344	41.491	8787
2	396	2011-07-10	1.256	0.18	0.024	0.024	0.307	0.709407	PETROMIRA	1.51344	41.491	8787
2	397	2011-07-11	1.256	0.18	0.024	0.024	0.307	0.709407	PETROMIRA	1.51344	41.491	8787
2	398	2011-07-12	1.256	0.18	0.024	0.024	0.307	0.709407	PETROMIRA	1.51344	41.491	8787
2	399	2011-07-13	1.276	0.18	0.024	0.024	0.307	0.726356	PETROMIRA	1.51344	41.491	8787
2	400	2011-07-14	1.276	0.18	0.024	0.024	0.307	0.726356	PETROMIRA	1.51344	41.491	8787
2	401	2011-07-15	1.288	0.18	0.024	0.024	0.307	0.736525	PETROMIRA	1.51344	41.491	8787
2	402	2011-07-16	1.288	0.18	0.024	0.024	0.307	0.736525	PETROMIRA	1.51344	41.491	8787
2	403	2011-07-17	1.288	0.18	0.024	0.024	0.307	0.736525	PETROMIRA	1.51344	41.491	8787
2	404	2011-07-18	1.288	0.18	0.024	0.024	0.307	0.736525	PETROMIRA	1.51344	41.491	8787
2	405	2011-07-19	1.28	0.18	0.024	0.024	0.307	0.729746	PETROMIRA	1.51344	41.491	8787
2	406	2011-07-20	1.29	0.18	0.024	0.024	0.307	0.73822	PETROMIRA	1.51344	41.491	8787
2	407	2011-07-21	1.29	0.18	0.024	0.024	0.307	0.73822	PETROMIRA	1.51344	41.491	8787
2	408	2011-07-22	1.29	0.18	0.024	0.024	0.307	0.73822	PETROMIRA	1.51344	41.491	8787
2	409	2011-07-23	1.29	0.18	0.024	0.024	0.307	0.73822	PETROMIRA	1.51344	41.491	8787
2	410	2011-07-24	1.29	0.18	0.024	0.024	0.307	0.73822	PETROMIRA	1.51344	41.491	8787
2	411	2011-07-25	1.29	0.18	0.024	0.024	0.307	0.73822	PETROMIRA	1.51344	41.491	8787
2	412	2011-07-26	1.275	0.18	0.024	0.024	0.307	0.725509	PETROMIRA	1.51344	41.491	8787
2	413	2011-07-27	1.275	0.18	0.024	0.024	0.307	0.725509	PETROMIRA	1.51344	41.491	8787
2	414	2011-07-28	1.275	0.18	0.024	0.024	0.307	0.725509	PETROMIRA	1.51344	41.491	8787
2	415	2011-07-29	1.275	0.18	0.024	0.024	0.307	0.725509	PETROMIRA	1.51344	41.491	8787
2	416	2011-07-30	1.275	0.18	0.024	0.024	0.307	0.725509	PETROMIRA	1.51344	41.491	8787
2	417	2011-07-31	1.275	0.18	0.024	0.024	0.307	0.725509	PETROMIRA	1.51344	41.491	8787
2	418	2011-08-01	1.275	0.18	0.024	0.024	0.307	0.725509	PETROMIRA	1.51344	41.491	8787
2	419	2011-08-02	1.275	0.18	0.024	0.024	0.307	0.725509	PETROMIRA	1.51344	41.491	8787
2	420	2011-08-03	1.275	0.18	0.024	0.024	0.307	0.725509	PETROMIRA	1.51344	41.491	8787
2	421	2011-08-04	1.275	0.18	0.024	0.024	0.307	0.725509	PETROMIRA	1.51344	41.491	8787
2	422	2011-08-05	1.283	0.18	0.024	0.024	0.307	0.732288	PETROMIRA	1.51344	41.491	8787
2	423	2011-08-06	1.283	0.18	0.024	0.024	0.307	0.732288	PETROMIRA	1.51344	41.491	8787
2	424	2011-08-07	1.283	0.18	0.024	0.024	0.307	0.732288	PETROMIRA	1.51344	41.491	8787
2	425	2011-08-08	1.283	0.18	0.024	0.024	0.307	0.732288	PETROMIRA	1.51344	41.491	8787
2	426	2011-08-09	1.27059	0.18	0.024	0.024	0.307	0.721768	PETROMIRA	1.51344	41.491	8787
2	427	2011-08-10	1.258	0.18	0.024	0.024	0.307	0.711102	PETROMIRA	1.51344	41.491	8787
2	428	2011-08-11	1.248	0.18	0.024	0.024	0.307	0.702627	PETROMIRA	1.51344	41.491	8787
2	429	2011-08-12	1.23807	0.18	0.024	0.024	0.307	0.694213	PETROMIRA	1.51344	41.491	8787
2	430	2011-08-13	1.228	0.18	0.024	0.024	0.307	0.685678	PETROMIRA	1.51344	41.491	8787
2	431	2011-08-14	1.228	0.18	0.024	0.024	0.307	0.685678	PETROMIRA	1.51344	41.491	8787
2	432	2011-08-15	1.228	0.18	0.024	0.024	0.307	0.685678	PETROMIRA	1.51344	41.491	8787
2	433	2011-08-16	1.228	0.18	0.024	0.024	0.307	0.685678	PETROMIRA	1.51344	41.491	8787
2	434	2011-08-17	1.228	0.18	0.024	0.024	0.307	0.685678	PETROMIRA	1.51344	41.491	8787
2	435	2011-08-18	1.238	0.18	0.024	0.024	0.307	0.694152	PETROMIRA	1.51344	41.491	8787
2	436	2011-08-19	1.238	0.18	0.024	0.024	0.307	0.694152	PETROMIRA	1.51344	41.491	8787
2	437	2011-08-20	1.238	0.18	0.024	0.024	0.307	0.694152	PETROMIRA	1.51344	41.491	8787
2	438	2011-08-21	1.238	0.18	0.024	0.024	0.307	0.694152	PETROMIRA	1.51344	41.491	8787
2	439	2011-08-22	1.238	0.18	0.024	0.024	0.307	0.694152	PETROMIRA	1.51344	41.491	8787
2	440	2011-08-23	1.228	0.18	0.024	0.024	0.307	0.685678	PETROMIRA	1.51344	41.491	8787
2	441	2011-08-24	1.228	0.18	0.024	0.024	0.307	0.685678	PETROMIRA	1.51344	41.491	8787
2	442	2011-08-25	1.228	0.18	0.024	0.024	0.307	0.685678	PETROMIRA	1.51344	41.491	8787
2	443	2011-08-26	1.228	0.18	0.024	0.024	0.307	0.685678	PETROMIRA	1.51344	41.491	8787
2	444	2011-08-27	1.238	0.18	0.024	0.024	0.307	0.694152	PETROMIRA	1.51344	41.491	8787
2	445	2011-08-28	1.238	0.18	0.024	0.024	0.307	0.694152	PETROMIRA	1.51344	41.491	8787
2	446	2011-08-29	1.238	0.18	0.024	0.024	0.307	0.694152	PETROMIRA	1.51344	41.491	8787
2	447	2011-08-30	1.243	0.18	0.024	0.024	0.307	0.69839	PETROMIRA	1.51344	41.491	8787
2	448	2011-08-31	1.243	0.18	0.024	0.024	0.307	0.69839	PETROMIRA	1.51344	41.491	8787
2	449	2011-09-01	1.243	0.18	0.024	0.024	0.307	0.69839	PETROMIRA	1.51344	41.491	8787
2	450	2011-09-02	1.258	0.18	0.024	0.024	0.307	0.711102	PETROMIRA	1.51344	41.491	8787
2	451	2011-09-03	1.258	0.18	0.024	0.024	0.307	0.711102	PETROMIRA	1.51344	41.491	8787
2	452	2011-09-04	1.258	0.18	0.024	0.024	0.307	0.711102	PETROMIRA	1.51344	41.491	8787
2	453	2011-09-05	1.258	0.18	0.024	0.024	0.307	0.711102	PETROMIRA	1.51344	41.491	8787
2	454	2011-09-06	1.258	0.18	0.024	0.024	0.307	0.711102	PETROMIRA	1.51344	41.491	8787
2	455	2011-09-07	1.258	0.18	0.024	0.024	0.307	0.711102	PETROMIRA	1.51344	41.491	8787
2	456	2011-09-08	1.258	0.18	0.024	0.024	0.307	0.711102	PETROMIRA	1.51344	41.491	8787
2	457	2011-09-09	1.258	0.18	0.024	0.024	0.307	0.711102	PETROMIRA	1.51344	41.491	8787
2	458	2011-09-10	1.278	0.18	0.024	0.024	0.307	0.728051	PETROMIRA	1.51344	41.491	8787
2	459	2011-09-11	1.278	0.18	0.024	0.024	0.307	0.728051	PETROMIRA	1.51344	41.491	8787
2	460	2011-09-12	1.278	0.18	0.024	0.024	0.307	0.728051	PETROMIRA	1.51344	41.491	8787
2	461	2011-09-13	1.263	0.18	0.024	0.024	0.307	0.715339	PETROMIRA	1.51344	41.491	8787
2	462	2011-09-14	1.273	0.18	0.024	0.024	0.307	0.723813	PETROMIRA	1.51344	41.491	8787
2	463	2011-09-15	1.273	0.18	0.024	0.024	0.307	0.723813	PETROMIRA	1.51344	41.491	8787
2	464	2011-09-16	1.273	0.18	0.024	0.024	0.307	0.723813	PETROMIRA	1.51344	41.491	8787
2	465	2011-09-17	1.273	0.18	0.024	0.024	0.307	0.723813	PETROMIRA	1.51344	41.491	8787
2	466	2011-09-18	1.273	0.18	0.024	0.024	0.307	0.723813	PETROMIRA	1.51344	41.491	8787
2	467	2011-09-19	1.273	0.18	0.024	0.024	0.307	0.723813	PETROMIRA	1.51344	41.491	8787
2	468	2011-09-20	1.263	0.18	0.024	0.024	0.307	0.715339	PETROMIRA	1.51344	41.491	8787
2	469	2011-09-21	1.278	0.18	0.024	0.024	0.307	0.728051	PETROMIRA	1.51344	41.491	8787
2	470	2011-09-22	1.278	0.18	0.024	0.024	0.307	0.728051	PETROMIRA	1.51344	41.491	8787
2	471	2011-09-23	1.278	0.18	0.024	0.024	0.307	0.728051	PETROMIRA	1.51344	41.491	8787
2	472	2011-09-24	1.27477	0.18	0.024	0.024	0.307	0.725317	PETROMIRA	1.51344	41.491	8787
2	473	2011-09-25	1.2715	0.18	0.024	0.024	0.307	0.722545	PETROMIRA	1.51344	41.491	8787
2	474	2011-09-26	1.26824	0.18	0.024	0.024	0.307	0.719777	PETROMIRA	1.51344	41.491	8787
2	475	2011-09-27	1.265	0.18	0.024	0.024	0.307	0.717034	PETROMIRA	1.51344	41.491	8787
2	476	2011-09-28	1.265	0.18	0.024	0.024	0.307	0.717034	PETROMIRA	1.51344	41.491	8787
2	477	2011-09-29	1.255	0.18	0.024	0.024	0.307	0.708559	PETROMIRA	1.51344	41.491	8787
2	478	2011-09-30	1.265	0.18	0.024	0.024	0.307	0.717034	PETROMIRA	1.51344	41.491	8787
2	479	2011-10-01	1.265	0.18	0.024	0.024	0.307	0.717034	PETROMIRA	1.51344	41.491	8787
2	480	2011-10-02	1.265	0.18	0.024	0.024	0.307	0.717034	PETROMIRA	1.51344	41.491	8787
2	481	2011-10-03	1.265	0.18	0.024	0.024	0.307	0.717034	PETROMIRA	1.51344	41.491	8787
2	482	2011-10-04	1.25	0.18	0.024	0.024	0.307	0.704322	PETROMIRA	1.51344	41.491	8787
2	483	2011-10-05	1.25	0.18	0.024	0.024	0.307	0.704322	PETROMIRA	1.51344	41.491	8787
2	484	2011-10-06	1.26	0.18	0.024	0.024	0.307	0.712797	PETROMIRA	1.51344	41.491	8787
2	485	2011-10-07	1.26	0.18	0.024	0.024	0.307	0.712797	PETROMIRA	1.51344	41.491	8787
2	486	2011-10-08	1.26	0.18	0.024	0.024	0.307	0.712797	PETROMIRA	1.51344	41.491	8787
2	487	2011-10-09	1.26	0.18	0.024	0.024	0.307	0.712797	PETROMIRA	1.51344	41.491	8787
2	488	2011-10-10	1.26	0.18	0.024	0.024	0.307	0.712797	PETROMIRA	1.51344	41.491	8787
2	489	2011-10-11	1.26	0.18	0.024	0.024	0.307	0.712797	PETROMIRA	1.51344	41.491	8787
2	490	2011-10-12	1.27	0.18	0.024	0.024	0.307	0.721271	PETROMIRA	1.51344	41.491	8787
2	491	2011-10-13	1.27	0.18	0.024	0.024	0.307	0.721271	PETROMIRA	1.51344	41.491	8787
2	492	2011-10-14	1.275	0.18	0.024	0.024	0.307	0.725509	PETROMIRA	1.51344	41.491	8787
2	493	2011-10-15	1.275	0.18	0.024	0.024	0.307	0.725509	PETROMIRA	1.51344	41.491	8787
2	494	2011-10-16	1.275	0.18	0.024	0.024	0.307	0.725509	PETROMIRA	1.51344	41.491	8787
2	495	2011-10-17	1.275	0.18	0.024	0.024	0.307	0.725509	PETROMIRA	1.51344	41.491	8787
2	496	2011-10-18	1.27	0.18	0.024	0.024	0.307	0.721271	PETROMIRA	1.51344	41.491	8787
2	497	2011-10-19	1.27164	0.18	0.024	0.024	0.307	0.72266	PETROMIRA	1.51344	41.491	8787
2	498	2011-10-20	1.27328	0.18	0.024	0.024	0.307	0.724055	PETROMIRA	1.51344	41.491	8787
2	499	2011-10-21	1.27502	0.18	0.024	0.024	0.307	0.725524	PETROMIRA	1.51344	41.491	8787
2	500	2011-10-22	1.27677	0.18	0.024	0.024	0.307	0.727012	PETROMIRA	1.51344	41.491	8787
2	501	2011-10-23	1.27854	0.18	0.024	0.024	0.307	0.728505	PETROMIRA	1.51344	41.491	8787
2	502	2011-10-24	1.28028	0.18	0.024	0.024	0.307	0.729988	PETROMIRA	1.51344	41.491	8787
2	503	2011-10-25	1.282	0.18	0.024	0.024	0.307	0.731441	PETROMIRA	1.51344	41.491	8787
2	504	2011-10-26	1.297	0.18	0.024	0.024	0.307	0.744152	PETROMIRA	1.51344	41.491	8787
2	505	2011-10-27	1.297	0.18	0.024	0.024	0.307	0.744152	PETROMIRA	1.51344	41.491	8787
2	506	2011-10-28	1.297	0.18	0.024	0.024	0.307	0.744152	PETROMIRA	1.51344	41.491	8787
2	507	2011-10-29	1.297	0.18	0.024	0.024	0.307	0.744152	PETROMIRA	1.51344	41.491	8787
2	508	2011-10-30	1.297	0.18	0.024	0.024	0.307	0.744152	PETROMIRA	1.51344	41.491	8787
2	509	2011-10-31	1.29205	0.18	0.024	0.024	0.307	0.739953	PETROMIRA	1.51344	41.491	8787
2	510	2011-11-01	1.287	0.18	0.024	0.024	0.307	0.735678	PETROMIRA	1.51344	41.491	8787
2	511	2011-11-02	1.287	0.18	0.024	0.024	0.307	0.735678	PETROMIRA	1.51344	41.491	8787
2	512	2011-11-03	1.287	0.18	0.024	0.024	0.307	0.735678	PETROMIRA	1.51344	41.491	8787
2	513	2011-11-04	1.287	0.18	0.024	0.024	0.307	0.735678	PETROMIRA	1.51344	41.491	8787
2	514	2011-11-05	1.297	0.18	0.024	0.024	0.307	0.744152	PETROMIRA	1.51344	41.491	8787
2	515	2011-11-06	1.297	0.18	0.024	0.024	0.307	0.744152	PETROMIRA	1.51344	41.491	8787
2	516	2011-11-07	1.297	0.18	0.024	0.024	0.307	0.744152	PETROMIRA	1.51344	41.491	8787
2	517	2011-11-08	1.285	0.18	0.024	0.024	0.307	0.733983	PETROMIRA	1.51344	41.491	8787
2	518	2011-11-09	1.3	0.18	0.024	0.024	0.307	0.746695	PETROMIRA	1.51344	41.491	8787
2	519	2011-11-10	1.3	0.18	0.024	0.024	0.307	0.746695	PETROMIRA	1.51344	41.491	8787
2	520	2011-11-11	1.3	0.18	0.024	0.024	0.307	0.746695	PETROMIRA	1.51344	41.491	8787
2	521	2011-11-12	1.30897	0.18	0.024	0.024	0.307	0.754295	PETROMIRA	1.51344	41.491	8787
2	522	2011-11-13	1.318	0.18	0.024	0.024	0.307	0.761949	PETROMIRA	1.51344	41.491	8787
2	523	2011-11-14	1.318	0.18	0.024	0.024	0.307	0.761949	PETROMIRA	1.51344	41.491	8787
2	524	2011-11-15	1.318	0.18	0.024	0.024	0.307	0.761949	PETROMIRA	1.51344	41.491	8787
2	525	2011-11-16	1.328	0.18	0.024	0.024	0.307	0.770424	PETROMIRA	1.51344	41.491	8787
2	526	2011-11-17	1.328	0.18	0.024	0.024	0.307	0.770424	PETROMIRA	1.51344	41.491	8787
2	527	2011-11-18	1.328	0.18	0.024	0.024	0.307	0.770424	PETROMIRA	1.51344	41.491	8787
2	528	2011-11-19	1.328	0.18	0.024	0.024	0.307	0.770424	PETROMIRA	1.51344	41.491	8787
2	529	2011-11-20	1.328	0.18	0.024	0.024	0.307	0.770424	PETROMIRA	1.51344	41.491	8787
2	530	2011-11-21	1.328	0.18	0.024	0.024	0.307	0.770424	PETROMIRA	1.51344	41.491	8787
2	531	2011-11-22	1.313	0.18	0.024	0.024	0.307	0.757712	PETROMIRA	1.51344	41.491	8787
2	532	2011-11-23	1.313	0.18	0.024	0.024	0.307	0.757712	PETROMIRA	1.51344	41.491	8787
2	533	2011-11-24	1.293	0.18	0.024	0.024	0.307	0.740763	PETROMIRA	1.51344	41.491	8787
2	534	2011-11-25	1.293	0.18	0.024	0.024	0.307	0.740763	PETROMIRA	1.51344	41.491	8787
2	535	2011-11-26	1.293	0.18	0.024	0.024	0.307	0.740763	PETROMIRA	1.51344	41.491	8787
2	536	2011-11-27	1.293	0.18	0.024	0.024	0.307	0.740763	PETROMIRA	1.51344	41.491	8787
2	537	2011-11-28	1.293	0.18	0.024	0.024	0.307	0.740763	PETROMIRA	1.51344	41.491	8787
2	538	2011-11-29	1.293	0.18	0.024	0.024	0.307	0.740763	PETROMIRA	1.51344	41.491	8787
2	539	2011-11-30	1.298	0.18	0.024	0.024	0.307	0.745	PETROMIRA	1.51344	41.491	8787
2	540	2011-12-01	1.298	0.18	0.024	0.024	0.307	0.745	PETROMIRA	1.51344	41.491	8787
2	541	2011-12-02	1.308	0.18	0.024	0.024	0.307	0.753475	PETROMIRA	1.51344	41.491	8787
2	542	2011-12-03	1.308	0.18	0.024	0.024	0.307	0.753475	PETROMIRA	1.51344	41.491	8787
2	543	2011-12-04	1.308	0.18	0.024	0.024	0.307	0.753475	PETROMIRA	1.51344	41.491	8787
2	544	2011-12-05	1.308	0.18	0.024	0.024	0.307	0.753475	PETROMIRA	1.51344	41.491	8787
2	545	2011-12-06	1.283	0.18	0.024	0.024	0.307	0.732288	PETROMIRA	1.51344	41.491	8787
2	546	2011-12-07	1.283	0.18	0.024	0.024	0.307	0.732288	PETROMIRA	1.51344	41.491	8787
2	547	2011-12-08	1.283	0.18	0.024	0.024	0.307	0.732288	PETROMIRA	1.51344	41.491	8787
2	548	2011-12-09	1.283	0.18	0.024	0.024	0.307	0.732288	PETROMIRA	1.51344	41.491	8787
2	549	2011-12-10	1.296	0.18	0.024	0.024	0.307	0.743305	PETROMIRA	1.51344	41.491	8787
2	550	2011-12-11	1.296	0.18	0.024	0.024	0.307	0.743305	PETROMIRA	1.51344	41.491	8787
2	551	2011-12-12	1.296	0.18	0.024	0.024	0.307	0.743305	PETROMIRA	1.51344	41.491	8787
2	552	2011-12-13	1.286	0.18	0.024	0.024	0.307	0.734831	PETROMIRA	1.51344	41.491	8787
2	553	2011-12-14	1.286	0.18	0.024	0.024	0.307	0.734831	PETROMIRA	1.51344	41.491	8787
2	554	2011-12-15	1.286	0.18	0.024	0.024	0.307	0.734831	PETROMIRA	1.51344	41.491	8787
2	555	2011-12-16	1.296	0.18	0.024	0.024	0.307	0.743305	PETROMIRA	1.51344	41.491	8787
2	556	2011-12-17	1.296	0.18	0.024	0.024	0.307	0.743305	PETROMIRA	1.51344	41.491	8787
2	557	2011-12-18	1.296	0.18	0.024	0.024	0.307	0.743305	PETROMIRA	1.51344	41.491	8787
2	558	2011-12-19	1.296	0.18	0.024	0.024	0.307	0.743305	PETROMIRA	1.51344	41.491	8787
2	559	2011-12-20	1.271	0.18	0.024	0.024	0.307	0.722119	PETROMIRA	1.51344	41.491	8787
2	560	2011-12-21	1.271	0.18	0.024	0.024	0.307	0.722119	PETROMIRA	1.51344	41.491	8787
2	561	2011-12-22	1.271	0.18	0.024	0.024	0.307	0.722119	PETROMIRA	1.51344	41.491	8787
2	562	2011-12-23	1.279	0.18	0.024	0.024	0.307	0.728898	PETROMIRA	1.51344	41.491	8787
2	563	2011-12-24	1.28648	0.18	0.024	0.024	0.307	0.735234	PETROMIRA	1.51344	41.491	8787
2	564	2011-12-25	1.294	0.18	0.024	0.024	0.307	0.74161	PETROMIRA	1.51344	41.491	8787
2	565	2011-12-26	1.294	0.18	0.024	0.024	0.307	0.74161	PETROMIRA	1.51344	41.491	8787
2	566	2011-12-27	1.294	0.18	0.024	0.024	0.307	0.74161	PETROMIRA	1.51344	41.491	8787
2	567	2011-12-28	1.294	0.18	0.024	0.024	0.307	0.74161	PETROMIRA	1.51344	41.491	8787
2	568	2011-12-29	1.29589	0.18	0.024	0.024	0.307	0.74321	PETROMIRA	1.51344	41.491	8787
2	569	2011-12-30	1.29788	0.18	0.024	0.024	0.307	0.744896	PETROMIRA	1.51344	41.491	8787
2	570	2011-12-31	1.29996	0.18	0.024	0.024	0.307	0.746661	PETROMIRA	1.51344	41.491	8787
2	571	2012-01-01	1.30197	0.18	0.024	0.024	0.307	0.748366	PETROMIRA	1.51344	41.491	8787
2	572	2012-01-02	1.304	0.18	0.024	0.024	0.307	0.750088	PETROMIRA	1.51344	41.491	8787
2	573	2012-01-03	1.306	0.18	0.024	0.024	0.307	0.75178	PETROMIRA	1.51344	41.491	8787
2	574	2012-01-04	1.306	0.18	0.024	0.024	0.307	0.75178	PETROMIRA	1.51344	41.491	8787
2	575	2012-01-05	1.306	0.18	0.024	0.024	0.307	0.75178	PETROMIRA	1.51344	41.491	8787
2	576	2012-01-06	1.31486	0.18	0.024	0.024	0.307	0.759289	PETROMIRA	1.51344	41.491	8787
2	577	2012-01-07	1.32404	0.18	0.024	0.024	0.307	0.767065	PETROMIRA	1.51344	41.491	8787
2	578	2012-01-08	1.333	0.18	0.024	0.024	0.307	0.774661	PETROMIRA	1.51344	41.491	8787
2	579	2012-01-09	1.333	0.18	0.024	0.024	0.307	0.774661	PETROMIRA	1.51344	41.491	8787
2	580	2012-01-10	1.333	0.18	0.024	0.024	0.307	0.774661	PETROMIRA	1.51344	41.491	8787
2	581	2012-01-11	1.348	0.18	0.024	0.024	0.307	0.787373	PETROMIRA	1.51344	41.491	8787
2	582	2012-01-12	1.35299	0.18	0.024	0.024	0.307	0.791603	PETROMIRA	1.51344	41.491	8787
2	583	2012-01-13	1.358	0.18	0.024	0.024	0.307	0.795848	PETROMIRA	1.51344	41.491	8787
2	584	2012-01-14	1.358	0.18	0.024	0.024	0.307	0.795848	PETROMIRA	1.51344	41.491	8787
2	585	2012-01-15	1.358	0.18	0.024	0.024	0.307	0.795848	PETROMIRA	1.51344	41.491	8787
2	586	2012-01-16	1.358	0.18	0.024	0.024	0.307	0.795848	PETROMIRA	1.51344	41.491	8787
2	587	2012-01-17	1.348	0.18	0.024	0.024	0.307	0.787373	PETROMIRA	1.51344	41.491	8787
2	588	2012-01-18	1.348	0.18	0.024	0.024	0.307	0.787373	PETROMIRA	1.51344	41.491	8787
2	589	2012-01-19	1.348	0.18	0.024	0.024	0.307	0.787373	PETROMIRA	1.51344	41.491	8787
2	590	2012-01-20	1.348	0.18	0.024	0.024	0.307	0.787373	PETROMIRA	1.51344	41.491	8787
2	591	2012-01-21	1.338	0.18	0.024	0.024	0.307	0.778898	PETROMIRA	1.51344	41.491	8787
2	592	2012-01-22	1.338	0.18	0.024	0.024	0.307	0.778898	PETROMIRA	1.51344	41.491	8787
2	593	2012-01-23	1.338	0.18	0.024	0.024	0.307	0.778898	PETROMIRA	1.51344	41.491	8787
2	594	2012-01-24	1.318	0.18	0.024	0.024	0.307	0.761949	PETROMIRA	1.51344	41.491	8787
2	595	2012-01-25	1.318	0.18	0.024	0.024	0.307	0.761949	PETROMIRA	1.51344	41.491	8787
2	596	2012-01-26	1.318	0.18	0.024	0.024	0.307	0.761949	PETROMIRA	1.51344	41.491	8787
2	597	2012-01-27	1.318	0.18	0.024	0.024	0.307	0.761949	PETROMIRA	1.51344	41.491	8787
2	598	2012-01-28	1.318	0.18	0.024	0.024	0.307	0.761949	PETROMIRA	1.51344	41.491	8787
2	599	2012-01-29	1.318	0.18	0.024	0.024	0.307	0.761949	PETROMIRA	1.51344	41.491	8787
2	600	2012-01-30	1.318	0.18	0.024	0.024	0.307	0.761949	PETROMIRA	1.51344	41.491	8787
2	601	2012-01-31	1.306	0.18	0.024	0.024	0.307	0.75178	PETROMIRA	1.51344	41.491	8787
2	602	2012-02-01	1.316	0.18	0.024	0.024	0.307	0.760254	PETROMIRA	1.51344	41.491	8787
2	603	2012-02-02	1.316	0.18	0.024	0.024	0.307	0.760254	PETROMIRA	1.51344	41.491	8787
2	604	2012-02-03	1.316	0.18	0.024	0.024	0.307	0.760254	PETROMIRA	1.51344	41.491	8787
2	605	2012-02-04	1.316	0.18	0.024	0.024	0.307	0.760254	PETROMIRA	1.51344	41.491	8787
2	606	2012-02-05	1.316	0.18	0.024	0.024	0.307	0.760254	PETROMIRA	1.51344	41.491	8787
2	607	2012-02-06	1.316	0.18	0.024	0.024	0.307	0.760254	PETROMIRA	1.51344	41.491	8787
2	608	2012-02-07	1.3195	0.18	0.024	0.024	0.307	0.763219	PETROMIRA	1.51344	41.491	8787
2	609	2012-02-08	1.323	0.18	0.024	0.024	0.307	0.766186	PETROMIRA	1.51344	41.491	8787
2	610	2012-02-09	1.348	0.18	0.024	0.024	0.307	0.787373	PETROMIRA	1.51344	41.491	8787
2	611	2012-02-10	1.348	0.18	0.024	0.024	0.307	0.787373	PETROMIRA	1.51344	41.491	8787
2	612	2012-02-11	1.348	0.18	0.024	0.024	0.307	0.787373	PETROMIRA	1.51344	41.491	8787
2	613	2012-02-12	1.348	0.18	0.024	0.024	0.307	0.787373	PETROMIRA	1.51344	41.491	8787
2	614	2012-02-13	1.348	0.18	0.024	0.024	0.307	0.787373	PETROMIRA	1.51344	41.491	8787
2	615	2012-02-14	1.348	0.18	0.024	0.024	0.307	0.787373	PETROMIRA	1.51344	41.491	8787
2	616	2012-02-15	1.348	0.18	0.024	0.024	0.307	0.787373	PETROMIRA	1.51344	41.491	8787
2	617	2012-02-16	1.348	0.18	0.024	0.024	0.307	0.787373	PETROMIRA	1.51344	41.491	8787
2	618	2012-02-17	1.348	0.18	0.024	0.024	0.307	0.787373	PETROMIRA	1.51344	41.491	8787
2	619	2012-02-18	1.35399	0.18	0.024	0.024	0.307	0.792445	PETROMIRA	1.51344	41.491	8787
2	620	2012-02-19	1.36	0.18	0.024	0.024	0.307	0.797542	PETROMIRA	1.51344	41.491	8787
2	621	2012-02-20	1.36	0.18	0.024	0.024	0.307	0.797542	PETROMIRA	1.51344	41.491	8787
2	622	2012-02-21	1.36	0.18	0.024	0.024	0.307	0.797542	PETROMIRA	1.51344	41.491	8787
2	623	2012-02-22	1.36	0.18	0.024	0.024	0.307	0.797542	PETROMIRA	1.51344	41.491	8787
2	624	2012-02-23	1.36	0.18	0.024	0.024	0.307	0.797542	PETROMIRA	1.51344	41.491	8787
2	625	2012-02-24	1.36499	0.18	0.024	0.024	0.307	0.801772	PETROMIRA	1.51344	41.491	8787
2	626	2012-02-25	1.37	0.18	0.024	0.024	0.307	0.806017	PETROMIRA	1.51344	41.491	8787
2	627	2012-02-26	1.37	0.18	0.024	0.024	0.307	0.806017	PETROMIRA	1.51344	41.491	8787
2	628	2012-02-27	1.37	0.18	0.024	0.024	0.307	0.806017	PETROMIRA	1.51344	41.491	8787
2	629	2012-02-28	1.36	0.18	0.024	0.024	0.307	0.797542	PETROMIRA	1.51344	41.491	8787
2	630	2012-02-29	1.36	0.18	0.024	0.024	0.307	0.797542	PETROMIRA	1.51344	41.491	8787
2	631	2012-03-01	1.36	0.18	0.024	0.024	0.307	0.797542	PETROMIRA	1.51344	41.491	8787
2	632	2012-03-02	1.36	0.18	0.024	0.024	0.307	0.797542	PETROMIRA	1.51344	41.491	8787
2	633	2012-03-03	1.35505	0.18	0.024	0.024	0.307	0.793344	PETROMIRA	1.51344	41.491	8787
2	634	2012-03-04	1.35	0.18	0.024	0.024	0.307	0.789068	PETROMIRA	1.51344	41.491	8787
2	635	2012-03-05	1.35	0.18	0.024	0.024	0.307	0.789068	PETROMIRA	1.51344	41.491	8787
2	636	2012-03-06	1.344	0.18	0.024	0.024	0.307	0.783983	PETROMIRA	1.51344	41.491	8787
2	637	2012-03-07	1.359	0.18	0.024	0.024	0.307	0.796695	PETROMIRA	1.51344	41.491	8787
2	638	2012-03-08	1.359	0.18	0.024	0.024	0.307	0.796695	PETROMIRA	1.51344	41.491	8787
2	639	2012-03-09	1.359	0.18	0.024	0.024	0.307	0.796695	PETROMIRA	1.51344	41.491	8787
2	640	2012-03-10	1.369	0.18	0.024	0.024	0.307	0.805169	PETROMIRA	1.51344	41.491	8787
2	641	2012-03-11	1.379	0.18	0.024	0.024	0.307	0.813644	PETROMIRA	1.51344	41.491	8787
2	642	2012-03-12	1.379	0.18	0.024	0.024	0.307	0.813644	PETROMIRA	1.51344	41.491	8787
2	643	2012-03-13	1.3815	0.18	0.024	0.024	0.307	0.815767	PETROMIRA	1.51344	41.491	8787
2	644	2012-03-14	1.384	0.18	0.024	0.024	0.307	0.817881	PETROMIRA	1.51344	41.491	8787
2	645	2012-03-15	1.384	0.18	0.024	0.024	0.307	0.817881	PETROMIRA	1.51344	41.491	8787
2	646	2012-03-16	1.394	0.18	0.024	0.024	0.307	0.826356	PETROMIRA	1.51344	41.491	8787
2	647	2012-03-17	1.394	0.18	0.024	0.024	0.307	0.826356	PETROMIRA	1.51344	41.491	8787
2	648	2012-03-18	1.394	0.18	0.024	0.024	0.307	0.826356	PETROMIRA	1.51344	41.491	8787
2	649	2012-03-19	1.394	0.18	0.024	0.024	0.307	0.826356	PETROMIRA	1.51344	41.491	8787
2	650	2012-03-20	1.382	0.18	0.024	0.024	0.307	0.816186	PETROMIRA	1.51344	41.491	8787
2	651	2012-03-21	1.382	0.18	0.024	0.024	0.307	0.816186	PETROMIRA	1.51344	41.491	8787
2	652	2012-03-22	1.392	0.18	0.024	0.024	0.307	0.824661	PETROMIRA	1.51344	41.491	8787
2	653	2012-03-23	1.392	0.18	0.024	0.024	0.307	0.824661	PETROMIRA	1.51344	41.491	8787
2	654	2012-03-24	1.382	0.18	0.024	0.024	0.307	0.816186	PETROMIRA	1.51344	41.491	8787
2	655	2012-03-25	1.382	0.18	0.024	0.024	0.307	0.816186	PETROMIRA	1.51344	41.491	8787
2	656	2012-03-26	1.382	0.18	0.024	0.024	0.307	0.816186	PETROMIRA	1.51344	41.491	8787
2	657	2012-03-27	1.37953	0.18	0.024	0.024	0.307	0.814096	PETROMIRA	1.51344	41.491	8787
2	658	2012-03-28	1.377	0.18	0.024	0.024	0.307	0.811949	PETROMIRA	1.51344	41.491	8787
2	659	2012-03-29	1.377	0.18	0.024	0.024	0.307	0.811949	PETROMIRA	1.51344	41.491	8787
2	660	2012-03-30	1.377	0.18	0.024	0.024	0.307	0.811949	PETROMIRA	1.51344	41.491	8787
2	661	2012-03-31	1.372	0.18	0.024	0.024	0.307	0.807712	PETROMIRA	1.51344	41.491	8787
2	662	2012-04-01	1.4	0.18	0.024	0.048	0.307	0.807441	PETROMIRA	1.51344	41.491	8787
2	663	2012-04-02	1.4	0.18	0.024	0.048	0.307	0.807441	PETROMIRA	1.51344	41.491	8787
2	664	2012-04-03	1.4	0.18	0.024	0.048	0.307	0.807441	PETROMIRA	1.51344	41.491	8787
2	665	2012-04-04	1.39	0.18	0.024	0.048	0.307	0.798966	PETROMIRA	1.51344	41.491	8787
2	666	2012-04-05	1.39	0.18	0.024	0.048	0.307	0.798966	PETROMIRA	1.51344	41.491	8787
2	667	2012-04-06	1.4	0.18	0.024	0.048	0.307	0.807441	PETROMIRA	1.51344	41.491	8787
2	668	2012-04-07	1.4	0.18	0.024	0.048	0.307	0.807441	PETROMIRA	1.51344	41.491	8787
2	669	2012-04-08	1.4	0.18	0.024	0.048	0.307	0.807441	PETROMIRA	1.51344	41.491	8787
2	670	2012-04-09	1.4	0.18	0.024	0.048	0.307	0.807441	PETROMIRA	1.51344	41.491	8787
2	671	2012-04-10	1.4	0.18	0.024	0.048	0.307	0.807441	PETROMIRA	1.51344	41.491	8787
2	672	2012-04-11	1.4	0.18	0.024	0.048	0.307	0.807441	PETROMIRA	1.51344	41.491	8787
2	673	2012-04-12	1.4	0.18	0.024	0.048	0.307	0.807441	PETROMIRA	1.51344	41.491	8787
2	674	2012-04-13	1.385	0.18	0.024	0.048	0.307	0.794729	PETROMIRA	1.51344	41.491	8787
2	675	2012-04-14	1.385	0.18	0.024	0.048	0.307	0.794729	PETROMIRA	1.51344	41.491	8787
2	676	2012-04-15	1.385	0.18	0.024	0.048	0.307	0.794729	PETROMIRA	1.51344	41.491	8787
2	677	2012-04-16	1.385	0.18	0.024	0.048	0.307	0.794729	PETROMIRA	1.51344	41.491	8787
2	678	2012-04-17	1.38	0.18	0.024	0.048	0.307	0.790492	PETROMIRA	1.51344	41.491	8787
2	679	2012-04-18	1.39	0.18	0.024	0.048	0.307	0.798966	PETROMIRA	1.51344	41.491	8787
2	680	2012-04-19	1.39	0.18	0.024	0.048	0.307	0.798966	PETROMIRA	1.51344	41.491	8787
2	681	2012-04-20	1.39	0.18	0.024	0.048	0.307	0.798966	PETROMIRA	1.51344	41.491	8787
2	682	2012-04-21	1.38	0.18	0.024	0.048	0.307	0.790492	PETROMIRA	1.51344	41.491	8787
2	683	2012-04-22	1.38	0.18	0.024	0.048	0.307	0.790492	PETROMIRA	1.51344	41.491	8787
2	684	2012-04-23	1.38	0.18	0.024	0.048	0.307	0.790492	PETROMIRA	1.51344	41.491	8787
2	685	2012-04-24	1.38	0.18	0.024	0.048	0.307	0.790492	PETROMIRA	1.51344	41.491	8787
2	686	2012-04-25	1.38	0.18	0.024	0.048	0.307	0.790492	PETROMIRA	1.51344	41.491	8787
2	687	2012-04-26	1.38	0.18	0.024	0.048	0.307	0.790492	PETROMIRA	1.51344	41.491	8787
2	688	2012-04-27	1.38	0.18	0.024	0.048	0.307	0.790492	PETROMIRA	1.51344	41.491	8787
2	689	2012-04-28	1.38	0.18	0.024	0.048	0.307	0.790492	PETROMIRA	1.51344	41.491	8787
2	690	2012-04-29	1.38	0.18	0.024	0.048	0.307	0.790492	PETROMIRA	1.51344	41.491	8787
2	691	2012-04-30	1.38	0.18	0.024	0.048	0.307	0.790492	PETROMIRA	1.51344	41.491	8787
2	692	2012-05-01	1.38	0.18	0.024	0.048	0.307	0.790492	PETROMIRA	1.51344	41.491	8787
2	693	2012-05-02	1.38	0.18	0.024	0.048	0.307	0.790492	PETROMIRA	1.51344	41.491	8787
2	694	2012-05-03	1.385	0.18	0.024	0.048	0.307	0.794729	PETROMIRA	1.51344	41.491	8787
2	695	2012-05-04	1.392	0.18	0.024	0.048	0.307	0.800661	PETROMIRA	1.51344	41.491	8787
2	696	2012-05-05	1.392	0.18	0.024	0.048	0.307	0.800661	PETROMIRA	1.51344	41.491	8787
2	697	2012-05-06	1.392	0.18	0.024	0.048	0.307	0.800661	PETROMIRA	1.51344	41.491	8787
2	698	2012-05-07	1.392	0.18	0.024	0.048	0.307	0.800661	PETROMIRA	1.51344	41.491	8787
2	699	2012-05-08	1.377	0.18	0.024	0.048	0.307	0.787949	PETROMIRA	1.51344	41.491	8787
2	700	2012-05-09	1.367	0.18	0.024	0.048	0.307	0.779475	PETROMIRA	1.51344	41.491	8787
2	701	2012-05-10	1.367	0.18	0.024	0.048	0.307	0.779475	PETROMIRA	1.51344	41.491	8787
2	702	2012-05-11	1.36205	0.18	0.024	0.048	0.307	0.775276	PETROMIRA	1.51344	41.491	8787
2	703	2012-05-12	1.357	0.18	0.024	0.048	0.307	0.771	PETROMIRA	1.51344	41.491	8787
2	704	2012-05-13	1.357	0.18	0.024	0.048	0.307	0.771	PETROMIRA	1.51344	41.491	8787
2	705	2012-05-14	1.357	0.18	0.024	0.048	0.307	0.771	PETROMIRA	1.51344	41.491	8787
2	706	2012-05-15	1.352	0.18	0.024	0.048	0.307	0.766763	PETROMIRA	1.51344	41.491	8787
2	707	2012-05-16	1.352	0.18	0.024	0.048	0.307	0.766763	PETROMIRA	1.51344	41.491	8787
2	708	2012-05-17	1.352	0.18	0.024	0.048	0.307	0.766763	PETROMIRA	1.51344	41.491	8787
2	709	2012-05-18	1.352	0.18	0.024	0.048	0.307	0.766763	PETROMIRA	1.51344	41.491	8787
2	710	2012-05-19	1.357	0.18	0.024	0.048	0.307	0.771	PETROMIRA	1.51344	41.491	8787
2	711	2012-05-20	1.357	0.18	0.024	0.048	0.307	0.771	PETROMIRA	1.51344	41.491	8787
2	712	2012-05-21	1.357	0.18	0.024	0.048	0.307	0.771	PETROMIRA	1.51344	41.491	8787
2	713	2012-05-22	1.347	0.18	0.024	0.048	0.307	0.762525	PETROMIRA	1.51344	41.491	8787
2	714	2012-05-23	1.337	0.18	0.024	0.048	0.307	0.754051	PETROMIRA	1.51344	41.491	8787
2	715	2012-05-24	1.337	0.18	0.024	0.048	0.307	0.754051	PETROMIRA	1.51344	41.491	8787
2	716	2012-05-25	1.337	0.18	0.024	0.048	0.307	0.754051	PETROMIRA	1.51344	41.491	8787
2	717	2012-05-26	1.33453	0.18	0.024	0.048	0.307	0.751959	PETROMIRA	1.51344	41.491	8787
2	718	2012-05-27	1.332	0.18	0.024	0.048	0.307	0.749814	PETROMIRA	1.51344	41.491	8787
2	719	2012-05-28	1.332	0.18	0.024	0.048	0.307	0.749814	PETROMIRA	1.51344	41.491	8787
2	720	2012-05-29	1.332	0.18	0.024	0.048	0.307	0.749814	PETROMIRA	1.51344	41.491	8787
2	721	2012-05-30	1.33798	0.18	0.024	0.048	0.307	0.754885	PETROMIRA	1.51344	41.491	8787
2	722	2012-05-31	1.344	0.18	0.024	0.048	0.307	0.759983	PETROMIRA	1.51344	41.491	8787
2	723	2012-06-01	1.344	0.18	0.024	0.048	0.307	0.759983	PETROMIRA	1.51344	41.491	8787
2	724	2012-06-02	1.334	0.18	0.024	0.048	0.307	0.751509	PETROMIRA	1.51344	41.491	8787
2	725	2012-06-03	1.334	0.18	0.024	0.048	0.307	0.751509	PETROMIRA	1.51344	41.491	8787
2	726	2012-06-04	1.334	0.18	0.024	0.048	0.307	0.751509	PETROMIRA	1.51344	41.491	8787
2	727	2012-06-05	1.319	0.18	0.024	0.048	0.307	0.738797	PETROMIRA	1.51344	41.491	8787
2	728	2012-06-06	1.319	0.18	0.024	0.048	0.307	0.738797	PETROMIRA	1.51344	41.491	8787
2	729	2012-06-07	1.309	0.18	0.024	0.048	0.307	0.730322	PETROMIRA	1.51344	41.491	8787
2	730	2012-06-08	1.309	0.18	0.024	0.048	0.307	0.730322	PETROMIRA	1.51344	41.491	8787
2	731	2012-06-09	1.309	0.18	0.024	0.048	0.307	0.730322	PETROMIRA	1.51344	41.491	8787
2	732	2012-06-10	1.299	0.18	0.024	0.048	0.307	0.721847	PETROMIRA	1.51344	41.491	8787
2	733	2012-06-11	1.299	0.18	0.024	0.048	0.307	0.721847	PETROMIRA	1.51344	41.491	8787
2	734	2012-06-12	1.299	0.18	0.024	0.048	0.307	0.721847	PETROMIRA	1.51344	41.491	8787
2	735	2012-06-13	1.299	0.18	0.024	0.048	0.307	0.721847	PETROMIRA	1.51344	41.491	8787
2	736	2012-06-14	1.294	0.18	0.024	0.048	0.307	0.71761	PETROMIRA	1.51344	41.491	8787
2	737	2012-06-15	1.294	0.18	0.024	0.048	0.307	0.71761	PETROMIRA	1.51344	41.491	8787
2	738	2012-06-16	1.294	0.18	0.024	0.048	0.307	0.71761	PETROMIRA	1.51344	41.491	8787
2	739	2012-06-17	1.294	0.18	0.024	0.048	0.307	0.71761	PETROMIRA	1.51344	41.491	8787
2	740	2012-06-18	1.294	0.18	0.024	0.048	0.307	0.71761	PETROMIRA	1.51344	41.491	8787
2	741	2012-06-19	1.294	0.18	0.024	0.048	0.307	0.71761	PETROMIRA	1.51344	41.491	8787
2	742	2012-06-20	1.302	0.18	0.024	0.048	0.307	0.72439	PETROMIRA	1.51344	41.491	8787
2	743	2012-06-21	1.302	0.18	0.024	0.048	0.307	0.72439	PETROMIRA	1.51344	41.491	8787
2	744	2012-06-22	1.302	0.18	0.024	0.048	0.307	0.72439	PETROMIRA	1.51344	41.491	8787
2	745	2012-06-23	1.296	0.18	0.024	0.048	0.307	0.719305	PETROMIRA	1.51344	41.491	8787
2	746	2012-06-24	1.296	0.18	0.024	0.048	0.307	0.719305	PETROMIRA	1.51344	41.491	8787
2	747	2012-06-25	1.296	0.18	0.024	0.048	0.307	0.719305	PETROMIRA	1.51344	41.491	8787
2	748	2012-06-26	1.28607	0.18	0.024	0.048	0.307	0.710891	PETROMIRA	1.51344	41.491	8787
2	749	2012-06-27	1.276	0.18	0.024	0.048	0.307	0.702356	PETROMIRA	1.51344	41.491	8787
2	750	2012-06-28	1.269	0.18	0.024	0.048	0.307	0.696424	PETROMIRA	1.51344	41.491	8787
2	751	2012-06-29	1.279	0.18	0.024	0.048	0.307	0.704898	PETROMIRA	1.51344	41.491	8787
2	752	2012-06-30	1.289	0.18	0.024	0.048	0.307	0.713373	PETROMIRA	1.51344	41.491	8787
2	753	2012-07-01	1.289	0.18	0.024	0.048	0.307	0.713373	PETROMIRA	1.51344	41.491	8787
2	754	2012-07-02	1.289	0.18	0.024	0.048	0.307	0.713373	PETROMIRA	1.51344	41.491	8787
2	755	2012-07-03	1.282	0.18	0.024	0.048	0.307	0.707441	PETROMIRA	1.51344	41.491	8787
2	756	2012-07-04	1.297	0.18	0.024	0.048	0.307	0.720153	PETROMIRA	1.51344	41.491	8787
2	757	2012-07-05	1.297	0.18	0.024	0.048	0.307	0.720153	PETROMIRA	1.51344	41.491	8787
2	758	2012-07-06	1.317	0.18	0.024	0.048	0.307	0.737102	PETROMIRA	1.51344	41.491	8787
2	759	2012-07-07	1.317	0.18	0.024	0.048	0.307	0.737102	PETROMIRA	1.51344	41.491	8787
2	760	2012-07-08	1.327	0.18	0.024	0.048	0.307	0.745576	PETROMIRA	1.51344	41.491	8787
2	761	2012-07-09	1.327	0.18	0.024	0.048	0.307	0.745576	PETROMIRA	1.51344	41.491	8787
2	762	2012-07-10	1.327	0.18	0.024	0.048	0.307	0.745576	PETROMIRA	1.51344	41.491	8787
2	763	2012-07-11	1.327	0.18	0.024	0.048	0.307	0.745576	PETROMIRA	1.51344	41.491	8787
2	764	2012-07-12	1.339	0.18	0.024	0.048	0.307	0.755746	PETROMIRA	1.51344	41.491	8787
2	765	2012-07-13	1.339	0.18	0.024	0.048	0.307	0.755746	PETROMIRA	1.51344	41.491	8787
2	766	2012-07-14	1.347	0.18	0.024	0.048	0.307	0.762525	PETROMIRA	1.51344	41.491	8787
2	767	2012-07-15	1.347	0.18	0.024	0.048	0.307	0.762525	PETROMIRA	1.51344	41.491	8787
2	768	2012-07-16	1.347	0.18	0.024	0.048	0.307	0.762525	PETROMIRA	1.51344	41.491	8787
2	769	2012-07-17	1.351	0.18	0.024	0.048	0.307	0.765912	PETROMIRA	1.51344	41.491	8787
2	770	2012-07-18	1.355	0.18	0.024	0.048	0.307	0.769305	PETROMIRA	1.51344	41.491	8787
2	771	2012-07-19	1.355	0.18	0.024	0.048	0.307	0.769305	PETROMIRA	1.51344	41.491	8787
2	772	2012-07-20	1.369	0.18	0.024	0.048	0.307	0.781169	PETROMIRA	1.51344	41.491	8787
2	773	2012-07-21	1.379	0.18	0.024	0.048	0.307	0.789644	PETROMIRA	1.51344	41.491	8787
2	774	2012-07-22	1.379	0.18	0.024	0.048	0.307	0.789644	PETROMIRA	1.51344	41.491	8787
2	775	2012-07-23	1.379	0.18	0.024	0.048	0.307	0.789644	PETROMIRA	1.51344	41.491	8787
2	776	2012-07-24	1.379	0.18	0.024	0.048	0.307	0.789644	PETROMIRA	1.51344	41.491	8787
2	777	2012-07-25	1.394	0.18	0.024	0.048	0.307	0.802356	PETROMIRA	1.51344	41.491	8787
2	778	2012-07-26	1.394	0.18	0.024	0.048	0.307	0.802356	PETROMIRA	1.51344	41.491	8787
2	779	2012-07-27	1.394	0.18	0.024	0.048	0.307	0.802356	PETROMIRA	1.51344	41.491	8787
2	780	2012-07-28	1.394	0.18	0.024	0.048	0.307	0.802356	PETROMIRA	1.51344	41.491	8787
2	781	2012-07-29	1.394	0.18	0.024	0.048	0.307	0.802356	PETROMIRA	1.51344	41.491	8787
2	782	2012-07-30	1.38159	0.18	0.024	0.048	0.307	0.791837	PETROMIRA	1.51344	41.491	8787
2	783	2012-07-31	1.369	0.18	0.024	0.048	0.307	0.781169	PETROMIRA	1.51344	41.491	8787
2	784	2012-08-01	1.369	0.18	0.024	0.048	0.307	0.781169	PETROMIRA	1.51344	41.491	8787
2	785	2012-08-02	1.374	0.18	0.024	0.048	0.307	0.785407	PETROMIRA	1.51344	41.491	8787
2	786	2012-08-03	1.374	0.18	0.024	0.048	0.307	0.785407	PETROMIRA	1.51344	41.491	8787
2	787	2012-08-04	1.374	0.18	0.024	0.048	0.307	0.785407	PETROMIRA	1.51344	41.491	8787
2	788	2012-08-05	1.374	0.18	0.024	0.048	0.307	0.785407	PETROMIRA	1.51344	41.491	8787
2	789	2012-08-06	1.374	0.18	0.024	0.048	0.307	0.785407	PETROMIRA	1.51344	41.491	8787
2	790	2012-08-07	1.354	0.18	0.024	0.048	0.307	0.768458	PETROMIRA	1.51344	41.491	8787
2	791	2012-08-08	1.381	0.18	0.024	0.048	0.307	0.791339	PETROMIRA	1.51344	41.491	8787
2	792	2012-08-09	1.381	0.18	0.024	0.048	0.307	0.791339	PETROMIRA	1.51344	41.491	8787
2	793	2012-08-10	1.394	0.18	0.024	0.048	0.307	0.802356	PETROMIRA	1.51344	41.491	8787
2	794	2012-08-11	1.404	0.18	0.024	0.048	0.307	0.810831	PETROMIRA	1.51344	41.491	8787
2	795	2012-08-12	1.404	0.18	0.024	0.048	0.307	0.810831	PETROMIRA	1.51344	41.491	8787
2	796	2012-08-13	1.404	0.18	0.024	0.048	0.307	0.810831	PETROMIRA	1.51344	41.491	8787
2	797	2012-08-14	1.394	0.18	0.024	0.048	0.307	0.802356	PETROMIRA	1.51344	41.491	8787
2	798	2012-08-15	1.414	0.18	0.024	0.048	0.307	0.819305	PETROMIRA	1.51344	41.491	8787
2	799	2012-08-16	1.414	0.18	0.024	0.048	0.307	0.819305	PETROMIRA	1.51344	41.491	8787
2	800	2012-08-17	1.414	0.18	0.024	0.048	0.307	0.819305	PETROMIRA	1.51344	41.491	8787
2	801	2012-08-18	1.426	0.18	0.024	0.048	0.307	0.829475	PETROMIRA	1.51344	41.491	8787
2	802	2012-08-19	1.426	0.18	0.024	0.048	0.307	0.829475	PETROMIRA	1.51344	41.491	8787
2	803	2012-08-20	1.426	0.18	0.024	0.048	0.307	0.829475	PETROMIRA	1.51344	41.491	8787
2	804	2012-08-21	1.426	0.18	0.024	0.048	0.307	0.829475	PETROMIRA	1.51344	41.491	8787
2	805	2012-08-22	1.43	0.18	0.024	0.048	0.307	0.832865	PETROMIRA	1.51344	41.491	8787
2	806	2012-08-23	1.43	0.18	0.024	0.048	0.307	0.832865	PETROMIRA	1.51344	41.491	8787
2	807	2012-08-24	1.43	0.18	0.024	0.048	0.307	0.832865	PETROMIRA	1.51344	41.491	8787
2	808	2012-08-25	1.43	0.18	0.024	0.048	0.307	0.832865	PETROMIRA	1.51344	41.491	8787
2	809	2012-08-26	1.43	0.18	0.024	0.048	0.307	0.832865	PETROMIRA	1.51344	41.491	8787
2	810	2012-08-27	1.43	0.18	0.024	0.048	0.307	0.832865	PETROMIRA	1.51344	41.491	8787
2	811	2012-08-28	1.43052	0.18	0.024	0.048	0.307	0.833302	PETROMIRA	1.51344	41.491	8787
2	812	2012-08-29	1.431	0.18	0.024	0.048	0.307	0.833712	PETROMIRA	1.51344	41.491	8787
2	813	2012-08-30	1.431	0.18	0.024	0.048	0.307	0.833712	PETROMIRA	1.51344	41.491	8787
2	814	2012-08-31	1.426	0.18	0.024	0.048	0.307	0.829475	PETROMIRA	1.51344	41.491	8787
2	815	2012-09-01	1.426	0.21	0.024	0.048	0.307	0.799512	PETROMIRA	1.51344	41.491	8787
2	816	2012-09-02	1.463	0.21	0.024	0.048	0.307	0.830091	PETROMIRA	1.51344	41.491	8787
2	817	2012-09-03	1.463	0.21	0.024	0.048	0.307	0.830091	PETROMIRA	1.51344	41.491	8787
2	818	2012-09-04	1.444	0.21	0.024	0.048	0.307	0.814388	PETROMIRA	1.51344	41.491	8787
2	819	2012-09-05	1.444	0.21	0.024	0.048	0.307	0.814388	PETROMIRA	1.51344	41.491	8787
2	820	2012-09-06	1.444	0.21	0.024	0.048	0.307	0.814388	PETROMIRA	1.51344	41.491	8787
2	821	2012-09-07	1.444	0.21	0.024	0.048	0.307	0.814388	PETROMIRA	1.51344	41.491	8787
2	822	2012-09-08	1.444	0.21	0.024	0.048	0.307	0.814388	PETROMIRA	1.51344	41.491	8787
2	823	2012-09-09	1.444	0.21	0.024	0.048	0.307	0.814388	PETROMIRA	1.51344	41.491	8787
2	824	2012-09-10	1.444	0.21	0.024	0.048	0.307	0.814388	PETROMIRA	1.51344	41.491	8787
2	825	2012-09-11	1.439	0.21	0.024	0.048	0.307	0.810256	PETROMIRA	1.51344	41.491	8787
2	826	2012-09-12	1.439	0.21	0.024	0.048	0.307	0.810256	PETROMIRA	1.51344	41.491	8787
2	827	2012-09-13	1.439	0.21	0.024	0.048	0.307	0.810256	PETROMIRA	1.51344	41.491	8787
2	828	2012-09-14	1.439	0.21	0.024	0.048	0.307	0.810256	PETROMIRA	1.51344	41.491	8787
2	829	2012-09-15	1.439	0.21	0.024	0.048	0.307	0.810256	PETROMIRA	1.51344	41.491	8787
2	830	2012-09-16	1.439	0.21	0.024	0.048	0.307	0.810256	PETROMIRA	1.51344	41.491	8787
2	831	2012-09-17	1.439	0.21	0.024	0.048	0.307	0.810256	PETROMIRA	1.51344	41.491	8787
2	832	2012-09-18	1.427	0.21	0.024	0.048	0.307	0.800339	PETROMIRA	1.51344	41.491	8787
2	833	2012-09-19	1.427	0.21	0.024	0.048	0.307	0.800339	PETROMIRA	1.51344	41.491	8787
2	834	2012-09-20	1.427	0.21	0.024	0.048	0.307	0.800339	PETROMIRA	1.51344	41.491	8787
2	835	2012-09-21	1.417	0.21	0.024	0.048	0.307	0.792074	PETROMIRA	1.51344	41.491	8787
2	836	2012-09-22	1.417	0.21	0.024	0.048	0.307	0.792074	PETROMIRA	1.51344	41.491	8787
2	837	2012-09-23	1.417	0.21	0.024	0.048	0.307	0.792074	PETROMIRA	1.51344	41.491	8787
2	838	2012-09-24	1.41105	0.21	0.024	0.048	0.307	0.787159	PETROMIRA	1.51344	41.491	8787
2	839	2012-09-25	1.405	0.21	0.024	0.048	0.307	0.782157	PETROMIRA	1.51344	41.491	8787
2	840	2012-09-26	1.422	0.21	0.024	0.048	0.307	0.796207	PETROMIRA	1.51344	41.491	8787
2	841	2012-09-27	1.422	0.21	0.024	0.048	0.307	0.796207	PETROMIRA	1.51344	41.491	8787
2	842	2012-09-28	1.422	0.21	0.024	0.048	0.307	0.796207	PETROMIRA	1.51344	41.491	8787
2	843	2012-09-29	1.422	0.21	0.024	0.048	0.307	0.796207	PETROMIRA	1.51344	41.491	8787
2	844	2012-09-30	1.422	0.21	0.024	0.048	0.307	0.796207	PETROMIRA	1.51344	41.491	8787
2	845	2012-10-01	1.422	0.21	0.024	0.048	0.307	0.796207	PETROMIRA	1.51344	41.491	8787
2	846	2012-10-02	1.413	0.21	0.024	0.048	0.307	0.788769	PETROMIRA	1.51344	41.491	8787
2	847	2012-10-03	1.43	0.21	0.024	0.048	0.307	0.802818	PETROMIRA	1.51344	41.491	8787
2	848	2012-10-04	1.438	0.21	0.024	0.048	0.307	0.80943	PETROMIRA	1.51344	41.491	8787
2	849	2012-10-05	1.438	0.21	0.024	0.048	0.307	0.80943	PETROMIRA	1.51344	41.491	8787
2	850	2012-10-06	1.43	0.21	0.024	0.048	0.307	0.802818	PETROMIRA	1.51344	41.491	8787
2	851	2012-10-07	1.43	0.21	0.024	0.048	0.307	0.802818	PETROMIRA	1.51344	41.491	8787
2	852	2012-10-08	1.43	0.21	0.024	0.048	0.307	0.802818	PETROMIRA	1.51344	41.491	8787
2	853	2012-10-09	1.412	0.21	0.024	0.048	0.307	0.787942	PETROMIRA	1.51344	41.491	8787
2	854	2012-10-10	1.429	0.21	0.024	0.048	0.307	0.801992	PETROMIRA	1.51344	41.491	8787
2	855	2012-10-11	1.436	0.21	0.024	0.048	0.307	0.807777	PETROMIRA	1.51344	41.491	8787
2	856	2012-10-12	1.436	0.21	0.024	0.048	0.307	0.807777	PETROMIRA	1.51344	41.491	8787
2	857	2012-10-13	1.44	0.21	0.024	0.048	0.307	0.81108	PETROMIRA	1.51344	41.491	8787
2	858	2012-10-14	1.444	0.21	0.024	0.048	0.307	0.814388	PETROMIRA	1.51344	41.491	8787
2	859	2012-10-15	1.43407	0.21	0.024	0.048	0.307	0.806185	PETROMIRA	1.51344	41.491	8787
2	860	2012-10-16	1.424	0.21	0.024	0.048	0.307	0.79786	PETROMIRA	1.51344	41.491	8787
2	861	2012-10-17	1.436	0.21	0.024	0.048	0.307	0.807777	PETROMIRA	1.51344	41.491	8787
2	862	2012-10-18	1.436	0.21	0.024	0.048	0.307	0.807777	PETROMIRA	1.51344	41.491	8787
2	863	2012-10-19	1.424	0.21	0.024	0.048	0.307	0.79786	PETROMIRA	1.51344	41.491	8787
2	864	2012-10-20	1.414	0.21	0.024	0.048	0.307	0.789595	PETROMIRA	1.51344	41.491	8787
2	865	2012-10-21	1.414	0.21	0.024	0.048	0.307	0.789595	PETROMIRA	1.51344	41.491	8787
2	866	2012-10-22	1.414	0.21	0.024	0.048	0.307	0.789595	PETROMIRA	1.51344	41.491	8787
2	867	2012-10-23	1.394	0.21	0.024	0.048	0.307	0.773066	PETROMIRA	1.51344	41.491	8787
2	868	2012-10-24	1.417	0.21	0.024	0.048	0.307	0.792074	PETROMIRA	1.51344	41.491	8787
2	869	2012-10-25	1.417	0.21	0.024	0.048	0.307	0.792074	PETROMIRA	1.51344	41.491	8787
2	870	2012-10-26	1.407	0.21	0.024	0.048	0.307	0.78381	PETROMIRA	1.51344	41.491	8787
2	871	2012-10-27	1.402	0.21	0.024	0.048	0.307	0.779678	PETROMIRA	1.51344	41.491	8787
2	872	2012-10-28	1.402	0.21	0.024	0.048	0.307	0.779678	PETROMIRA	1.51344	41.491	8787
2	873	2012-10-29	1.402	0.21	0.024	0.048	0.307	0.779678	PETROMIRA	1.51344	41.491	8787
2	874	2012-10-30	1.377	0.21	0.024	0.048	0.307	0.759016	PETROMIRA	1.51344	41.491	8787
2	875	2012-10-31	1.399	0.21	0.024	0.048	0.307	0.777198	PETROMIRA	1.51344	41.491	8787
2	876	2012-11-01	1.399	0.21	0.024	0.048	0.307	0.777198	PETROMIRA	1.51344	41.491	8787
2	877	2012-11-02	1.399	0.21	0.024	0.048	0.307	0.777198	PETROMIRA	1.51344	41.491	8787
2	878	2012-11-03	1.389	0.21	0.024	0.048	0.307	0.768934	PETROMIRA	1.51344	41.491	8787
2	879	2012-11-04	1.389	0.21	0.024	0.048	0.307	0.768934	PETROMIRA	1.51344	41.491	8787
2	880	2012-11-05	1.389	0.21	0.024	0.048	0.307	0.768934	PETROMIRA	1.51344	41.491	8787
2	881	2012-11-06	1.351	0.21	0.024	0.048	0.307	0.737529	PETROMIRA	1.51344	41.491	8787
2	882	2012-11-07	1.375	0.21	0.024	0.048	0.307	0.757364	PETROMIRA	1.51344	41.491	8787
2	883	2012-11-08	1.367	0.21	0.024	0.048	0.307	0.750752	PETROMIRA	1.51344	41.491	8787
2	884	2012-11-09	1.388	0.21	0.024	0.048	0.307	0.768107	PETROMIRA	1.51344	41.491	8787
2	885	2012-11-10	1.388	0.21	0.024	0.048	0.307	0.768107	PETROMIRA	1.51344	41.491	8787
2	886	2012-11-11	1.388	0.21	0.024	0.048	0.307	0.768107	PETROMIRA	1.51344	41.491	8787
2	887	2012-11-12	1.388	0.21	0.024	0.048	0.307	0.768107	PETROMIRA	1.51344	41.491	8787
2	888	2012-11-13	1.372	0.21	0.024	0.048	0.307	0.754884	PETROMIRA	1.51344	41.491	8787
2	889	2012-11-14	1.366	0.21	0.024	0.048	0.307	0.749926	PETROMIRA	1.51344	41.491	8787
2	890	2012-11-15	1.395	0.21	0.024	0.048	0.307	0.773892	PETROMIRA	1.51344	41.491	8787
2	891	2012-11-16	1.395	0.21	0.024	0.048	0.307	0.773892	PETROMIRA	1.51344	41.491	8787
2	892	2012-11-17	1.395	0.21	0.024	0.048	0.307	0.773892	PETROMIRA	1.51344	41.491	8787
2	893	2012-11-18	1.395	0.21	0.024	0.048	0.307	0.773892	PETROMIRA	1.51344	41.491	8787
2	894	2012-11-19	1.395	0.21	0.024	0.048	0.307	0.773892	PETROMIRA	1.51344	41.491	8787
2	895	2012-11-20	1.37	0.21	0.024	0.048	0.307	0.753231	PETROMIRA	1.51344	41.491	8787
2	896	2012-11-21	1.37	0.21	0.024	0.048	0.307	0.753231	PETROMIRA	1.51344	41.491	8787
2	897	2012-11-22	1.383	0.21	0.024	0.048	0.307	0.763975	PETROMIRA	1.51344	41.491	8787
2	898	2012-11-23	1.383	0.21	0.024	0.048	0.307	0.763975	PETROMIRA	1.51344	41.491	8787
2	899	2012-11-24	1.402	0.21	0.024	0.048	0.307	0.779678	PETROMIRA	1.51344	41.491	8787
2	900	2012-11-25	1.402	0.21	0.024	0.048	0.307	0.779678	PETROMIRA	1.51344	41.491	8787
3	1	2010-06-10	1.096	0.16	0.024	0.024	0.307	0.589827	REPSOL	2.25017	41.5537	8160
3	2	2010-06-11	1.106	0.16	0.024	0.024	0.307	0.598448	REPSOL	2.25017	41.5537	8160
3	3	2010-06-12	1.106	0.16	0.024	0.024	0.307	0.598448	REPSOL	2.25017	41.5537	8160
3	4	2010-06-13	1.106	0.16	0.024	0.024	0.307	0.598448	REPSOL	2.25017	41.5537	8160
3	5	2010-06-14	1.106	0.16	0.024	0.024	0.307	0.598448	REPSOL	2.25017	41.5537	8160
3	6	2010-06-15	1.106	0.16	0.024	0.024	0.307	0.598448	REPSOL	2.25017	41.5537	8160
3	7	2010-06-16	1.106	0.16	0.024	0.024	0.307	0.598448	REPSOL	2.25017	41.5537	8160
3	8	2010-06-17	1.10923	0.16	0.024	0.024	0.307	0.601235	REPSOL	2.25017	41.5537	8160
3	9	2010-06-18	1.1125	0.16	0.024	0.024	0.307	0.604051	REPSOL	2.25017	41.5537	8160
3	10	2010-06-19	1.11581	0.16	0.024	0.024	0.307	0.606903	REPSOL	2.25017	41.5537	8160
3	11	2010-06-20	1.119	0.16	0.024	0.024	0.307	0.609655	REPSOL	2.25017	41.5537	8160
3	12	2010-06-21	1.119	0.16	0.024	0.024	0.307	0.609655	REPSOL	2.25017	41.5537	8160
3	13	2010-06-22	1.119	0.16	0.024	0.024	0.307	0.609655	REPSOL	2.25017	41.5537	8160
3	14	2010-06-23	1.124	0.16	0.024	0.024	0.307	0.613966	REPSOL	2.25017	41.5537	8160
3	15	2010-06-24	1.124	0.16	0.024	0.024	0.307	0.613966	REPSOL	2.25017	41.5537	8160
3	16	2010-06-25	1.124	0.16	0.024	0.024	0.307	0.613966	REPSOL	2.25017	41.5537	8160
3	17	2010-06-26	1.124	0.16	0.024	0.024	0.307	0.613966	REPSOL	2.25017	41.5537	8160
3	18	2010-06-27	1.109	0.16	0.024	0.024	0.307	0.601035	REPSOL	2.25017	41.5537	8160
3	19	2010-06-28	1.109	0.16	0.024	0.024	0.307	0.601035	REPSOL	2.25017	41.5537	8160
3	20	2010-06-29	1.109	0.16	0.024	0.024	0.307	0.601035	REPSOL	2.25017	41.5537	8160
3	21	2010-06-30	1.109	0.16	0.024	0.024	0.307	0.601035	REPSOL	2.25017	41.5537	8160
3	22	2010-07-01	1.122	0.18	0.024	0.024	0.307	0.595847	REPSOL	2.25017	41.5537	8160
3	23	2010-07-02	1.122	0.18	0.024	0.024	0.307	0.595847	REPSOL	2.25017	41.5537	8160
3	24	2010-07-03	1.122	0.18	0.024	0.024	0.307	0.595847	REPSOL	2.25017	41.5537	8160
3	25	2010-07-04	1.108	0.18	0.024	0.024	0.307	0.583983	REPSOL	2.25017	41.5537	8160
3	26	2010-07-05	1.108	0.18	0.024	0.024	0.307	0.583983	REPSOL	2.25017	41.5537	8160
3	27	2010-07-06	1.108	0.18	0.024	0.024	0.307	0.583983	REPSOL	2.25017	41.5537	8160
3	28	2010-07-07	1.093	0.18	0.024	0.024	0.307	0.571271	REPSOL	2.25017	41.5537	8160
3	29	2010-07-08	1.093	0.18	0.024	0.024	0.307	0.571271	REPSOL	2.25017	41.5537	8160
3	30	2010-07-09	1.093	0.18	0.024	0.024	0.307	0.571271	REPSOL	2.25017	41.5537	8160
3	31	2010-07-10	1.093	0.18	0.024	0.024	0.307	0.571271	REPSOL	2.25017	41.5537	8160
3	32	2010-07-11	1.079	0.18	0.024	0.024	0.307	0.559407	REPSOL	2.25017	41.5537	8160
3	33	2010-07-12	1.079	0.18	0.024	0.024	0.307	0.559407	REPSOL	2.25017	41.5537	8160
3	34	2010-07-13	1.079	0.18	0.024	0.024	0.307	0.559407	REPSOL	2.25017	41.5537	8160
3	35	2010-07-14	1.079	0.18	0.024	0.024	0.307	0.559407	REPSOL	2.25017	41.5537	8160
3	36	2010-07-15	1.079	0.18	0.024	0.024	0.307	0.559407	REPSOL	2.25017	41.5537	8160
3	37	2010-07-16	1.086	0.18	0.024	0.024	0.307	0.565339	REPSOL	2.25017	41.5537	8160
3	38	2010-07-17	1.086	0.18	0.024	0.024	0.307	0.565339	REPSOL	2.25017	41.5537	8160
3	39	2010-07-18	1.086	0.18	0.024	0.024	0.307	0.565339	REPSOL	2.25017	41.5537	8160
3	40	2010-07-19	1.086	0.18	0.024	0.024	0.307	0.565339	REPSOL	2.25017	41.5537	8160
3	41	2010-07-20	1.086	0.18	0.024	0.024	0.307	0.565339	REPSOL	2.25017	41.5537	8160
3	42	2010-07-21	1.086	0.18	0.024	0.024	0.307	0.565339	REPSOL	2.25017	41.5537	8160
3	43	2010-07-22	1.086	0.18	0.024	0.024	0.307	0.565339	REPSOL	2.25017	41.5537	8160
3	44	2010-07-23	1.086	0.18	0.024	0.024	0.307	0.565339	REPSOL	2.25017	41.5537	8160
3	45	2010-07-24	1.086	0.18	0.024	0.024	0.307	0.565339	REPSOL	2.25017	41.5537	8160
3	46	2010-07-25	1.086	0.18	0.024	0.024	0.307	0.565339	REPSOL	2.25017	41.5537	8160
3	47	2010-07-26	1.086	0.18	0.024	0.024	0.307	0.565339	REPSOL	2.25017	41.5537	8160
3	48	2010-07-27	1.096	0.18	0.024	0.024	0.307	0.573814	REPSOL	2.25017	41.5537	8160
3	49	2010-07-28	1.096	0.18	0.024	0.024	0.307	0.573814	REPSOL	2.25017	41.5537	8160
3	50	2010-07-29	1.096	0.18	0.024	0.024	0.307	0.573814	REPSOL	2.25017	41.5537	8160
3	51	2010-07-30	1.096	0.18	0.024	0.024	0.307	0.573814	REPSOL	2.25017	41.5537	8160
3	52	2010-07-31	1.096	0.18	0.024	0.024	0.307	0.573814	REPSOL	2.25017	41.5537	8160
3	53	2010-08-01	1.088	0.18	0.024	0.024	0.307	0.567034	REPSOL	2.25017	41.5537	8160
3	54	2010-08-02	1.088	0.18	0.024	0.024	0.307	0.567034	REPSOL	2.25017	41.5537	8160
3	55	2010-08-03	1.088	0.18	0.024	0.024	0.307	0.567034	REPSOL	2.25017	41.5537	8160
3	56	2010-08-04	1.108	0.18	0.024	0.024	0.307	0.583983	REPSOL	2.25017	41.5537	8160
3	57	2010-08-05	1.108	0.18	0.024	0.024	0.307	0.583983	REPSOL	2.25017	41.5537	8160
3	58	2010-08-06	1.118	0.18	0.024	0.024	0.307	0.592458	REPSOL	2.25017	41.5537	8160
3	59	2010-08-07	1.118	0.18	0.024	0.024	0.307	0.592458	REPSOL	2.25017	41.5537	8160
3	60	2010-08-08	1.112	0.18	0.024	0.024	0.307	0.587373	REPSOL	2.25017	41.5537	8160
3	61	2010-08-09	1.112	0.18	0.024	0.024	0.307	0.587373	REPSOL	2.25017	41.5537	8160
3	62	2010-08-10	1.112	0.18	0.024	0.024	0.307	0.587373	REPSOL	2.25017	41.5537	8160
3	63	2010-08-11	1.112	0.18	0.024	0.024	0.307	0.587373	REPSOL	2.25017	41.5537	8160
3	64	2010-08-12	1.112	0.18	0.024	0.024	0.307	0.587373	REPSOL	2.25017	41.5537	8160
3	65	2010-08-13	1.112	0.18	0.024	0.024	0.307	0.587373	REPSOL	2.25017	41.5537	8160
3	66	2010-08-14	1.112	0.18	0.024	0.024	0.307	0.587373	REPSOL	2.25017	41.5537	8160
3	67	2010-08-15	1.097	0.18	0.024	0.024	0.307	0.574661	REPSOL	2.25017	41.5537	8160
3	68	2010-08-16	1.097	0.18	0.024	0.024	0.307	0.574661	REPSOL	2.25017	41.5537	8160
3	69	2010-08-17	1.097	0.18	0.024	0.024	0.307	0.574661	REPSOL	2.25017	41.5537	8160
3	70	2010-08-18	1.092	0.18	0.024	0.024	0.307	0.570424	REPSOL	2.25017	41.5537	8160
3	71	2010-08-19	1.092	0.18	0.024	0.024	0.307	0.570424	REPSOL	2.25017	41.5537	8160
3	72	2010-08-20	1.092	0.18	0.024	0.024	0.307	0.570424	REPSOL	2.25017	41.5537	8160
3	73	2010-08-21	1.092	0.18	0.024	0.024	0.307	0.570424	REPSOL	2.25017	41.5537	8160
3	74	2010-08-22	1.08	0.18	0.024	0.024	0.307	0.560254	REPSOL	2.25017	41.5537	8160
3	75	2010-08-23	1.08	0.18	0.024	0.024	0.307	0.560254	REPSOL	2.25017	41.5537	8160
3	76	2010-08-24	1.088	0.18	0.024	0.024	0.307	0.567034	REPSOL	2.25017	41.5537	8160
3	77	2010-08-25	1.088	0.18	0.024	0.024	0.307	0.567034	REPSOL	2.25017	41.5537	8160
3	78	2010-08-26	1.088	0.18	0.024	0.024	0.307	0.567034	REPSOL	2.25017	41.5537	8160
3	79	2010-08-27	1.088	0.18	0.024	0.024	0.307	0.567034	REPSOL	2.25017	41.5537	8160
3	80	2010-08-28	1.097	0.18	0.024	0.024	0.307	0.574661	REPSOL	2.25017	41.5537	8160
3	81	2010-08-29	1.097	0.18	0.024	0.024	0.307	0.574661	REPSOL	2.25017	41.5537	8160
3	82	2010-08-30	1.10099	0.18	0.024	0.024	0.307	0.578044	REPSOL	2.25017	41.5537	8160
3	83	2010-08-31	1.105	0.18	0.024	0.024	0.307	0.581441	REPSOL	2.25017	41.5537	8160
3	84	2010-09-01	1.105	0.18	0.024	0.024	0.307	0.581441	REPSOL	2.25017	41.5537	8160
3	85	2010-09-02	1.105	0.18	0.024	0.024	0.307	0.581441	REPSOL	2.25017	41.5537	8160
3	86	2010-09-03	1.105	0.18	0.024	0.024	0.307	0.581441	REPSOL	2.25017	41.5537	8160
3	87	2010-09-04	1.105	0.18	0.024	0.024	0.307	0.581441	REPSOL	2.25017	41.5537	8160
3	88	2010-09-05	1.097	0.18	0.024	0.024	0.307	0.574661	REPSOL	2.25017	41.5537	8160
3	89	2010-09-06	1.097	0.18	0.024	0.024	0.307	0.574661	REPSOL	2.25017	41.5537	8160
3	90	2010-09-07	1.097	0.18	0.024	0.024	0.307	0.574661	REPSOL	2.25017	41.5537	8160
3	91	2010-09-08	1.103	0.18	0.024	0.024	0.307	0.579746	REPSOL	2.25017	41.5537	8160
3	92	2010-09-09	1.103	0.18	0.024	0.024	0.307	0.579746	REPSOL	2.25017	41.5537	8160
3	93	2010-09-10	1.103	0.18	0.024	0.024	0.307	0.579746	REPSOL	2.25017	41.5537	8160
3	94	2010-09-11	1.103	0.18	0.024	0.024	0.307	0.579746	REPSOL	2.25017	41.5537	8160
3	95	2010-09-12	1.103	0.18	0.024	0.024	0.307	0.579746	REPSOL	2.25017	41.5537	8160
3	96	2010-09-13	1.103	0.18	0.024	0.024	0.307	0.579746	REPSOL	2.25017	41.5537	8160
3	97	2010-09-14	1.118	0.18	0.024	0.024	0.307	0.592458	REPSOL	2.25017	41.5537	8160
3	98	2010-09-15	1.118	0.18	0.024	0.024	0.307	0.592458	REPSOL	2.25017	41.5537	8160
3	99	2010-09-16	1.118	0.18	0.024	0.024	0.307	0.592458	REPSOL	2.25017	41.5537	8160
3	100	2010-09-17	1.118	0.18	0.024	0.024	0.307	0.592458	REPSOL	2.25017	41.5537	8160
3	101	2010-09-18	1.118	0.18	0.024	0.024	0.307	0.592458	REPSOL	2.25017	41.5537	8160
3	102	2010-09-19	1.11	0.18	0.024	0.024	0.307	0.585678	REPSOL	2.25017	41.5537	8160
3	103	2010-09-20	1.11	0.18	0.024	0.024	0.307	0.585678	REPSOL	2.25017	41.5537	8160
3	104	2010-09-21	1.11	0.18	0.024	0.024	0.307	0.585678	REPSOL	2.25017	41.5537	8160
3	105	2010-09-22	1.11	0.18	0.024	0.024	0.307	0.585678	REPSOL	2.25017	41.5537	8160
3	106	2010-09-23	1.11	0.18	0.024	0.024	0.307	0.585678	REPSOL	2.25017	41.5537	8160
3	107	2010-09-24	1.105	0.18	0.024	0.024	0.307	0.581441	REPSOL	2.25017	41.5537	8160
3	108	2010-09-25	1.10303	0.18	0.024	0.024	0.307	0.57977	REPSOL	2.25017	41.5537	8160
3	109	2010-09-26	1.101	0.18	0.024	0.024	0.307	0.578052	REPSOL	2.25017	41.5537	8160
3	110	2010-09-27	1.099	0.18	0.024	0.024	0.307	0.576356	REPSOL	2.25017	41.5537	8160
3	111	2010-09-28	1.099	0.18	0.024	0.024	0.307	0.576356	REPSOL	2.25017	41.5537	8160
3	112	2010-09-29	1.099	0.18	0.024	0.024	0.307	0.576356	REPSOL	2.25017	41.5537	8160
3	113	2010-09-30	1.099	0.18	0.024	0.024	0.307	0.576356	REPSOL	2.25017	41.5537	8160
3	114	2010-10-01	1.099	0.18	0.024	0.024	0.307	0.576356	REPSOL	2.25017	41.5537	8160
3	115	2010-10-02	1.099	0.18	0.024	0.024	0.307	0.576356	REPSOL	2.25017	41.5537	8160
3	116	2010-10-03	1.099	0.18	0.024	0.024	0.307	0.576356	REPSOL	2.25017	41.5537	8160
3	117	2010-10-04	1.099	0.18	0.024	0.024	0.307	0.576356	REPSOL	2.25017	41.5537	8160
3	118	2010-10-05	1.116	0.18	0.024	0.024	0.307	0.590763	REPSOL	2.25017	41.5537	8160
3	119	2010-10-06	1.116	0.18	0.024	0.024	0.307	0.590763	REPSOL	2.25017	41.5537	8160
3	120	2010-10-07	1.116	0.18	0.024	0.024	0.307	0.590763	REPSOL	2.25017	41.5537	8160
3	121	2010-10-08	1.12	0.18	0.024	0.024	0.307	0.594152	REPSOL	2.25017	41.5537	8160
3	122	2010-10-09	1.11753	0.18	0.024	0.024	0.307	0.592057	REPSOL	2.25017	41.5537	8160
3	123	2010-10-10	1.115	0.18	0.024	0.024	0.307	0.589915	REPSOL	2.25017	41.5537	8160
3	124	2010-10-11	1.115	0.18	0.024	0.024	0.307	0.589915	REPSOL	2.25017	41.5537	8160
3	125	2010-10-12	1.115	0.18	0.024	0.024	0.307	0.589915	REPSOL	2.25017	41.5537	8160
3	126	2010-10-13	1.115	0.18	0.024	0.024	0.307	0.589915	REPSOL	2.25017	41.5537	8160
3	127	2010-10-14	1.115	0.18	0.024	0.024	0.307	0.589915	REPSOL	2.25017	41.5537	8160
3	128	2010-10-15	1.115	0.18	0.024	0.024	0.307	0.589915	REPSOL	2.25017	41.5537	8160
3	129	2010-10-16	1.115	0.18	0.024	0.024	0.307	0.589915	REPSOL	2.25017	41.5537	8160
3	130	2010-10-17	1.105	0.18	0.024	0.024	0.307	0.581441	REPSOL	2.25017	41.5537	8160
3	131	2010-10-18	1.105	0.18	0.024	0.024	0.307	0.581441	REPSOL	2.25017	41.5537	8160
3	132	2010-10-19	1.105	0.18	0.024	0.024	0.307	0.581441	REPSOL	2.25017	41.5537	8160
3	133	2010-10-20	1.11	0.18	0.024	0.024	0.307	0.585678	REPSOL	2.25017	41.5537	8160
3	134	2010-10-21	1.11	0.18	0.024	0.024	0.307	0.585678	REPSOL	2.25017	41.5537	8160
3	135	2010-10-22	1.11	0.18	0.024	0.024	0.307	0.585678	REPSOL	2.25017	41.5537	8160
3	136	2010-10-23	1.11	0.18	0.024	0.024	0.307	0.585678	REPSOL	2.25017	41.5537	8160
3	137	2010-10-24	1.105	0.18	0.024	0.024	0.307	0.581441	REPSOL	2.25017	41.5537	8160
3	138	2010-10-25	1.105	0.18	0.024	0.024	0.307	0.581441	REPSOL	2.25017	41.5537	8160
3	139	2010-10-26	1.105	0.18	0.024	0.024	0.307	0.581441	REPSOL	2.25017	41.5537	8160
3	140	2010-10-27	1.105	0.18	0.024	0.024	0.307	0.581441	REPSOL	2.25017	41.5537	8160
3	141	2010-10-28	1.11	0.18	0.024	0.024	0.307	0.585678	REPSOL	2.25017	41.5537	8160
3	142	2010-10-29	1.11	0.18	0.024	0.024	0.307	0.585678	REPSOL	2.25017	41.5537	8160
3	143	2010-10-30	1.115	0.18	0.024	0.024	0.307	0.589915	REPSOL	2.25017	41.5537	8160
3	144	2010-10-31	1.115	0.18	0.024	0.024	0.307	0.589915	REPSOL	2.25017	41.5537	8160
3	145	2010-11-01	1.115	0.18	0.024	0.024	0.307	0.589915	REPSOL	2.25017	41.5537	8160
3	146	2010-11-02	1.115	0.18	0.024	0.024	0.307	0.589915	REPSOL	2.25017	41.5537	8160
3	147	2010-11-03	1.115	0.18	0.024	0.024	0.307	0.589915	REPSOL	2.25017	41.5537	8160
3	148	2010-11-04	1.115	0.18	0.024	0.024	0.307	0.589915	REPSOL	2.25017	41.5537	8160
3	149	2010-11-05	1.115	0.18	0.024	0.024	0.307	0.589915	REPSOL	2.25017	41.5537	8160
3	150	2010-11-06	1.115	0.18	0.024	0.024	0.307	0.589915	REPSOL	2.25017	41.5537	8160
3	151	2010-11-07	1.115	0.18	0.024	0.024	0.307	0.589915	REPSOL	2.25017	41.5537	8160
3	152	2010-11-08	1.115	0.18	0.024	0.024	0.307	0.589915	REPSOL	2.25017	41.5537	8160
3	153	2010-11-09	1.122	0.18	0.024	0.024	0.307	0.595847	REPSOL	2.25017	41.5537	8160
3	154	2010-11-10	1.122	0.18	0.024	0.024	0.307	0.595847	REPSOL	2.25017	41.5537	8160
3	155	2010-11-11	1.132	0.18	0.024	0.024	0.307	0.604322	REPSOL	2.25017	41.5537	8160
3	156	2010-11-12	1.142	0.18	0.024	0.024	0.307	0.612797	REPSOL	2.25017	41.5537	8160
3	157	2010-11-13	1.15	0.18	0.024	0.024	0.307	0.619576	REPSOL	2.25017	41.5537	8160
3	158	2010-11-14	1.15	0.18	0.024	0.024	0.307	0.619576	REPSOL	2.25017	41.5537	8160
3	159	2010-11-15	1.15	0.18	0.024	0.024	0.307	0.619576	REPSOL	2.25017	41.5537	8160
3	160	2010-11-16	1.15	0.18	0.024	0.024	0.307	0.619576	REPSOL	2.25017	41.5537	8160
3	161	2010-11-17	1.145	0.18	0.024	0.024	0.307	0.615339	REPSOL	2.25017	41.5537	8160
3	162	2010-11-18	1.145	0.18	0.024	0.024	0.307	0.615339	REPSOL	2.25017	41.5537	8160
3	163	2010-11-19	1.145	0.18	0.024	0.024	0.307	0.615339	REPSOL	2.25017	41.5537	8160
3	164	2010-11-20	1.145	0.18	0.024	0.024	0.307	0.615339	REPSOL	2.25017	41.5537	8160
3	165	2010-11-21	1.125	0.18	0.024	0.024	0.307	0.59839	REPSOL	2.25017	41.5537	8160
3	166	2010-11-22	1.125	0.18	0.024	0.024	0.307	0.59839	REPSOL	2.25017	41.5537	8160
3	167	2010-11-23	1.125	0.18	0.024	0.024	0.307	0.59839	REPSOL	2.25017	41.5537	8160
3	168	2010-11-24	1.117	0.18	0.024	0.024	0.307	0.59161	REPSOL	2.25017	41.5537	8160
3	169	2010-11-25	1.12547	0.18	0.024	0.024	0.307	0.598786	REPSOL	2.25017	41.5537	8160
3	170	2010-11-26	1.134	0.18	0.024	0.024	0.307	0.606017	REPSOL	2.25017	41.5537	8160
3	171	2010-11-27	1.13899	0.18	0.024	0.024	0.307	0.610243	REPSOL	2.25017	41.5537	8160
3	172	2010-11-28	1.144	0.18	0.024	0.024	0.307	0.614492	REPSOL	2.25017	41.5537	8160
3	173	2010-11-29	1.144	0.18	0.024	0.024	0.307	0.614492	REPSOL	2.25017	41.5537	8160
3	174	2010-11-30	1.144	0.18	0.024	0.024	0.307	0.614492	REPSOL	2.25017	41.5537	8160
3	175	2010-12-01	1.156	0.18	0.024	0.024	0.307	0.624661	REPSOL	2.25017	41.5537	8160
3	176	2010-12-02	1.156	0.18	0.024	0.024	0.307	0.624661	REPSOL	2.25017	41.5537	8160
3	177	2010-12-03	1.161	0.18	0.024	0.024	0.307	0.628898	REPSOL	2.25017	41.5537	8160
3	178	2010-12-04	1.161	0.18	0.024	0.024	0.307	0.628898	REPSOL	2.25017	41.5537	8160
3	179	2010-12-05	1.161	0.18	0.024	0.024	0.307	0.628898	REPSOL	2.25017	41.5537	8160
3	180	2010-12-06	1.161	0.18	0.024	0.024	0.307	0.628898	REPSOL	2.25017	41.5537	8160
3	181	2010-12-07	1.174	0.18	0.024	0.024	0.307	0.639915	REPSOL	2.25017	41.5537	8160
3	182	2010-12-08	1.174	0.18	0.024	0.024	0.307	0.639915	REPSOL	2.25017	41.5537	8160
3	183	2010-12-09	1.174	0.18	0.024	0.024	0.307	0.639915	REPSOL	2.25017	41.5537	8160
3	184	2010-12-10	1.174	0.18	0.024	0.024	0.307	0.639915	REPSOL	2.25017	41.5537	8160
3	185	2010-12-11	1.18	0.18	0.024	0.024	0.307	0.645	REPSOL	2.25017	41.5537	8160
3	186	2010-12-12	1.18	0.18	0.024	0.024	0.307	0.645	REPSOL	2.25017	41.5537	8160
3	187	2010-12-13	1.18	0.18	0.024	0.024	0.307	0.645	REPSOL	2.25017	41.5537	8160
3	188	2010-12-14	1.18	0.18	0.024	0.024	0.307	0.645	REPSOL	2.25017	41.5537	8160
3	189	2010-12-15	1.18	0.18	0.024	0.024	0.307	0.645	REPSOL	2.25017	41.5537	8160
3	190	2010-12-16	1.18	0.18	0.024	0.024	0.307	0.645	REPSOL	2.25017	41.5537	8160
3	191	2010-12-17	1.18	0.18	0.024	0.024	0.307	0.645	REPSOL	2.25017	41.5537	8160
3	192	2010-12-18	1.18	0.18	0.024	0.024	0.307	0.645	REPSOL	2.25017	41.5537	8160
3	193	2010-12-19	1.18	0.18	0.024	0.024	0.307	0.645	REPSOL	2.25017	41.5537	8160
3	194	2010-12-20	1.18	0.18	0.024	0.024	0.307	0.645	REPSOL	2.25017	41.5537	8160
3	195	2010-12-21	1.18	0.18	0.024	0.024	0.307	0.645	REPSOL	2.25017	41.5537	8160
3	196	2010-12-22	1.18	0.18	0.024	0.024	0.307	0.645	REPSOL	2.25017	41.5537	8160
3	197	2010-12-23	1.19	0.18	0.024	0.024	0.307	0.653475	REPSOL	2.25017	41.5537	8160
3	198	2010-12-24	1.2	0.18	0.024	0.024	0.307	0.661949	REPSOL	2.25017	41.5537	8160
3	199	2010-12-25	1.2	0.18	0.024	0.024	0.307	0.661949	REPSOL	2.25017	41.5537	8160
[truncated: 647,801+ more rows]
