# Supplementary material for: Building a panel data set on fuel stations located in the Spanish regional areas of Madrid and Barcelona
Source: Data Brief. 2016 Feb 6;7:135–8. doi: 10.1016/j.dib.2016.01.063 (PMC4764895; doi:10.1016/j.dib.2016.01.063)
Supplement: Supplementary file 2 — Supplementary material [file mmc2.zip › Appendix A. Data and code for DIB/Spreadsheet 2.xlsx]

## Sheet: Madrid, metropolitan area
i	t	Dates (dd/mm/yyyy)	P_madrid	VAT	RSTCH_state	RSTCH_madrid	SHT	PN_madrid	Brand	Longitude1	Latitude2	postal_code
1	1	2010-06-10	1.093	0.16	0.024	0.017	0.307	0.594241	REPSOL	-3.59614	40.3799	28031
1	2	2010-06-11	1.103	0.16	0.024	0.017	0.307	0.602862	REPSOL	-3.59614	40.3799	28031
1	3	2010-06-12	1.103	0.16	0.024	0.017	0.307	0.602862	REPSOL	-3.59614	40.3799	28031
1	4	2010-06-13	1.103	0.16	0.024	0.017	0.307	0.602862	REPSOL	-3.59614	40.3799	28031
1	5	2010-06-14	1.103	0.16	0.024	0.017	0.307	0.602862	REPSOL	-3.59614	40.3799	28031
1	6	2010-06-15	1.103	0.16	0.024	0.017	0.307	0.602862	REPSOL	-3.59614	40.3799	28031
1	7	2010-06-16	1.103	0.16	0.024	0.017	0.307	0.602862	REPSOL	-3.59614	40.3799	28031
1	8	2010-06-17	1.10623	0.16	0.024	0.017	0.307	0.605649	REPSOL	-3.59614	40.3799	28031
1	9	2010-06-18	1.1095	0.16	0.024	0.017	0.307	0.608464	REPSOL	-3.59614	40.3799	28031
1	10	2010-06-19	1.11281	0.16	0.024	0.017	0.307	0.611317	REPSOL	-3.59614	40.3799	28031
1	11	2010-06-20	1.116	0.16	0.024	0.017	0.307	0.614069	REPSOL	-3.59614	40.3799	28031
1	12	2010-06-21	1.116	0.16	0.024	0.017	0.307	0.614069	REPSOL	-3.59614	40.3799	28031
1	13	2010-06-22	1.116	0.16	0.024	0.017	0.307	0.614069	REPSOL	-3.59614	40.3799	28031
1	14	2010-06-23	1.121	0.16	0.024	0.017	0.307	0.618379	REPSOL	-3.59614	40.3799	28031
1	15	2010-06-24	1.121	0.16	0.024	0.017	0.307	0.618379	REPSOL	-3.59614	40.3799	28031
1	16	2010-06-25	1.121	0.16	0.024	0.017	0.307	0.618379	REPSOL	-3.59614	40.3799	28031
1	17	2010-06-26	1.121	0.16	0.024	0.017	0.307	0.618379	REPSOL	-3.59614	40.3799	28031
1	18	2010-06-27	1.106	0.16	0.024	0.017	0.307	0.605448	REPSOL	-3.59614	40.3799	28031
1	19	2010-06-28	1.106	0.16	0.024	0.017	0.307	0.605448	REPSOL	-3.59614	40.3799	28031
1	20	2010-06-29	1.106	0.16	0.024	0.017	0.307	0.605448	REPSOL	-3.59614	40.3799	28031
1	21	2010-06-30	1.106	0.16	0.024	0.017	0.307	0.605448	REPSOL	-3.59614	40.3799	28031
1	22	2010-07-01	1.119	0.18	0.024	0.017	0.307	0.600305	REPSOL	-3.59614	40.3799	28031
1	23	2010-07-02	1.119	0.18	0.024	0.017	0.307	0.600305	REPSOL	-3.59614	40.3799	28031
1	24	2010-07-03	1.119	0.18	0.024	0.017	0.307	0.600305	REPSOL	-3.59614	40.3799	28031
1	25	2010-07-04	1.105	0.18	0.024	0.017	0.307	0.588441	REPSOL	-3.59614	40.3799	28031
1	26	2010-07-05	1.105	0.18	0.024	0.017	0.307	0.588441	REPSOL	-3.59614	40.3799	28031
1	27	2010-07-06	1.105	0.18	0.024	0.017	0.307	0.588441	REPSOL	-3.59614	40.3799	28031
1	28	2010-07-07	1.08	0.18	0.024	0.017	0.307	0.567254	REPSOL	-3.59614	40.3799	28031
1	29	2010-07-08	1.08	0.18	0.024	0.017	0.307	0.567254	REPSOL	-3.59614	40.3799	28031
1	30	2010-07-09	1.08	0.18	0.024	0.017	0.307	0.567254	REPSOL	-3.59614	40.3799	28031
1	31	2010-07-10	1.08	0.18	0.024	0.017	0.307	0.567254	REPSOL	-3.59614	40.3799	28031
1	32	2010-07-11	1.066	0.18	0.024	0.017	0.307	0.55539	REPSOL	-3.59614	40.3799	28031
1	33	2010-07-12	1.066	0.18	0.024	0.017	0.307	0.55539	REPSOL	-3.59614	40.3799	28031
1	34	2010-07-13	1.066	0.18	0.024	0.017	0.307	0.55539	REPSOL	-3.59614	40.3799	28031
1	35	2010-07-14	1.066	0.18	0.024	0.017	0.307	0.55539	REPSOL	-3.59614	40.3799	28031
1	36	2010-07-15	1.066	0.18	0.024	0.017	0.307	0.55539	REPSOL	-3.59614	40.3799	28031
1	37	2010-07-16	1.073	0.18	0.024	0.017	0.307	0.561322	REPSOL	-3.59614	40.3799	28031
1	38	2010-07-17	1.073	0.18	0.024	0.017	0.307	0.561322	REPSOL	-3.59614	40.3799	28031
1	39	2010-07-18	1.073	0.18	0.024	0.017	0.307	0.561322	REPSOL	-3.59614	40.3799	28031
1	40	2010-07-19	1.073	0.18	0.024	0.017	0.307	0.561322	REPSOL	-3.59614	40.3799	28031
1	41	2010-07-20	1.073	0.18	0.024	0.017	0.307	0.561322	REPSOL	-3.59614	40.3799	28031
1	42	2010-07-21	1.073	0.18	0.024	0.017	0.307	0.561322	REPSOL	-3.59614	40.3799	28031
1	43	2010-07-22	1.073	0.18	0.024	0.017	0.307	0.561322	REPSOL	-3.59614	40.3799	28031
1	44	2010-07-23	1.073	0.18	0.024	0.017	0.307	0.561322	REPSOL	-3.59614	40.3799	28031
1	45	2010-07-24	1.073	0.18	0.024	0.017	0.307	0.561322	REPSOL	-3.59614	40.3799	28031
1	46	2010-07-25	1.073	0.18	0.024	0.017	0.307	0.561322	REPSOL	-3.59614	40.3799	28031
1	47	2010-07-26	1.073	0.18	0.024	0.017	0.307	0.561322	REPSOL	-3.59614	40.3799	28031
1	48	2010-07-27	1.083	0.18	0.024	0.017	0.307	0.569797	REPSOL	-3.59614	40.3799	28031
1	49	2010-07-28	1.083	0.18	0.024	0.017	0.307	0.569797	REPSOL	-3.59614	40.3799	28031
1	50	2010-07-29	1.083	0.18	0.024	0.017	0.307	0.569797	REPSOL	-3.59614	40.3799	28031
1	51	2010-07-30	1.083	0.18	0.024	0.017	0.307	0.569797	REPSOL	-3.59614	40.3799	28031
1	52	2010-07-31	1.083	0.18	0.024	0.017	0.307	0.569797	REPSOL	-3.59614	40.3799	28031
1	53	2010-08-01	1.075	0.18	0.024	0.017	0.307	0.563017	REPSOL	-3.59614	40.3799	28031
1	54	2010-08-02	1.075	0.18	0.024	0.017	0.307	0.563017	REPSOL	-3.59614	40.3799	28031
1	55	2010-08-03	1.075	0.18	0.024	0.017	0.307	0.563017	REPSOL	-3.59614	40.3799	28031
1	56	2010-08-04	1.095	0.18	0.024	0.017	0.307	0.579966	REPSOL	-3.59614	40.3799	28031
1	57	2010-08-05	1.095	0.18	0.024	0.017	0.307	0.579966	REPSOL	-3.59614	40.3799	28031
1	58	2010-08-06	1.105	0.18	0.024	0.017	0.307	0.588441	REPSOL	-3.59614	40.3799	28031
1	59	2010-08-07	1.105	0.18	0.024	0.017	0.307	0.588441	REPSOL	-3.59614	40.3799	28031
1	60	2010-08-08	1.099	0.18	0.024	0.017	0.307	0.583356	REPSOL	-3.59614	40.3799	28031
1	61	2010-08-09	1.099	0.18	0.024	0.017	0.307	0.583356	REPSOL	-3.59614	40.3799	28031
1	62	2010-08-10	1.099	0.18	0.024	0.017	0.307	0.583356	REPSOL	-3.59614	40.3799	28031
1	63	2010-08-11	1.099	0.18	0.024	0.017	0.307	0.583356	REPSOL	-3.59614	40.3799	28031
1	64	2010-08-12	1.099	0.18	0.024	0.017	0.307	0.583356	REPSOL	-3.59614	40.3799	28031
1	65	2010-08-13	1.099	0.18	0.024	0.017	0.307	0.583356	REPSOL	-3.59614	40.3799	28031
1	66	2010-08-14	1.099	0.18	0.024	0.017	0.307	0.583356	REPSOL	-3.59614	40.3799	28031
1	67	2010-08-15	1.084	0.18	0.024	0.017	0.307	0.570644	REPSOL	-3.59614	40.3799	28031
1	68	2010-08-16	1.084	0.18	0.024	0.017	0.307	0.570644	REPSOL	-3.59614	40.3799	28031
1	69	2010-08-17	1.084	0.18	0.024	0.017	0.307	0.570644	REPSOL	-3.59614	40.3799	28031
1	70	2010-08-18	1.079	0.18	0.024	0.017	0.307	0.566407	REPSOL	-3.59614	40.3799	28031
1	71	2010-08-19	1.079	0.18	0.024	0.017	0.307	0.566407	REPSOL	-3.59614	40.3799	28031
1	72	2010-08-20	1.079	0.18	0.024	0.017	0.307	0.566407	REPSOL	-3.59614	40.3799	28031
1	73	2010-08-21	1.079	0.18	0.024	0.017	0.307	0.566407	REPSOL	-3.59614	40.3799	28031
1	74	2010-08-22	1.067	0.18	0.024	0.017	0.307	0.556237	REPSOL	-3.59614	40.3799	28031
1	75	2010-08-23	1.067	0.18	0.024	0.017	0.307	0.556237	REPSOL	-3.59614	40.3799	28031
1	76	2010-08-24	1.075	0.18	0.024	0.017	0.307	0.563017	REPSOL	-3.59614	40.3799	28031
1	77	2010-08-25	1.075	0.18	0.024	0.017	0.307	0.563017	REPSOL	-3.59614	40.3799	28031
1	78	2010-08-26	1.075	0.18	0.024	0.017	0.307	0.563017	REPSOL	-3.59614	40.3799	28031
1	79	2010-08-27	1.075	0.18	0.024	0.017	0.307	0.563017	REPSOL	-3.59614	40.3799	28031
1	80	2010-08-28	1.084	0.18	0.024	0.017	0.307	0.570644	REPSOL	-3.59614	40.3799	28031
1	81	2010-08-29	1.084	0.18	0.024	0.017	0.307	0.570644	REPSOL	-3.59614	40.3799	28031
1	82	2010-08-30	1.08799	0.18	0.024	0.017	0.307	0.574027	REPSOL	-3.59614	40.3799	28031
1	83	2010-08-31	1.092	0.18	0.024	0.017	0.307	0.577424	REPSOL	-3.59614	40.3799	28031
1	84	2010-09-01	1.092	0.18	0.024	0.017	0.307	0.577424	REPSOL	-3.59614	40.3799	28031
1	85	2010-09-02	1.092	0.18	0.024	0.017	0.307	0.577424	REPSOL	-3.59614	40.3799	28031
1	86	2010-09-03	1.092	0.18	0.024	0.017	0.307	0.577424	REPSOL	-3.59614	40.3799	28031
1	87	2010-09-04	1.092	0.18	0.024	0.017	0.307	0.577424	REPSOL	-3.59614	40.3799	28031
1	88	2010-09-05	1.084	0.18	0.024	0.017	0.307	0.570644	REPSOL	-3.59614	40.3799	28031
1	89	2010-09-06	1.084	0.18	0.024	0.017	0.307	0.570644	REPSOL	-3.59614	40.3799	28031
1	90	2010-09-07	1.084	0.18	0.024	0.017	0.307	0.570644	REPSOL	-3.59614	40.3799	28031
1	91	2010-09-08	1.1	0.18	0.024	0.017	0.307	0.584203	REPSOL	-3.59614	40.3799	28031
1	92	2010-09-09	1.1	0.18	0.024	0.017	0.307	0.584203	REPSOL	-3.59614	40.3799	28031
1	93	2010-09-10	1.1	0.18	0.024	0.017	0.307	0.584203	REPSOL	-3.59614	40.3799	28031
1	94	2010-09-11	1.1	0.18	0.024	0.017	0.307	0.584203	REPSOL	-3.59614	40.3799	28031
1	95	2010-09-12	1.1	0.18	0.024	0.017	0.307	0.584203	REPSOL	-3.59614	40.3799	28031
1	96	2010-09-13	1.1	0.18	0.024	0.017	0.307	0.584203	REPSOL	-3.59614	40.3799	28031
1	97	2010-09-14	1.115	0.18	0.024	0.017	0.307	0.596915	REPSOL	-3.59614	40.3799	28031
1	98	2010-09-15	1.115	0.18	0.024	0.017	0.307	0.596915	REPSOL	-3.59614	40.3799	28031
1	99	2010-09-16	1.115	0.18	0.024	0.017	0.307	0.596915	REPSOL	-3.59614	40.3799	28031
1	100	2010-09-17	1.115	0.18	0.024	0.017	0.307	0.596915	REPSOL	-3.59614	40.3799	28031
1	101	2010-09-18	1.115	0.18	0.024	0.017	0.307	0.596915	REPSOL	-3.59614	40.3799	28031
1	102	2010-09-19	1.107	0.18	0.024	0.017	0.307	0.590136	REPSOL	-3.59614	40.3799	28031
1	103	2010-09-20	1.107	0.18	0.024	0.017	0.307	0.590136	REPSOL	-3.59614	40.3799	28031
1	104	2010-09-21	1.107	0.18	0.024	0.017	0.307	0.590136	REPSOL	-3.59614	40.3799	28031
1	105	2010-09-22	1.107	0.18	0.024	0.017	0.307	0.590136	REPSOL	-3.59614	40.3799	28031
1	106	2010-09-23	1.107	0.18	0.024	0.017	0.307	0.590136	REPSOL	-3.59614	40.3799	28031
1	107	2010-09-24	1.102	0.18	0.024	0.017	0.307	0.585898	REPSOL	-3.59614	40.3799	28031
1	108	2010-09-25	1.10003	0.18	0.024	0.017	0.307	0.584228	REPSOL	-3.59614	40.3799	28031
1	109	2010-09-26	1.098	0.18	0.024	0.017	0.307	0.582509	REPSOL	-3.59614	40.3799	28031
1	110	2010-09-27	1.096	0.18	0.024	0.017	0.307	0.580814	REPSOL	-3.59614	40.3799	28031
1	111	2010-09-28	1.096	0.18	0.024	0.017	0.307	0.580814	REPSOL	-3.59614	40.3799	28031
1	112	2010-09-29	1.096	0.18	0.024	0.017	0.307	0.580814	REPSOL	-3.59614	40.3799	28031
1	113	2010-09-30	1.096	0.18	0.024	0.017	0.307	0.580814	REPSOL	-3.59614	40.3799	28031
1	114	2010-10-01	1.096	0.18	0.024	0.017	0.307	0.580814	REPSOL	-3.59614	40.3799	28031
1	115	2010-10-02	1.096	0.18	0.024	0.017	0.307	0.580814	REPSOL	-3.59614	40.3799	28031
1	116	2010-10-03	1.096	0.18	0.024	0.017	0.307	0.580814	REPSOL	-3.59614	40.3799	28031
1	117	2010-10-04	1.096	0.18	0.024	0.017	0.307	0.580814	REPSOL	-3.59614	40.3799	28031
1	118	2010-10-05	1.113	0.18	0.024	0.017	0.307	0.59522	REPSOL	-3.59614	40.3799	28031
1	119	2010-10-06	1.113	0.18	0.024	0.017	0.307	0.59522	REPSOL	-3.59614	40.3799	28031
1	120	2010-10-07	1.113	0.18	0.024	0.017	0.307	0.59522	REPSOL	-3.59614	40.3799	28031
1	121	2010-10-08	1.117	0.18	0.024	0.017	0.307	0.59861	REPSOL	-3.59614	40.3799	28031
1	122	2010-10-09	1.11453	0.18	0.024	0.017	0.307	0.596515	REPSOL	-3.59614	40.3799	28031
1	123	2010-10-10	1.112	0.18	0.024	0.017	0.307	0.594373	REPSOL	-3.59614	40.3799	28031
1	124	2010-10-11	1.112	0.18	0.024	0.017	0.307	0.594373	REPSOL	-3.59614	40.3799	28031
1	125	2010-10-12	1.112	0.18	0.024	0.017	0.307	0.594373	REPSOL	-3.59614	40.3799	28031
1	126	2010-10-13	1.112	0.18	0.024	0.017	0.307	0.594373	REPSOL	-3.59614	40.3799	28031
1	127	2010-10-14	1.112	0.18	0.024	0.017	0.307	0.594373	REPSOL	-3.59614	40.3799	28031
1	128	2010-10-15	1.112	0.18	0.024	0.017	0.307	0.594373	REPSOL	-3.59614	40.3799	28031
1	129	2010-10-16	1.112	0.18	0.024	0.017	0.307	0.594373	REPSOL	-3.59614	40.3799	28031
1	130	2010-10-17	1.102	0.18	0.024	0.017	0.307	0.585898	REPSOL	-3.59614	40.3799	28031
1	131	2010-10-18	1.102	0.18	0.024	0.017	0.307	0.585898	REPSOL	-3.59614	40.3799	28031
1	132	2010-10-19	1.102	0.18	0.024	0.017	0.307	0.585898	REPSOL	-3.59614	40.3799	28031
1	133	2010-10-20	1.107	0.18	0.024	0.017	0.307	0.590136	REPSOL	-3.59614	40.3799	28031
1	134	2010-10-21	1.107	0.18	0.024	0.017	0.307	0.590136	REPSOL	-3.59614	40.3799	28031
1	135	2010-10-22	1.107	0.18	0.024	0.017	0.307	0.590136	REPSOL	-3.59614	40.3799	28031
1	136	2010-10-23	1.107	0.18	0.024	0.017	0.307	0.590136	REPSOL	-3.59614	40.3799	28031
1	137	2010-10-24	1.102	0.18	0.024	0.017	0.307	0.585898	REPSOL	-3.59614	40.3799	28031
1	138	2010-10-25	1.102	0.18	0.024	0.017	0.307	0.585898	REPSOL	-3.59614	40.3799	28031
1	139	2010-10-26	1.102	0.18	0.024	0.017	0.307	0.585898	REPSOL	-3.59614	40.3799	28031
1	140	2010-10-27	1.102	0.18	0.024	0.017	0.307	0.585898	REPSOL	-3.59614	40.3799	28031
1	141	2010-10-28	1.107	0.18	0.024	0.017	0.307	0.590136	REPSOL	-3.59614	40.3799	28031
1	142	2010-10-29	1.107	0.18	0.024	0.017	0.307	0.590136	REPSOL	-3.59614	40.3799	28031
1	143	2010-10-30	1.112	0.18	0.024	0.017	0.307	0.594373	REPSOL	-3.59614	40.3799	28031
1	144	2010-10-31	1.112	0.18	0.024	0.017	0.307	0.594373	REPSOL	-3.59614	40.3799	28031
1	145	2010-11-01	1.112	0.18	0.024	0.017	0.307	0.594373	REPSOL	-3.59614	40.3799	28031
1	146	2010-11-02	1.112	0.18	0.024	0.017	0.307	0.594373	REPSOL	-3.59614	40.3799	28031
1	147	2010-11-03	1.112	0.18	0.024	0.017	0.307	0.594373	REPSOL	-3.59614	40.3799	28031
1	148	2010-11-04	1.112	0.18	0.024	0.017	0.307	0.594373	REPSOL	-3.59614	40.3799	28031
1	149	2010-11-05	1.112	0.18	0.024	0.017	0.307	0.594373	REPSOL	-3.59614	40.3799	28031
1	150	2010-11-06	1.112	0.18	0.024	0.017	0.307	0.594373	REPSOL	-3.59614	40.3799	28031
1	151	2010-11-07	1.112	0.18	0.024	0.017	0.307	0.594373	REPSOL	-3.59614	40.3799	28031
1	152	2010-11-08	1.112	0.18	0.024	0.017	0.307	0.594373	REPSOL	-3.59614	40.3799	28031
1	153	2010-11-09	1.119	0.18	0.024	0.017	0.307	0.600305	REPSOL	-3.59614	40.3799	28031
1	154	2010-11-10	1.119	0.18	0.024	0.017	0.307	0.600305	REPSOL	-3.59614	40.3799	28031
1	155	2010-11-11	1.129	0.18	0.024	0.017	0.307	0.60878	REPSOL	-3.59614	40.3799	28031
1	156	2010-11-12	1.139	0.18	0.024	0.017	0.307	0.617254	REPSOL	-3.59614	40.3799	28031
1	157	2010-11-13	1.147	0.18	0.024	0.017	0.307	0.624034	REPSOL	-3.59614	40.3799	28031
1	158	2010-11-14	1.147	0.18	0.024	0.017	0.307	0.624034	REPSOL	-3.59614	40.3799	28031
1	159	2010-11-15	1.147	0.18	0.024	0.017	0.307	0.624034	REPSOL	-3.59614	40.3799	28031
1	160	2010-11-16	1.147	0.18	0.024	0.017	0.307	0.624034	REPSOL	-3.59614	40.3799	28031
1	161	2010-11-17	1.142	0.18	0.024	0.017	0.307	0.619797	REPSOL	-3.59614	40.3799	28031
1	162	2010-11-18	1.142	0.18	0.024	0.017	0.307	0.619797	REPSOL	-3.59614	40.3799	28031
1	163	2010-11-19	1.142	0.18	0.024	0.017	0.307	0.619797	REPSOL	-3.59614	40.3799	28031
1	164	2010-11-20	1.142	0.18	0.024	0.017	0.307	0.619797	REPSOL	-3.59614	40.3799	28031
1	165	2010-11-21	1.122	0.18	0.024	0.017	0.307	0.602847	REPSOL	-3.59614	40.3799	28031
1	166	2010-11-22	1.122	0.18	0.024	0.017	0.307	0.602847	REPSOL	-3.59614	40.3799	28031
1	167	2010-11-23	1.122	0.18	0.024	0.017	0.307	0.602847	REPSOL	-3.59614	40.3799	28031
1	168	2010-11-24	1.114	0.18	0.024	0.017	0.307	0.596068	REPSOL	-3.59614	40.3799	28031
1	169	2010-11-25	1.12247	0.18	0.024	0.017	0.307	0.603244	REPSOL	-3.59614	40.3799	28031
1	170	2010-11-26	1.131	0.18	0.024	0.017	0.307	0.610475	REPSOL	-3.59614	40.3799	28031
1	171	2010-11-27	1.13599	0.18	0.024	0.017	0.307	0.614701	REPSOL	-3.59614	40.3799	28031
1	172	2010-11-28	1.141	0.18	0.024	0.017	0.307	0.618949	REPSOL	-3.59614	40.3799	28031
1	173	2010-11-29	1.141	0.18	0.024	0.017	0.307	0.618949	REPSOL	-3.59614	40.3799	28031
1	174	2010-11-30	1.141	0.18	0.024	0.017	0.307	0.618949	REPSOL	-3.59614	40.3799	28031
1	175	2010-12-01	1.153	0.18	0.024	0.017	0.307	0.629119	REPSOL	-3.59614	40.3799	28031
1	176	2010-12-02	1.153	0.18	0.024	0.017	0.307	0.629119	REPSOL	-3.59614	40.3799	28031
1	177	2010-12-03	1.158	0.18	0.024	0.017	0.307	0.633356	REPSOL	-3.59614	40.3799	28031
1	178	2010-12-04	1.158	0.18	0.024	0.017	0.307	0.633356	REPSOL	-3.59614	40.3799	28031
1	179	2010-12-05	1.158	0.18	0.024	0.017	0.307	0.633356	REPSOL	-3.59614	40.3799	28031
1	180	2010-12-06	1.158	0.18	0.024	0.017	0.307	0.633356	REPSOL	-3.59614	40.3799	28031
1	181	2010-12-07	1.171	0.18	0.024	0.017	0.307	0.644373	REPSOL	-3.59614	40.3799	28031
1	182	2010-12-08	1.171	0.18	0.024	0.017	0.307	0.644373	REPSOL	-3.59614	40.3799	28031
1	183	2010-12-09	1.171	0.18	0.024	0.017	0.307	0.644373	REPSOL	-3.59614	40.3799	28031
1	184	2010-12-10	1.171	0.18	0.024	0.017	0.307	0.644373	REPSOL	-3.59614	40.3799	28031
1	185	2010-12-11	1.177	0.18	0.024	0.017	0.307	0.649458	REPSOL	-3.59614	40.3799	28031
1	186	2010-12-12	1.177	0.18	0.024	0.017	0.307	0.649458	REPSOL	-3.59614	40.3799	28031
1	187	2010-12-13	1.177	0.18	0.024	0.017	0.307	0.649458	REPSOL	-3.59614	40.3799	28031
1	188	2010-12-14	1.177	0.18	0.024	0.017	0.307	0.649458	REPSOL	-3.59614	40.3799	28031
1	189	2010-12-15	1.177	0.18	0.024	0.017	0.307	0.649458	REPSOL	-3.59614	40.3799	28031
1	190	2010-12-16	1.177	0.18	0.024	0.017	0.307	0.649458	REPSOL	-3.59614	40.3799	28031
1	191	2010-12-17	1.177	0.18	0.024	0.017	0.307	0.649458	REPSOL	-3.59614	40.3799	28031
1	192	2010-12-18	1.177	0.18	0.024	0.017	0.307	0.649458	REPSOL	-3.59614	40.3799	28031
1	193	2010-12-19	1.177	0.18	0.024	0.017	0.307	0.649458	REPSOL	-3.59614	40.3799	28031
1	194	2010-12-20	1.177	0.18	0.024	0.017	0.307	0.649458	REPSOL	-3.59614	40.3799	28031
1	195	2010-12-21	1.177	0.18	0.024	0.017	0.307	0.649458	REPSOL	-3.59614	40.3799	28031
1	196	2010-12-22	1.177	0.18	0.024	0.017	0.307	0.649458	REPSOL	-3.59614	40.3799	28031
1	197	2010-12-23	1.187	0.18	0.024	0.017	0.307	0.657932	REPSOL	-3.59614	40.3799	28031
1	198	2010-12-24	1.197	0.18	0.024	0.017	0.307	0.666407	REPSOL	-3.59614	40.3799	28031
1	199	2010-12-25	1.197	0.18	0.024	0.017	0.307	0.666407	REPSOL	-3.59614	40.3799	28031
1	200	2010-12-26	1.197	0.18	0.024	0.017	0.307	0.666407	REPSOL	-3.59614	40.3799	28031
1	201	2010-12-27	1.1995	0.18	0.024	0.017	0.307	0.668527	REPSOL	-3.59614	40.3799	28031
1	202	2010-12-28	1.202	0.18	0.024	0.017	0.307	0.670644	REPSOL	-3.59614	40.3799	28031
1	203	2010-12-29	1.202	0.18	0.024	0.017	0.307	0.670644	REPSOL	-3.59614	40.3799	28031
1	204	2010-12-30	1.202	0.18	0.024	0.017	0.307	0.670644	REPSOL	-3.59614	40.3799	28031
1	205	2010-12-31	1.202	0.18	0.024	0.017	0.307	0.670644	REPSOL	-3.59614	40.3799	28031
1	206	2011-01-01	1.202	0.18	0.024	0.017	0.307	0.670644	REPSOL	-3.59614	40.3799	28031
1	207	2011-01-02	1.192	0.18	0.024	0.017	0.307	0.662169	REPSOL	-3.59614	40.3799	28031
1	208	2011-01-03	1.192	0.18	0.024	0.017	0.307	0.662169	REPSOL	-3.59614	40.3799	28031
1	209	2011-01-04	1.192	0.18	0.024	0.017	0.307	0.662169	REPSOL	-3.59614	40.3799	28031
1	210	2011-01-05	1.192	0.18	0.024	0.017	0.307	0.662169	REPSOL	-3.59614	40.3799	28031
1	211	2011-01-06	1.192	0.18	0.024	0.017	0.307	0.662169	REPSOL	-3.59614	40.3799	28031
1	212	2011-01-07	1.192	0.18	0.024	0.017	0.307	0.662169	REPSOL	-3.59614	40.3799	28031
1	213	2011-01-08	1.207	0.18	0.024	0.017	0.307	0.674881	REPSOL	-3.59614	40.3799	28031
1	214	2011-01-09	1.207	0.18	0.024	0.017	0.307	0.674881	REPSOL	-3.59614	40.3799	28031
1	215	2011-01-10	1.207	0.18	0.024	0.017	0.307	0.674881	REPSOL	-3.59614	40.3799	28031
1	216	2011-01-11	1.212	0.18	0.024	0.017	0.307	0.679119	REPSOL	-3.59614	40.3799	28031
1	217	2011-01-12	1.212	0.18	0.024	0.017	0.307	0.679119	REPSOL	-3.59614	40.3799	28031
1	218	2011-01-13	1.232	0.18	0.024	0.017	0.307	0.696068	REPSOL	-3.59614	40.3799	28031
1	219	2011-01-14	1.232	0.18	0.024	0.017	0.307	0.696068	REPSOL	-3.59614	40.3799	28031
1	220	2011-01-15	1.232	0.18	0.024	0.017	0.307	0.696068	REPSOL	-3.59614	40.3799	28031
1	221	2011-01-16	1.227	0.18	0.024	0.017	0.307	0.691831	REPSOL	-3.59614	40.3799	28031
1	222	2011-01-17	1.227	0.18	0.024	0.017	0.307	0.691831	REPSOL	-3.59614	40.3799	28031
1	223	2011-01-18	1.227	0.18	0.024	0.017	0.307	0.691831	REPSOL	-3.59614	40.3799	28031
1	224	2011-01-19	1.227	0.18	0.024	0.017	0.307	0.691831	REPSOL	-3.59614	40.3799	28031
1	225	2011-01-20	1.227	0.18	0.024	0.017	0.307	0.691831	REPSOL	-3.59614	40.3799	28031
1	226	2011-01-21	1.227	0.18	0.024	0.017	0.307	0.691831	REPSOL	-3.59614	40.3799	28031
1	227	2011-01-22	1.227	0.18	0.024	0.017	0.307	0.691831	REPSOL	-3.59614	40.3799	28031
1	228	2011-01-23	1.217	0.18	0.024	0.017	0.307	0.683356	REPSOL	-3.59614	40.3799	28031
1	229	2011-01-24	1.217	0.18	0.024	0.017	0.307	0.683356	REPSOL	-3.59614	40.3799	28031
1	230	2011-01-25	1.217	0.18	0.024	0.017	0.307	0.683356	REPSOL	-3.59614	40.3799	28031
1	231	2011-01-26	1.217	0.18	0.024	0.017	0.307	0.683356	REPSOL	-3.59614	40.3799	28031
1	232	2011-01-27	1.212	0.18	0.024	0.017	0.307	0.679119	REPSOL	-3.59614	40.3799	28031
1	233	2011-01-28	1.212	0.18	0.024	0.017	0.307	0.679119	REPSOL	-3.59614	40.3799	28031
1	234	2011-01-29	1.212	0.18	0.024	0.017	0.307	0.679119	REPSOL	-3.59614	40.3799	28031
1	235	2011-01-30	1.212	0.18	0.024	0.017	0.307	0.679119	REPSOL	-3.59614	40.3799	28031
1	236	2011-01-31	1.212	0.18	0.024	0.017	0.307	0.679119	REPSOL	-3.59614	40.3799	28031
1	237	2011-02-01	1.212	0.18	0.024	0.017	0.307	0.679119	REPSOL	-3.59614	40.3799	28031
1	238	2011-02-02	1.227	0.18	0.024	0.017	0.307	0.691831	REPSOL	-3.59614	40.3799	28031
1	239	2011-02-03	1.237	0.18	0.024	0.017	0.307	0.700305	REPSOL	-3.59614	40.3799	28031
1	240	2011-02-04	1.247	0.18	0.024	0.017	0.307	0.70878	REPSOL	-3.59614	40.3799	28031
1	241	2011-02-05	1.247	0.18	0.024	0.017	0.307	0.70878	REPSOL	-3.59614	40.3799	28031
1	242	2011-02-06	1.247	0.18	0.024	0.017	0.307	0.70878	REPSOL	-3.59614	40.3799	28031
1	243	2011-02-07	1.247	0.18	0.024	0.017	0.307	0.70878	REPSOL	-3.59614	40.3799	28031
1	244	2011-02-08	1.247	0.18	0.024	0.017	0.307	0.70878	REPSOL	-3.59614	40.3799	28031
1	245	2011-02-09	1.247	0.18	0.024	0.017	0.307	0.70878	REPSOL	-3.59614	40.3799	28031
1	246	2011-02-10	1.247	0.18	0.024	0.017	0.307	0.70878	REPSOL	-3.59614	40.3799	28031
1	247	2011-02-11	1.247	0.18	0.024	0.017	0.307	0.70878	REPSOL	-3.59614	40.3799	28031
1	248	2011-02-12	1.247	0.18	0.024	0.017	0.307	0.70878	REPSOL	-3.59614	40.3799	28031
1	249	2011-02-13	1.247	0.18	0.024	0.017	0.307	0.70878	REPSOL	-3.59614	40.3799	28031
1	250	2011-02-14	1.247	0.18	0.024	0.017	0.307	0.70878	REPSOL	-3.59614	40.3799	28031
1	251	2011-02-15	1.247	0.18	0.024	0.017	0.307	0.70878	REPSOL	-3.59614	40.3799	28031
1	252	2011-02-16	1.262	0.18	0.024	0.017	0.307	0.721491	REPSOL	-3.59614	40.3799	28031
1	253	2011-02-17	1.262	0.18	0.024	0.017	0.307	0.721491	REPSOL	-3.59614	40.3799	28031
1	254	2011-02-18	1.262	0.18	0.024	0.017	0.307	0.721491	REPSOL	-3.59614	40.3799	28031
1	255	2011-02-19	1.25953	0.18	0.024	0.017	0.307	0.719399	REPSOL	-3.59614	40.3799	28031
1	256	2011-02-20	1.257	0.18	0.024	0.017	0.307	0.717254	REPSOL	-3.59614	40.3799	28031
1	257	2011-02-21	1.257	0.18	0.024	0.017	0.307	0.717254	REPSOL	-3.59614	40.3799	28031
1	258	2011-02-22	1.257	0.18	0.024	0.017	0.307	0.717254	REPSOL	-3.59614	40.3799	28031
1	259	2011-02-23	1.267	0.18	0.024	0.017	0.307	0.725729	REPSOL	-3.59614	40.3799	28031
1	260	2011-02-24	1.267	0.18	0.024	0.017	0.307	0.725729	REPSOL	-3.59614	40.3799	28031
1	261	2011-02-25	1.277	0.18	0.024	0.017	0.307	0.734203	REPSOL	-3.59614	40.3799	28031
1	262	2011-02-26	1.277	0.18	0.024	0.017	0.307	0.734203	REPSOL	-3.59614	40.3799	28031
1	263	2011-02-27	1.277	0.18	0.024	0.017	0.307	0.734203	REPSOL	-3.59614	40.3799	28031
1	264	2011-02-28	1.277	0.18	0.024	0.017	0.307	0.734203	REPSOL	-3.59614	40.3799	28031
1	265	2011-03-01	1.277	0.18	0.024	0.017	0.307	0.734203	REPSOL	-3.59614	40.3799	28031
1	266	2011-03-02	1.287	0.18	0.024	0.017	0.307	0.742678	REPSOL	-3.59614	40.3799	28031
1	267	2011-03-03	1.297	0.18	0.024	0.017	0.307	0.751153	REPSOL	-3.59614	40.3799	28031
1	268	2011-03-04	1.312	0.18	0.024	0.017	0.307	0.763864	REPSOL	-3.59614	40.3799	28031
1	269	2011-03-05	1.312	0.18	0.024	0.017	0.307	0.763864	REPSOL	-3.59614	40.3799	28031
1	270	2011-03-06	1.292	0.18	0.024	0.017	0.307	0.746915	REPSOL	-3.59614	40.3799	28031
1	271	2011-03-07	1.292	0.18	0.024	0.017	0.307	0.746915	REPSOL	-3.59614	40.3799	28031
1	272	2011-03-08	1.317	0.18	0.024	0.017	0.307	0.768102	REPSOL	-3.59614	40.3799	28031
1	273	2011-03-09	1.317	0.18	0.024	0.017	0.307	0.768102	REPSOL	-3.59614	40.3799	28031
1	274	2011-03-10	1.317	0.18	0.024	0.017	0.307	0.768102	REPSOL	-3.59614	40.3799	28031
1	275	2011-03-11	1.312	0.18	0.024	0.017	0.307	0.763864	REPSOL	-3.59614	40.3799	28031
1	276	2011-03-12	1.312	0.18	0.024	0.017	0.307	0.763864	REPSOL	-3.59614	40.3799	28031
1	277	2011-03-13	1.30456	0.18	0.024	0.017	0.307	0.757559	REPSOL	-3.59614	40.3799	28031
1	278	2011-03-14	1.297	0.18	0.024	0.017	0.307	0.751153	REPSOL	-3.59614	40.3799	28031
1	279	2011-03-15	1.312	0.18	0.024	0.017	0.307	0.763864	REPSOL	-3.59614	40.3799	28031
1	280	2011-03-16	1.312	0.18	0.024	0.017	0.307	0.763864	REPSOL	-3.59614	40.3799	28031
1	281	2011-03-17	1.302	0.18	0.024	0.017	0.307	0.75539	REPSOL	-3.59614	40.3799	28031
1	282	2011-03-18	1.302	0.18	0.024	0.017	0.307	0.75539	REPSOL	-3.59614	40.3799	28031
1	283	2011-03-19	1.302	0.18	0.024	0.017	0.307	0.75539	REPSOL	-3.59614	40.3799	28031
1	284	2011-03-20	1.302	0.18	0.024	0.017	0.307	0.75539	REPSOL	-3.59614	40.3799	28031
1	285	2011-03-21	1.302	0.18	0.024	0.017	0.307	0.75539	REPSOL	-3.59614	40.3799	28031
1	286	2011-03-22	1.302	0.18	0.024	0.017	0.307	0.75539	REPSOL	-3.59614	40.3799	28031
1	287	2011-03-23	1.302	0.18	0.024	0.017	0.307	0.75539	REPSOL	-3.59614	40.3799	28031
1	288	2011-03-24	1.302	0.18	0.024	0.017	0.307	0.75539	REPSOL	-3.59614	40.3799	28031
1	289	2011-03-25	1.302	0.18	0.024	0.017	0.307	0.75539	REPSOL	-3.59614	40.3799	28031
1	290	2011-03-26	1.302	0.18	0.024	0.017	0.307	0.75539	REPSOL	-3.59614	40.3799	28031
1	291	2011-03-27	1.292	0.18	0.024	0.017	0.307	0.746915	REPSOL	-3.59614	40.3799	28031
1	292	2011-03-28	1.292	0.18	0.024	0.017	0.307	0.746915	REPSOL	-3.59614	40.3799	28031
1	293	2011-03-29	1.297	0.18	0.024	0.017	0.307	0.751153	REPSOL	-3.59614	40.3799	28031
1	294	2011-03-30	1.307	0.18	0.024	0.017	0.307	0.759627	REPSOL	-3.59614	40.3799	28031
1	295	2011-03-31	1.307	0.18	0.024	0.017	0.307	0.759627	REPSOL	-3.59614	40.3799	28031
1	296	2011-04-01	1.30453	0.18	0.024	0.017	0.307	0.757535	REPSOL	-3.59614	40.3799	28031
1	297	2011-04-02	1.302	0.18	0.024	0.017	0.307	0.75539	REPSOL	-3.59614	40.3799	28031
1	298	2011-04-03	1.297	0.18	0.024	0.017	0.307	0.751153	REPSOL	-3.59614	40.3799	28031
1	299	2011-04-04	1.297	0.18	0.024	0.017	0.307	0.751153	REPSOL	-3.59614	40.3799	28031
1	300	2011-04-05	1.31	0.18	0.024	0.017	0.307	0.76217	REPSOL	-3.59614	40.3799	28031
1	301	2011-04-06	1.31	0.18	0.024	0.017	0.307	0.76217	REPSOL	-3.59614	40.3799	28031
1	302	2011-04-07	1.32	0.18	0.024	0.017	0.307	0.770644	REPSOL	-3.59614	40.3799	28031
1	303	2011-04-08	1.32	0.18	0.024	0.017	0.307	0.770644	REPSOL	-3.59614	40.3799	28031
1	304	2011-04-09	1.32	0.18	0.024	0.017	0.307	0.770644	REPSOL	-3.59614	40.3799	28031
1	305	2011-04-10	1.315	0.18	0.024	0.017	0.307	0.766407	REPSOL	-3.59614	40.3799	28031
1	306	2011-04-11	1.315	0.18	0.024	0.017	0.307	0.766407	REPSOL	-3.59614	40.3799	28031
1	307	2011-04-12	1.33	0.18	0.024	0.017	0.307	0.779119	REPSOL	-3.59614	40.3799	28031
1	308	2011-04-13	1.33	0.18	0.024	0.017	0.307	0.779119	REPSOL	-3.59614	40.3799	28031
1	309	2011-04-14	1.32	0.18	0.024	0.017	0.307	0.770644	REPSOL	-3.59614	40.3799	28031
1	310	2011-04-15	1.32	0.18	0.024	0.017	0.307	0.770644	REPSOL	-3.59614	40.3799	28031
1	311	2011-04-16	1.32	0.18	0.024	0.017	0.307	0.770644	REPSOL	-3.59614	40.3799	28031
1	312	2011-04-17	1.299	0.18	0.024	0.017	0.307	0.752848	REPSOL	-3.59614	40.3799	28031
1	313	2011-04-18	1.299	0.18	0.024	0.017	0.307	0.752848	REPSOL	-3.59614	40.3799	28031
1	314	2011-04-19	1.30064	0.18	0.024	0.017	0.307	0.754237	REPSOL	-3.59614	40.3799	28031
1	315	2011-04-20	1.30235	0.18	0.024	0.017	0.307	0.755684	REPSOL	-3.59614	40.3799	28031
1	316	2011-04-21	1.304	0.18	0.024	0.017	0.307	0.757085	REPSOL	-3.59614	40.3799	28031
1	317	2011-04-22	1.304	0.18	0.024	0.017	0.307	0.757085	REPSOL	-3.59614	40.3799	28031
1	318	2011-04-23	1.304	0.18	0.024	0.017	0.307	0.757085	REPSOL	-3.59614	40.3799	28031
1	319	2011-04-24	1.304	0.18	0.024	0.017	0.307	0.757085	REPSOL	-3.59614	40.3799	28031
1	320	2011-04-25	1.304	0.18	0.024	0.017	0.307	0.757085	REPSOL	-3.59614	40.3799	28031
1	321	2011-04-26	1.304	0.18	0.024	0.017	0.307	0.757085	REPSOL	-3.59614	40.3799	28031
1	322	2011-04-27	1.304	0.18	0.024	0.017	0.307	0.757085	REPSOL	-3.59614	40.3799	28031
1	323	2011-04-28	1.304	0.18	0.024	0.017	0.307	0.757085	REPSOL	-3.59614	40.3799	28031
1	324	2011-04-29	1.304	0.18	0.024	0.017	0.307	0.757085	REPSOL	-3.59614	40.3799	28031
1	325	2011-04-30	1.304	0.18	0.024	0.017	0.307	0.757085	REPSOL	-3.59614	40.3799	28031
1	326	2011-05-01	1.304	0.18	0.024	0.017	0.307	0.757085	REPSOL	-3.59614	40.3799	28031
1	327	2011-05-02	1.304	0.18	0.024	0.017	0.307	0.757085	REPSOL	-3.59614	40.3799	28031
1	328	2011-05-03	1.304	0.18	0.024	0.017	0.307	0.757085	REPSOL	-3.59614	40.3799	28031
1	329	2011-05-04	1.304	0.18	0.024	0.017	0.307	0.757085	REPSOL	-3.59614	40.3799	28031
1	330	2011-05-05	1.3	0.18	0.024	0.017	0.307	0.753695	REPSOL	-3.59614	40.3799	28031
1	331	2011-05-06	1.275	0.18	0.024	0.017	0.307	0.732509	REPSOL	-3.59614	40.3799	28031
1	332	2011-05-07	1.24	0.18	0.024	0.017	0.307	0.702847	REPSOL	-3.59614	40.3799	28031
1	333	2011-05-08	1.24	0.18	0.024	0.017	0.307	0.702847	REPSOL	-3.59614	40.3799	28031
1	334	2011-05-09	1.24	0.18	0.024	0.017	0.307	0.702847	REPSOL	-3.59614	40.3799	28031
1	335	2011-05-10	1.24	0.18	0.024	0.017	0.307	0.702847	REPSOL	-3.59614	40.3799	28031
1	336	2011-05-11	1.245	0.18	0.024	0.017	0.307	0.707085	REPSOL	-3.59614	40.3799	28031
1	337	2011-05-12	1.26	0.18	0.024	0.017	0.307	0.719797	REPSOL	-3.59614	40.3799	28031
1	338	2011-05-13	1.26	0.18	0.024	0.017	0.307	0.719797	REPSOL	-3.59614	40.3799	28031
1	339	2011-05-14	1.25	0.18	0.024	0.017	0.307	0.711322	REPSOL	-3.59614	40.3799	28031
1	340	2011-05-15	1.25	0.18	0.024	0.017	0.307	0.711322	REPSOL	-3.59614	40.3799	28031
1	341	2011-05-16	1.25	0.18	0.024	0.017	0.307	0.711322	REPSOL	-3.59614	40.3799	28031
1	342	2011-05-17	1.25	0.18	0.024	0.017	0.307	0.711322	REPSOL	-3.59614	40.3799	28031
1	343	2011-05-18	1.26	0.18	0.024	0.017	0.307	0.719797	REPSOL	-3.59614	40.3799	28031
1	344	2011-05-19	1.243	0.18	0.024	0.017	0.307	0.70539	REPSOL	-3.59614	40.3799	28031
1	345	2011-05-20	1.253	0.18	0.024	0.017	0.307	0.713864	REPSOL	-3.59614	40.3799	28031
1	346	2011-05-21	1.253	0.18	0.024	0.017	0.307	0.713864	REPSOL	-3.59614	40.3799	28031
1	347	2011-05-22	1.248	0.18	0.024	0.017	0.307	0.709627	REPSOL	-3.59614	40.3799	28031
1	348	2011-05-23	1.248	0.18	0.024	0.017	0.307	0.709627	REPSOL	-3.59614	40.3799	28031
1	349	2011-05-24	1.248	0.18	0.024	0.017	0.307	0.709627	REPSOL	-3.59614	40.3799	28031
1	350	2011-05-25	1.255	0.18	0.024	0.017	0.307	0.715559	REPSOL	-3.59614	40.3799	28031
1	351	2011-05-26	1.265	0.18	0.024	0.017	0.307	0.724034	REPSOL	-3.59614	40.3799	28031
1	352	2011-05-27	1.275	0.18	0.024	0.017	0.307	0.732509	REPSOL	-3.59614	40.3799	28031
1	353	2011-05-28	1.275	0.18	0.024	0.017	0.307	0.732509	REPSOL	-3.59614	40.3799	28031
1	354	2011-05-29	1.275	0.18	0.024	0.017	0.307	0.732509	REPSOL	-3.59614	40.3799	28031
1	355	2011-05-30	1.275	0.18	0.024	0.017	0.307	0.732509	REPSOL	-3.59614	40.3799	28031
1	356	2011-05-31	1.275	0.18	0.024	0.017	0.307	0.732509	REPSOL	-3.59614	40.3799	28031
1	357	2011-06-01	1.275	0.18	0.024	0.017	0.307	0.732509	REPSOL	-3.59614	40.3799	28031
1	358	2011-06-02	1.275	0.18	0.024	0.017	0.307	0.732509	REPSOL	-3.59614	40.3799	28031
1	359	2011-06-03	1.275	0.18	0.024	0.017	0.307	0.732509	REPSOL	-3.59614	40.3799	28031
1	360	2011-06-04	1.275	0.18	0.024	0.017	0.307	0.732509	REPSOL	-3.59614	40.3799	28031
1	361	2011-06-05	1.255	0.18	0.024	0.017	0.307	0.715559	REPSOL	-3.59614	40.3799	28031
1	362	2011-06-06	1.255	0.18	0.024	0.017	0.307	0.715559	REPSOL	-3.59614	40.3799	28031
1	363	2011-06-07	1.265	0.18	0.024	0.017	0.307	0.724034	REPSOL	-3.59614	40.3799	28031
1	364	2011-06-08	1.265	0.18	0.024	0.017	0.307	0.724034	REPSOL	-3.59614	40.3799	28031
1	365	2011-06-09	1.265	0.18	0.024	0.017	0.307	0.724034	REPSOL	-3.59614	40.3799	28031
1	366	2011-06-10	1.265	0.18	0.024	0.017	0.307	0.724034	REPSOL	-3.59614	40.3799	28031
1	367	2011-06-11	1.273	0.18	0.024	0.017	0.307	0.730814	REPSOL	-3.59614	40.3799	28031
1	368	2011-06-12	1.273	0.18	0.024	0.017	0.307	0.730814	REPSOL	-3.59614	40.3799	28031
1	369	2011-06-13	1.273	0.18	0.024	0.017	0.307	0.730814	REPSOL	-3.59614	40.3799	28031
1	370	2011-06-14	1.281	0.18	0.024	0.017	0.307	0.737593	REPSOL	-3.59614	40.3799	28031
1	371	2011-06-15	1.296	0.18	0.024	0.017	0.307	0.750305	REPSOL	-3.59614	40.3799	28031
1	372	2011-06-16	1.296	0.18	0.024	0.017	0.307	0.750305	REPSOL	-3.59614	40.3799	28031
1	373	2011-06-17	1.296	0.18	0.024	0.017	0.307	0.750305	REPSOL	-3.59614	40.3799	28031
1	374	2011-06-18	1.296	0.18	0.024	0.017	0.307	0.750305	REPSOL	-3.59614	40.3799	28031
1	375	2011-06-19	1.283	0.18	0.024	0.017	0.307	0.739288	REPSOL	-3.59614	40.3799	28031
1	376	2011-06-20	1.283	0.18	0.024	0.017	0.307	0.739288	REPSOL	-3.59614	40.3799	28031
1	377	2011-06-21	1.283	0.18	0.024	0.017	0.307	0.739288	REPSOL	-3.59614	40.3799	28031
1	378	2011-06-22	1.283	0.18	0.024	0.017	0.307	0.739288	REPSOL	-3.59614	40.3799	28031
1	379	2011-06-23	1.273	0.18	0.024	0.017	0.307	0.730814	REPSOL	-3.59614	40.3799	28031
1	380	2011-06-24	1.273	0.18	0.024	0.017	0.307	0.730814	REPSOL	-3.59614	40.3799	28031
1	381	2011-06-25	1.273	0.18	0.024	0.017	0.307	0.730814	REPSOL	-3.59614	40.3799	28031
1	382	2011-06-26	1.243	0.18	0.024	0.017	0.307	0.70539	REPSOL	-3.59614	40.3799	28031
1	383	2011-06-27	1.243	0.18	0.024	0.017	0.307	0.70539	REPSOL	-3.59614	40.3799	28031
1	384	2011-06-28	1.243	0.18	0.024	0.017	0.307	0.70539	REPSOL	-3.59614	40.3799	28031
1	385	2011-06-29	1.235	0.18	0.024	0.017	0.307	0.69861	REPSOL	-3.59614	40.3799	28031
1	386	2011-06-30	1.235	0.18	0.024	0.017	0.307	0.69861	REPSOL	-3.59614	40.3799	28031
1	387	2011-07-01	1.242	0.18	0.024	0.017	0.307	0.704542	REPSOL	-3.59614	40.3799	28031
1	388	2011-07-02	1.242	0.18	0.024	0.017	0.307	0.704542	REPSOL	-3.59614	40.3799	28031
1	389	2011-07-03	1.242	0.18	0.024	0.017	0.307	0.704542	REPSOL	-3.59614	40.3799	28031
1	390	2011-07-04	1.242	0.18	0.024	0.017	0.307	0.704542	REPSOL	-3.59614	40.3799	28031
1	391	2011-07-05	1.23953	0.18	0.024	0.017	0.307	0.702449	REPSOL	-3.59614	40.3799	28031
1	392	2011-07-06	1.237	0.18	0.024	0.017	0.307	0.700305	REPSOL	-3.59614	40.3799	28031
1	393	2011-07-07	1.249	0.18	0.024	0.017	0.307	0.710475	REPSOL	-3.59614	40.3799	28031
1	394	2011-07-08	1.254	0.18	0.024	0.017	0.307	0.714712	REPSOL	-3.59614	40.3799	28031
1	395	2011-07-09	1.259	0.18	0.024	0.017	0.307	0.718949	REPSOL	-3.59614	40.3799	28031
1	396	2011-07-10	1.259	0.18	0.024	0.017	0.307	0.718949	REPSOL	-3.59614	40.3799	28031
1	397	2011-07-11	1.259	0.18	0.024	0.017	0.307	0.718949	REPSOL	-3.59614	40.3799	28031
1	398	2011-07-12	1.279	0.18	0.024	0.017	0.307	0.735898	REPSOL	-3.59614	40.3799	28031
1	399	2011-07-13	1.279	0.18	0.024	0.017	0.307	0.735898	REPSOL	-3.59614	40.3799	28031
1	400	2011-07-14	1.291	0.18	0.024	0.017	0.307	0.746068	REPSOL	-3.59614	40.3799	28031
1	401	2011-07-15	1.291	0.18	0.024	0.017	0.307	0.746068	REPSOL	-3.59614	40.3799	28031
1	402	2011-07-16	1.29002	0.18	0.024	0.017	0.307	0.74524	REPSOL	-3.59614	40.3799	28031
1	403	2011-07-17	1.289	0.18	0.024	0.017	0.307	0.744373	REPSOL	-3.59614	40.3799	28031
1	404	2011-07-18	1.289	0.18	0.024	0.017	0.307	0.744373	REPSOL	-3.59614	40.3799	28031
1	405	2011-07-19	1.299	0.18	0.024	0.017	0.307	0.752848	REPSOL	-3.59614	40.3799	28031
1	406	2011-07-20	1.299	0.18	0.024	0.017	0.307	0.752848	REPSOL	-3.59614	40.3799	28031
1	407	2011-07-21	1.299	0.18	0.024	0.017	0.307	0.752848	REPSOL	-3.59614	40.3799	28031
1	408	2011-07-22	1.299	0.18	0.024	0.017	0.307	0.752848	REPSOL	-3.59614	40.3799	28031
1	409	2011-07-23	1.299	0.18	0.024	0.017	0.307	0.752848	REPSOL	-3.59614	40.3799	28031
1	410	2011-07-24	1.299	0.18	0.024	0.017	0.307	0.752848	REPSOL	-3.59614	40.3799	28031
1	411	2011-07-25	1.299	0.18	0.024	0.017	0.307	0.752848	REPSOL	-3.59614	40.3799	28031
1	412	2011-07-26	1.299	0.18	0.024	0.017	0.307	0.752848	REPSOL	-3.59614	40.3799	28031
1	413	2011-07-27	1.299	0.18	0.024	0.017	0.307	0.752848	REPSOL	-3.59614	40.3799	28031
1	414	2011-07-28	1.299	0.18	0.024	0.017	0.307	0.752848	REPSOL	-3.59614	40.3799	28031
1	415	2011-07-29	1.299	0.18	0.024	0.017	0.307	0.752848	REPSOL	-3.59614	40.3799	28031
1	416	2011-07-30	1.299	0.18	0.024	0.017	0.307	0.752848	REPSOL	-3.59614	40.3799	28031
1	417	2011-07-31	1.299	0.18	0.024	0.017	0.307	0.752848	REPSOL	-3.59614	40.3799	28031
1	418	2011-08-01	1.299	0.18	0.024	0.017	0.307	0.752848	REPSOL	-3.59614	40.3799	28031
1	419	2011-08-02	1.299	0.18	0.024	0.017	0.307	0.752848	REPSOL	-3.59614	40.3799	28031
1	420	2011-08-03		0.18	0.024	0.017	0.307		REPSOL	-3.59614	40.3799	28031
1	421	2011-08-04		0.18	0.024	0.017	0.307		REPSOL	-3.59614	40.3799	28031
1	422	2011-08-05		0.18	0.024	0.017	0.307		REPSOL	-3.59614	40.3799	28031
1	423	2011-08-06		0.18	0.024	0.017	0.307		REPSOL	-3.59614	40.3799	28031
1	424	2011-08-07		0.18	0.024	0.017	0.307		REPSOL	-3.59614	40.3799	28031
1	425	2011-08-08		0.18	0.024	0.017	0.307		REPSOL	-3.59614	40.3799	28031
1	426	2011-08-09		0.18	0.024	0.017	0.307		REPSOL	-3.59614	40.3799	28031
1	427	2011-08-10		0.18	0.024	0.017	0.307		REPSOL	-3.59614	40.3799	28031
1	428	2011-08-11		0.18	0.024	0.017	0.307		REPSOL	-3.59614	40.3799	28031
1	429	2011-08-12		0.18	0.024	0.017	0.307		REPSOL	-3.59614	40.3799	28031
1	430	2011-08-13		0.18	0.024	0.017	0.307		REPSOL	-3.59614	40.3799	28031
1	431	2011-08-14		0.18	0.024	0.017	0.307		REPSOL	-3.59614	40.3799	28031
1	432	2011-08-15		0.18	0.024	0.017	0.307		REPSOL	-3.59614	40.3799	28031
1	433	2011-08-16		0.18	0.024	0.017	0.307		REPSOL	-3.59614	40.3799	28031
1	434	2011-08-17		0.18	0.024	0.017	0.307		REPSOL	-3.59614	40.3799	28031
1	435	2011-08-18		0.18	0.024	0.017	0.307		REPSOL	-3.59614	40.3799	28031
1	436	2011-08-19		0.18	0.024	0.017	0.307		REPSOL	-3.59614	40.3799	28031
1	437	2011-08-20		0.18	0.024	0.017	0.307		REPSOL	-3.59614	40.3799	28031
1	438	2011-08-21		0.18	0.024	0.017	0.307		REPSOL	-3.59614	40.3799	28031
1	439	2011-08-22		0.18	0.024	0.017	0.307		REPSOL	-3.59614	40.3799	28031
1	440	2011-08-23		0.18	0.024	0.017	0.307		REPSOL	-3.59614	40.3799	28031
1	441	2011-08-24		0.18	0.024	0.017	0.307		REPSOL	-3.59614	40.3799	28031
1	442	2011-08-25		0.18	0.024	0.017	0.307		REPSOL	-3.59614	40.3799	28031
1	443	2011-08-26		0.18	0.024	0.017	0.307		REPSOL	-3.59614	40.3799	28031
1	444	2011-08-27		0.18	0.024	0.017	0.307		REPSOL	-3.59614	40.3799	28031
1	445	2011-08-28		0.18	0.024	0.017	0.307		REPSOL	-3.59614	40.3799	28031
1	446	2011-08-29		0.18	0.024	0.017	0.307		REPSOL	-3.59614	40.3799	28031
1	447	2011-08-30		0.18	0.024	0.017	0.307		REPSOL	-3.59614	40.3799	28031
1	448	2011-08-31		0.18	0.024	0.017	0.307		REPSOL	-3.59614	40.3799	28031
1	449	2011-09-01		0.18	0.024	0.017	0.307		REPSOL	-3.59614	40.3799	28031
1	450	2011-09-02		0.18	0.024	0.017	0.307		REPSOL	-3.59614	40.3799	28031
1	451	2011-09-03		0.18	0.024	0.017	0.307		REPSOL	-3.59614	40.3799	28031
1	452	2011-09-04		0.18	0.024	0.017	0.307		REPSOL	-3.59614	40.3799	28031
1	453	2011-09-05		0.18	0.024	0.017	0.307		REPSOL	-3.59614	40.3799	28031
1	454	2011-09-06		0.18	0.024	0.017	0.307		REPSOL	-3.59614	40.3799	28031
1	455	2011-09-07		0.18	0.024	0.017	0.307		REPSOL	-3.59614	40.3799	28031
1	456	2011-09-08		0.18	0.024	0.017	0.307		REPSOL	-3.59614	40.3799	28031
1	457	2011-09-09		0.18	0.024	0.017	0.307		REPSOL	-3.59614	40.3799	28031
1	458	2011-09-10		0.18	0.024	0.017	0.307		REPSOL	-3.59614	40.3799	28031
1	459	2011-09-11		0.18	0.024	0.017	0.307		REPSOL	-3.59614	40.3799	28031
1	460	2011-09-12		0.18	0.024	0.017	0.307		REPSOL	-3.59614	40.3799	28031
1	461	2011-09-13		0.18	0.024	0.017	0.307		REPSOL	-3.59614	40.3799	28031
1	462	2011-09-14		0.18	0.024	0.017	0.307		REPSOL	-3.59614	40.3799	28031
1	463	2011-09-15		0.18	0.024	0.017	0.307		REPSOL	-3.59614	40.3799	28031
1	464	2011-09-16		0.18	0.024	0.017	0.307		REPSOL	-3.59614	40.3799	28031
1	465	2011-09-17		0.18	0.024	0.017	0.307		REPSOL	-3.59614	40.3799	28031
1	466	2011-09-18		0.18	0.024	0.017	0.307		REPSOL	-3.59614	40.3799	28031
1	467	2011-09-19		0.18	0.024	0.017	0.307		REPSOL	-3.59614	40.3799	28031
1	468	2011-09-20		0.18	0.024	0.017	0.307		REPSOL	-3.59614	40.3799	28031
1	469	2011-09-21		0.18	0.024	0.017	0.307		REPSOL	-3.59614	40.3799	28031
1	470	2011-09-22		0.18	0.024	0.017	0.307		REPSOL	-3.59614	40.3799	28031
1	471	2011-09-23		0.18	0.024	0.017	0.307		REPSOL	-3.59614	40.3799	28031
1	472	2011-09-24		0.18	0.024	0.017	0.307		REPSOL	-3.59614	40.3799	28031
1	473	2011-09-25		0.18	0.024	0.017	0.307		REPSOL	-3.59614	40.3799	28031
1	474	2011-09-26		0.18	0.024	0.017	0.307		REPSOL	-3.59614	40.3799	28031
1	475	2011-09-27		0.18	0.024	0.017	0.307		REPSOL	-3.59614	40.3799	28031
1	476	2011-09-28		0.18	0.024	0.017	0.307		REPSOL	-3.59614	40.3799	28031
1	477	2011-09-29		0.18	0.024	0.017	0.307		REPSOL	-3.59614	40.3799	28031
1	478	2011-09-30		0.18	0.024	0.017	0.307		REPSOL	-3.59614	40.3799	28031
1	479	2011-10-01		0.18	0.024	0.017	0.307		REPSOL	-3.59614	40.3799	28031
1	480	2011-10-02		0.18	0.024	0.017	0.307		REPSOL	-3.59614	40.3799	28031
1	481	2011-10-03		0.18	0.024	0.017	0.307		REPSOL	-3.59614	40.3799	28031
1	482	2011-10-04		0.18	0.024	0.017	0.307		REPSOL	-3.59614	40.3799	28031
1	483	2011-10-05		0.18	0.024	0.017	0.307		REPSOL	-3.59614	40.3799	28031
1	484	2011-10-06		0.18	0.024	0.017	0.307		REPSOL	-3.59614	40.3799	28031
1	485	2011-10-07		0.18	0.024	0.017	0.307		REPSOL	-3.59614	40.3799	28031
1	486	2011-10-08		0.18	0.024	0.017	0.307		REPSOL	-3.59614	40.3799	28031
1	487	2011-10-09		0.18	0.024	0.017	0.307		REPSOL	-3.59614	40.3799	28031
1	488	2011-10-10		0.18	0.024	0.017	0.307		REPSOL	-3.59614	40.3799	28031
1	489	2011-10-11		0.18	0.024	0.017	0.307		REPSOL	-3.59614	40.3799	28031
1	490	2011-10-12		0.18	0.024	0.017	0.307		REPSOL	-3.59614	40.3799	28031
1	491	2011-10-13		0.18	0.024	0.017	0.307		REPSOL	-3.59614	40.3799	28031
1	492	2011-10-14		0.18	0.024	0.017	0.307		REPSOL	-3.59614	40.3799	28031
1	493	2011-10-15		0.18	0.024	0.017	0.307		REPSOL	-3.59614	40.3799	28031
1	494	2011-10-16		0.18	0.024	0.017	0.307		REPSOL	-3.59614	40.3799	28031
1	495	2011-10-17		0.18	0.024	0.017	0.307		REPSOL	-3.59614	40.3799	28031
1	496	2011-10-18		0.18	0.024	0.017	0.307		REPSOL	-3.59614	40.3799	28031
1	497	2011-10-19		0.18	0.024	0.017	0.307		REPSOL	-3.59614	40.3799	28031
1	498	2011-10-20		0.18	0.024	0.017	0.307		REPSOL	-3.59614	40.3799	28031
1	499	2011-10-21		0.18	0.024	0.017	0.307		REPSOL	-3.59614	40.3799	28031
1	500	2011-10-22		0.18	0.024	0.017	0.307		REPSOL	-3.59614	40.3799	28031
1	501	2011-10-23		0.18	0.024	0.017	0.307		REPSOL	-3.59614	40.3799	28031
1	502	2011-10-24		0.18	0.024	0.017	0.307		REPSOL	-3.59614	40.3799	28031
1	503	2011-10-25		0.18	0.024	0.017	0.307		REPSOL	-3.59614	40.3799	28031
1	504	2011-10-26		0.18	0.024	0.017	0.307		REPSOL	-3.59614	40.3799	28031
1	505	2011-10-27		0.18	0.024	0.017	0.307		REPSOL	-3.59614	40.3799	28031
1	506	2011-10-28		0.18	0.024	0.017	0.307		REPSOL	-3.59614	40.3799	28031
1	507	2011-10-29		0.18	0.024	0.017	0.307		REPSOL	-3.59614	40.3799	28031
1	508	2011-10-30		0.18	0.024	0.017	0.307		REPSOL	-3.59614	40.3799	28031
1	509	2011-10-31	1.313	0.18	0.024	0.017	0.307	0.764712	REPSOL	-3.59614	40.3799	28031
1	510	2011-11-01	1.313	0.18	0.024	0.017	0.307	0.764712	REPSOL	-3.59614	40.3799	28031
1	511	2011-11-02	1.313	0.18	0.024	0.017	0.307	0.764712	REPSOL	-3.59614	40.3799	28031
1	512	2011-11-03	1.313	0.18	0.024	0.017	0.307	0.764712	REPSOL	-3.59614	40.3799	28031
1	513	2011-11-04	1.313	0.18	0.024	0.017	0.307	0.764712	REPSOL	-3.59614	40.3799	28031
1	514	2011-11-05	1.313	0.18	0.024	0.017	0.307	0.764712	REPSOL	-3.59614	40.3799	28031
1	515	2011-11-06	1.313	0.18	0.024	0.017	0.307	0.764712	REPSOL	-3.59614	40.3799	28031
1	516	2011-11-07	1.301	0.18	0.024	0.017	0.307	0.754542	REPSOL	-3.59614	40.3799	28031
1	517	2011-11-08	1.316	0.18	0.024	0.017	0.307	0.767254	REPSOL	-3.59614	40.3799	28031
1	518	2011-11-09	1.316	0.18	0.024	0.017	0.307	0.767254	REPSOL	-3.59614	40.3799	28031
1	519	2011-11-10	1.316	0.18	0.024	0.017	0.307	0.767254	REPSOL	-3.59614	40.3799	28031
1	520	2011-11-11	1.34	0.18	0.024	0.017	0.307	0.787593	REPSOL	-3.59614	40.3799	28031
1	521	2011-11-12	1.34	0.18	0.024	0.017	0.307	0.787593	REPSOL	-3.59614	40.3799	28031
1	522	2011-11-13	1.34	0.18	0.024	0.017	0.307	0.787593	REPSOL	-3.59614	40.3799	28031
1	523	2011-11-14	1.33	0.18	0.024	0.017	0.307	0.779119	REPSOL	-3.59614	40.3799	28031
1	524	2011-11-15	1.35	0.18	0.024	0.017	0.307	0.796068	REPSOL	-3.59614	40.3799	28031
1	525	2011-11-16	1.35	0.18	0.024	0.017	0.307	0.796068	REPSOL	-3.59614	40.3799	28031
1	526	2011-11-17	1.35	0.18	0.024	0.017	0.307	0.796068	REPSOL	-3.59614	40.3799	28031
1	527	2011-11-18	1.35	0.18	0.024	0.017	0.307	0.796068	REPSOL	-3.59614	40.3799	28031
1	528	2011-11-19	1.35	0.18	0.024	0.017	0.307	0.796068	REPSOL	-3.59614	40.3799	28031
1	529	2011-11-20	1.35	0.18	0.024	0.017	0.307	0.796068	REPSOL	-3.59614	40.3799	28031
1	530	2011-11-21	1.329	0.18	0.024	0.017	0.307	0.778271	REPSOL	-3.59614	40.3799	28031
1	531	2011-11-22	1.329	0.18	0.024	0.017	0.307	0.778271	REPSOL	-3.59614	40.3799	28031
1	532	2011-11-23	1.309	0.18	0.024	0.017	0.307	0.761322	REPSOL	-3.59614	40.3799	28031
1	533	2011-11-24	1.309	0.18	0.024	0.017	0.307	0.761322	REPSOL	-3.59614	40.3799	28031
1	534	2011-11-25	1.309	0.18	0.024	0.017	0.307	0.761322	REPSOL	-3.59614	40.3799	28031
1	535	2011-11-26	1.309	0.18	0.024	0.017	0.307	0.761322	REPSOL	-3.59614	40.3799	28031
1	536	2011-11-27	1.309	0.18	0.024	0.017	0.307	0.761322	REPSOL	-3.59614	40.3799	28031
1	537	2011-11-28	1.304	0.18	0.024	0.017	0.307	0.757085	REPSOL	-3.59614	40.3799	28031
1	538	2011-11-29	1.32	0.18	0.024	0.017	0.307	0.770644	REPSOL	-3.59614	40.3799	28031
1	539	2011-11-30	1.32	0.18	0.024	0.017	0.307	0.770644	REPSOL	-3.59614	40.3799	28031
1	540	2011-12-01	1.33	0.18	0.024	0.017	0.307	0.779119	REPSOL	-3.59614	40.3799	28031
1	541	2011-12-02	1.33	0.18	0.024	0.017	0.307	0.779119	REPSOL	-3.59614	40.3799	28031
1	542	2011-12-03	1.33	0.18	0.024	0.017	0.307	0.779119	REPSOL	-3.59614	40.3799	28031
1	543	2011-12-04	1.33	0.18	0.024	0.017	0.307	0.779119	REPSOL	-3.59614	40.3799	28031
1	544	2011-12-05	1.299	0.18	0.024	0.017	0.307	0.752848	REPSOL	-3.59614	40.3799	28031
1	545	2011-12-06	1.299	0.18	0.024	0.017	0.307	0.752848	REPSOL	-3.59614	40.3799	28031
1	546	2011-12-07	1.299	0.18	0.024	0.017	0.307	0.752848	REPSOL	-3.59614	40.3799	28031
1	547	2011-12-08	1.312	0.18	0.024	0.017	0.307	0.763864	REPSOL	-3.59614	40.3799	28031
1	548	2011-12-09	1.312	0.18	0.024	0.017	0.307	0.763864	REPSOL	-3.59614	40.3799	28031
1	549	2011-12-10	1.312	0.18	0.024	0.017	0.307	0.763864	REPSOL	-3.59614	40.3799	28031
1	550	2011-12-11	1.312	0.18	0.024	0.017	0.307	0.763864	REPSOL	-3.59614	40.3799	28031
1	551	2011-12-12	1.302	0.18	0.024	0.017	0.307	0.75539	REPSOL	-3.59614	40.3799	28031
1	552	2011-12-13	1.302	0.18	0.024	0.017	0.307	0.75539	REPSOL	-3.59614	40.3799	28031
1	553	2011-12-14	1.302	0.18	0.024	0.017	0.307	0.75539	REPSOL	-3.59614	40.3799	28031
1	554	2011-12-15	1.318	0.18	0.024	0.017	0.307	0.768949	REPSOL	-3.59614	40.3799	28031
1	555	2011-12-16	1.318	0.18	0.024	0.017	0.307	0.768949	REPSOL	-3.59614	40.3799	28031
1	556	2011-12-17	1.318	0.18	0.024	0.017	0.307	0.768949	REPSOL	-3.59614	40.3799	28031
1	557	2011-12-18	1.30559	0.18	0.024	0.017	0.307	0.758429	REPSOL	-3.59614	40.3799	28031
1	558	2011-12-19	1.293	0.18	0.024	0.017	0.307	0.747763	REPSOL	-3.59614	40.3799	28031
1	559	2011-12-20	1.293	0.18	0.024	0.017	0.307	0.747763	REPSOL	-3.59614	40.3799	28031
1	560	2011-12-21	1.29401	0.18	0.024	0.017	0.307	0.74862	REPSOL	-3.59614	40.3799	28031
1	561	2011-12-22	1.295	0.18	0.024	0.017	0.307	0.749458	REPSOL	-3.59614	40.3799	28031
1	562	2011-12-23	1.305	0.18	0.024	0.017	0.307	0.757932	REPSOL	-3.59614	40.3799	28031
1	563	2011-12-24	1.3075	0.18	0.024	0.017	0.307	0.760054	REPSOL	-3.59614	40.3799	28031
1	564	2011-12-25	1.31	0.18	0.024	0.017	0.307	0.76217	REPSOL	-3.59614	40.3799	28031
1	565	2011-12-26	1.31	0.18	0.024	0.017	0.307	0.76217	REPSOL	-3.59614	40.3799	28031
1	566	2011-12-27	1.31	0.18	0.024	0.017	0.307	0.76217	REPSOL	-3.59614	40.3799	28031
1	567	2011-12-28	1.31	0.18	0.024	0.017	0.307	0.76217	REPSOL	-3.59614	40.3799	28031
1	568	2011-12-29	1.31286	0.18	0.024	0.017	0.307	0.76459	REPSOL	-3.59614	40.3799	28031
1	569	2011-12-30	1.31583	0.18	0.024	0.017	0.307	0.767108	REPSOL	-3.59614	40.3799	28031
1	570	2011-12-31	1.31895	0.18	0.024	0.017	0.307	0.769753	REPSOL	-3.59614	40.3799	28031
1	571	2012-01-01	1.32197	0.18	0.024	0.017	0.307	0.772313	REPSOL	-3.59614	40.3799	28031
1	572	2012-01-02	1.32501	0.18	0.024	0.017	0.307	0.774891	REPSOL	-3.59614	40.3799	28031
1	573	2012-01-03	1.328	0.18	0.024	0.017	0.307	0.777424	REPSOL	-3.59614	40.3799	28031
1	574	2012-01-04	1.328	0.18	0.024	0.017	0.307	0.777424	REPSOL	-3.59614	40.3799	28031
1	575	2012-01-05	1.345	0.18	0.024	0.017	0.307	0.79183	REPSOL	-3.59614	40.3799	28031
1	576	2012-01-06	1.34828	0.18	0.024	0.017	0.307	0.794611	REPSOL	-3.59614	40.3799	28031
1	577	2012-01-07	1.35169	0.18	0.024	0.017	0.307	0.797497	REPSOL	-3.59614	40.3799	28031
1	578	2012-01-08	1.355	0.18	0.024	0.017	0.307	0.800305	REPSOL	-3.59614	40.3799	28031
1	579	2012-01-09	1.355	0.18	0.024	0.017	0.307	0.800305	REPSOL	-3.59614	40.3799	28031
1	580	2012-01-10	1.364	0.18	0.024	0.017	0.307	0.807932	REPSOL	-3.59614	40.3799	28031
1	581	2012-01-11	1.364	0.18	0.024	0.017	0.307	0.807932	REPSOL	-3.59614	40.3799	28031
1	582	2012-01-12	1.36899	0.18	0.024	0.017	0.307	0.812162	REPSOL	-3.59614	40.3799	28031
1	583	2012-01-13	1.374	0.18	0.024	0.017	0.307	0.816407	REPSOL	-3.59614	40.3799	28031
1	584	2012-01-14	1.374	0.18	0.024	0.017	0.307	0.816407	REPSOL	-3.59614	40.3799	28031
1	585	2012-01-15	1.374	0.18	0.024	0.017	0.307	0.816407	REPSOL	-3.59614	40.3799	28031
1	586	2012-01-16	1.364	0.18	0.024	0.017	0.307	0.807932	REPSOL	-3.59614	40.3799	28031
1	587	2012-01-17	1.364	0.18	0.024	0.017	0.307	0.807932	REPSOL	-3.59614	40.3799	28031
1	588	2012-01-18	1.364	0.18	0.024	0.017	0.307	0.807932	REPSOL	-3.59614	40.3799	28031
1	589	2012-01-19	1.364	0.18	0.024	0.017	0.307	0.807932	REPSOL	-3.59614	40.3799	28031
1	590	2012-01-20	1.354	0.18	0.024	0.017	0.307	0.799458	REPSOL	-3.59614	40.3799	28031
1	591	2012-01-21	1.354	0.18	0.024	0.017	0.307	0.799458	REPSOL	-3.59614	40.3799	28031
1	592	2012-01-22	1.354	0.18	0.024	0.017	0.307	0.799458	REPSOL	-3.59614	40.3799	28031
1	593	2012-01-23	1.334	0.18	0.024	0.017	0.307	0.782509	REPSOL	-3.59614	40.3799	28031
1	594	2012-01-24	1.334	0.18	0.024	0.017	0.307	0.782509	REPSOL	-3.59614	40.3799	28031
1	595	2012-01-25	1.334	0.18	0.024	0.017	0.307	0.782509	REPSOL	-3.59614	40.3799	28031
1	596	2012-01-26	1.334	0.18	0.024	0.017	0.307	0.782509	REPSOL	-3.59614	40.3799	28031
1	597	2012-01-27	1.334	0.18	0.024	0.017	0.307	0.782509	REPSOL	-3.59614	40.3799	28031
1	598	2012-01-28	1.334	0.18	0.024	0.017	0.307	0.782509	REPSOL	-3.59614	40.3799	28031
1	599	2012-01-29	1.334	0.18	0.024	0.017	0.307	0.782509	REPSOL	-3.59614	40.3799	28031
1	600	2012-01-30	1.322	0.18	0.024	0.017	0.307	0.772339	REPSOL	-3.59614	40.3799	28031
1	601	2012-01-31	1.332	0.18	0.024	0.017	0.307	0.780814	REPSOL	-3.59614	40.3799	28031
1	602	2012-02-01	1.332	0.18	0.024	0.017	0.307	0.780814	REPSOL	-3.59614	40.3799	28031
1	603	2012-02-02	1.302	0.18	0.024	0.017	0.307	0.75539	REPSOL	-3.59614	40.3799	28031
1	604	2012-02-03	1.302	0.18	0.024	0.017	0.307	0.75539	REPSOL	-3.59614	40.3799	28031
1	605	2012-02-04	1.302	0.18	0.024	0.017	0.307	0.75539	REPSOL	-3.59614	40.3799	28031
1	606	2012-02-05	1.302	0.18	0.024	0.017	0.307	0.75539	REPSOL	-3.59614	40.3799	28031
1	607	2012-02-06	1.297	0.18	0.024	0.017	0.307	0.751153	REPSOL	-3.59614	40.3799	28031
1	608	2012-02-07	1.31542	0.18	0.024	0.017	0.307	0.766759	REPSOL	-3.59614	40.3799	28031
1	609	2012-02-08	1.334	0.18	0.024	0.017	0.307	0.782509	REPSOL	-3.59614	40.3799	28031
1	610	2012-02-09	1.334	0.18	0.024	0.017	0.307	0.782509	REPSOL	-3.59614	40.3799	28031
1	611	2012-02-10	1.334	0.18	0.024	0.017	0.307	0.782509	REPSOL	-3.59614	40.3799	28031
1	612	2012-02-11	1.334	0.18	0.024	0.017	0.307	0.782509	REPSOL	-3.59614	40.3799	28031
1	613	2012-02-12	1.334	0.18	0.024	0.017	0.307	0.782509	REPSOL	-3.59614	40.3799	28031
1	614	2012-02-13	1.334	0.18	0.024	0.017	0.307	0.782509	REPSOL	-3.59614	40.3799	28031
1	615	2012-02-14	1.334	0.18	0.024	0.017	0.307	0.782509	REPSOL	-3.59614	40.3799	28031
1	616	2012-02-15	1.334	0.18	0.024	0.017	0.307	0.782509	REPSOL	-3.59614	40.3799	28031
1	617	2012-02-16	1.334	0.18	0.024	0.017	0.307	0.782509	REPSOL	-3.59614	40.3799	28031
1	618	2012-02-17	1.346	0.18	0.024	0.017	0.307	0.792678	REPSOL	-3.59614	40.3799	28031
1	619	2012-02-18	1.346	0.18	0.024	0.017	0.307	0.792678	REPSOL	-3.59614	40.3799	28031
1	620	2012-02-19	1.346	0.18	0.024	0.017	0.307	0.792678	REPSOL	-3.59614	40.3799	28031
1	621	2012-02-20	1.346	0.18	0.024	0.017	0.307	0.792678	REPSOL	-3.59614	40.3799	28031
1	622	2012-02-21	1.346	0.18	0.024	0.017	0.307	0.792678	REPSOL	-3.59614	40.3799	28031
1	623	2012-02-22	1.346	0.18	0.024	0.017	0.307	0.792678	REPSOL	-3.59614	40.3799	28031
1	624	2012-02-23	1.339	0.18	0.024	0.017	0.307	0.786746	REPSOL	-3.59614	40.3799	28031
1	625	2012-02-24	1.33405	0.18	0.024	0.017	0.307	0.782547	REPSOL	-3.59614	40.3799	28031
1	626	2012-02-25	1.329	0.18	0.024	0.017	0.307	0.778271	REPSOL	-3.59614	40.3799	28031
1	627	2012-02-26	1.329	0.18	0.024	0.017	0.307	0.778271	REPSOL	-3.59614	40.3799	28031
1	628	2012-02-27	1.319	0.18	0.024	0.017	0.307	0.769797	REPSOL	-3.59614	40.3799	28031
1	629	2012-02-28	1.329	0.18	0.024	0.017	0.307	0.778271	REPSOL	-3.59614	40.3799	28031
1	630	2012-02-29	1.319	0.18	0.024	0.017	0.307	0.769797	REPSOL	-3.59614	40.3799	28031
1	631	2012-03-01	1.309	0.18	0.024	0.017	0.307	0.761322	REPSOL	-3.59614	40.3799	28031
1	632	2012-03-02	1.299	0.18	0.024	0.017	0.307	0.752848	REPSOL	-3.59614	40.3799	28031
1	633	2012-03-03	1.299	0.18	0.024	0.017	0.307	0.752848	REPSOL	-3.59614	40.3799	28031
1	634	2012-03-04	1.299	0.18	0.024	0.017	0.307	0.752848	REPSOL	-3.59614	40.3799	28031
1	635	2012-03-05	1.299	0.18	0.024	0.017	0.307	0.752848	REPSOL	-3.59614	40.3799	28031
1	636	2012-03-06	1.304	0.18	0.024	0.017	0.307	0.757085	REPSOL	-3.59614	40.3799	28031
1	637	2012-03-07	1.304	0.18	0.024	0.017	0.307	0.757085	REPSOL	-3.59614	40.3799	28031
1	638	2012-03-08	1.299	0.18	0.024	0.017	0.307	0.752848	REPSOL	-3.59614	40.3799	28031
1	639	2012-03-09	1.299	0.18	0.024	0.017	0.307	0.752848	REPSOL	-3.59614	40.3799	28031
1	640	2012-03-10	1.299	0.18	0.024	0.017	0.307	0.752848	REPSOL	-3.59614	40.3799	28031
1	641	2012-03-11	1.299	0.18	0.024	0.017	0.307	0.752848	REPSOL	-3.59614	40.3799	28031
1	642	2012-03-12	1.299	0.18	0.024	0.017	0.307	0.752848	REPSOL	-3.59614	40.3799	28031
1	643	2012-03-13	1.299	0.18	0.024	0.017	0.307	0.752848	REPSOL	-3.59614	40.3799	28031
1	644	2012-03-14	1.299	0.18	0.024	0.017	0.307	0.752848	REPSOL	-3.59614	40.3799	28031
1	645	2012-03-15	1.309	0.18	0.024	0.017	0.307	0.761322	REPSOL	-3.59614	40.3799	28031
1	646	2012-03-16	1.309	0.18	0.024	0.017	0.307	0.761322	REPSOL	-3.59614	40.3799	28031
1	647	2012-03-17	1.309	0.18	0.024	0.017	0.307	0.761322	REPSOL	-3.59614	40.3799	28031
1	648	2012-03-18	1.309	0.18	0.024	0.017	0.307	0.761322	REPSOL	-3.59614	40.3799	28031
1	649	2012-03-19	1.329	0.18	0.024	0.017	0.307	0.778271	REPSOL	-3.59614	40.3799	28031
1	650	2012-03-20	1.329	0.18	0.024	0.017	0.307	0.778271	REPSOL	-3.59614	40.3799	28031
1	651	2012-03-21	1.349	0.18	0.024	0.017	0.307	0.79522	REPSOL	-3.59614	40.3799	28031
1	652	2012-03-22	1.349	0.18	0.024	0.017	0.307	0.79522	REPSOL	-3.59614	40.3799	28031
1	653	2012-03-23	1.349	0.18	0.024	0.017	0.307	0.79522	REPSOL	-3.59614	40.3799	28031
1	654	2012-03-24	1.349	0.18	0.024	0.017	0.307	0.79522	REPSOL	-3.59614	40.3799	28031
1	655	2012-03-25	1.349	0.18	0.024	0.017	0.307	0.79522	REPSOL	-3.59614	40.3799	28031
1	656	2012-03-26	1.349	0.18	0.024	0.017	0.307	0.79522	REPSOL	-3.59614	40.3799	28031
1	657	2012-03-27	1.349	0.18	0.024	0.017	0.307	0.79522	REPSOL	-3.59614	40.3799	28031
1	658	2012-03-28	1.349	0.18	0.024	0.017	0.307	0.79522	REPSOL	-3.59614	40.3799	28031
1	659	2012-03-29	1.349	0.18	0.024	0.017	0.307	0.79522	REPSOL	-3.59614	40.3799	28031
1	660	2012-03-30	1.349	0.18	0.024	0.017	0.307	0.79522	REPSOL	-3.59614	40.3799	28031
1	661	2012-03-31	1.349	0.18	0.024	0.017	0.307	0.79522	REPSOL	-3.59614	40.3799	28031
1	662	2012-04-01	1.349	0.18	0.024	0.017	0.307	0.79522	REPSOL	-3.59614	40.3799	28031
1	663	2012-04-02	1.349	0.18	0.024	0.017	0.307	0.79522	REPSOL	-3.59614	40.3799	28031
1	664	2012-04-03	1.349	0.18	0.024	0.017	0.307	0.79522	REPSOL	-3.59614	40.3799	28031
1	665	2012-04-04	1.349	0.18	0.024	0.017	0.307	0.79522	REPSOL	-3.59614	40.3799	28031
1	666	2012-04-05	1.349	0.18	0.024	0.017	0.307	0.79522	REPSOL	-3.59614	40.3799	28031
1	667	2012-04-06	1.349	0.18	0.024	0.017	0.307	0.79522	REPSOL	-3.59614	40.3799	28031
1	668	2012-04-07	1.349	0.18	0.024	0.017	0.307	0.79522	REPSOL	-3.59614	40.3799	28031
1	669	2012-04-08	1.349	0.18	0.024	0.017	0.307	0.79522	REPSOL	-3.59614	40.3799	28031
1	670	2012-04-09	1.349	0.18	0.024	0.017	0.307	0.79522	REPSOL	-3.59614	40.3799	28031
1	671	2012-04-10	1.36	0.18	0.024	0.017	0.307	0.804542	REPSOL	-3.59614	40.3799	28031
1	672	2012-04-11	1.348	0.18	0.024	0.017	0.307	0.794373	REPSOL	-3.59614	40.3799	28031
1	673	2012-04-12	1.333	0.18	0.024	0.017	0.307	0.781661	REPSOL	-3.59614	40.3799	28031
1	674	2012-04-13	1.323	0.18	0.024	0.017	0.307	0.773186	REPSOL	-3.59614	40.3799	28031
1	675	2012-04-14	1.323	0.18	0.024	0.017	0.307	0.773186	REPSOL	-3.59614	40.3799	28031
1	676	2012-04-15	1.323	0.18	0.024	0.017	0.307	0.773186	REPSOL	-3.59614	40.3799	28031
1	677	2012-04-16	1.318	0.18	0.024	0.017	0.307	0.768949	REPSOL	-3.59614	40.3799	28031
1	678	2012-04-17	1.327	0.18	0.024	0.017	0.307	0.776576	REPSOL	-3.59614	40.3799	28031
1	679	2012-04-18	1.327	0.18	0.024	0.017	0.307	0.776576	REPSOL	-3.59614	40.3799	28031
1	680	2012-04-19	1.327	0.18	0.024	0.017	0.307	0.776576	REPSOL	-3.59614	40.3799	28031
1	681	2012-04-20	1.317	0.18	0.024	0.017	0.307	0.768102	REPSOL	-3.59614	40.3799	28031
1	682	2012-04-21	1.317	0.18	0.024	0.017	0.307	0.768102	REPSOL	-3.59614	40.3799	28031
1	683	2012-04-22	1.317	0.18	0.024	0.017	0.307	0.768102	REPSOL	-3.59614	40.3799	28031
1	684	2012-04-23	1.317	0.18	0.024	0.017	0.307	0.768102	REPSOL	-3.59614	40.3799	28031
1	685	2012-04-24	1.317	0.18	0.024	0.017	0.307	0.768102	REPSOL	-3.59614	40.3799	28031
1	686	2012-04-25	1.317	0.18	0.024	0.017	0.307	0.768102	REPSOL	-3.59614	40.3799	28031
1	687	2012-04-26	1.317	0.18	0.024	0.017	0.307	0.768102	REPSOL	-3.59614	40.3799	28031
1	688	2012-04-27	1.317	0.18	0.024	0.017	0.307	0.768102	REPSOL	-3.59614	40.3799	28031
1	689	2012-04-28	1.317	0.18	0.024	0.017	0.307	0.768102	REPSOL	-3.59614	40.3799	28031
1	690	2012-04-29	1.317	0.18	0.024	0.017	0.307	0.768102	REPSOL	-3.59614	40.3799	28031
1	691	2012-04-30	1.317	0.18	0.024	0.017	0.307	0.768102	REPSOL	-3.59614	40.3799	28031
1	692	2012-05-01	1.317	0.18	0.024	0.017	0.307	0.768102	REPSOL	-3.59614	40.3799	28031
1	693	2012-05-02	1.317	0.18	0.024	0.017	0.307	0.768102	REPSOL	-3.59614	40.3799	28031
1	694	2012-05-03	1.317	0.18	0.024	0.017	0.307	0.768102	REPSOL	-3.59614	40.3799	28031
1	695	2012-05-04	1.324	0.18	0.024	0.017	0.307	0.774034	REPSOL	-3.59614	40.3799	28031
1	696	2012-05-05	1.324	0.18	0.024	0.017	0.307	0.774034	REPSOL	-3.59614	40.3799	28031
1	697	2012-05-06	1.324	0.18	0.024	0.017	0.307	0.774034	REPSOL	-3.59614	40.3799	28031
1	698	2012-05-07	1.309	0.18	0.024	0.017	0.307	0.761322	REPSOL	-3.59614	40.3799	28031
1	699	2012-05-08	1.305	0.18	0.024	0.017	0.307	0.757932	REPSOL	-3.59614	40.3799	28031
1	700	2012-05-09	1.305	0.18	0.024	0.017	0.307	0.757932	REPSOL	-3.59614	40.3799	28031
1	701	2012-05-10	1.285	0.18	0.024	0.017	0.307	0.740983	REPSOL	-3.59614	40.3799	28031
1	702	2012-05-11	1.285	0.18	0.024	0.017	0.307	0.740983	REPSOL	-3.59614	40.3799	28031
1	703	2012-05-12	1.285	0.18	0.024	0.017	0.307	0.740983	REPSOL	-3.59614	40.3799	28031
1	704	2012-05-13	1.285	0.18	0.024	0.017	0.307	0.740983	REPSOL	-3.59614	40.3799	28031
1	705	2012-05-14	1.285	0.18	0.024	0.017	0.307	0.740983	REPSOL	-3.59614	40.3799	28031
1	706	2012-05-15	1.289	0.18	0.024	0.017	0.307	0.744373	REPSOL	-3.59614	40.3799	28031
1	707	2012-05-16	1.289	0.18	0.024	0.017	0.307	0.744373	REPSOL	-3.59614	40.3799	28031
1	708	2012-05-17	1.284	0.18	0.024	0.017	0.307	0.740136	REPSOL	-3.59614	40.3799	28031
1	709	2012-05-18	1.289	0.18	0.024	0.017	0.307	0.744373	REPSOL	-3.59614	40.3799	28031
1	710	2012-05-19	1.289	0.18	0.024	0.017	0.307	0.744373	REPSOL	-3.59614	40.3799	28031
1	711	2012-05-20	1.289	0.18	0.024	0.017	0.307	0.744373	REPSOL	-3.59614	40.3799	28031
1	712	2012-05-21	1.284	0.18	0.024	0.017	0.307	0.740136	REPSOL	-3.59614	40.3799	28031
1	713	2012-05-22	1.274	0.18	0.024	0.017	0.307	0.731661	REPSOL	-3.59614	40.3799	28031
1	714	2012-05-23	1.274	0.18	0.024	0.017	0.307	0.731661	REPSOL	-3.59614	40.3799	28031
1	715	2012-05-24	1.279	0.18	0.024	0.017	0.307	0.735898	REPSOL	-3.59614	40.3799	28031
1	716	2012-05-25	1.269	0.18	0.024	0.017	0.307	0.727424	REPSOL	-3.59614	40.3799	28031
1	717	2012-05-26	1.269	0.18	0.024	0.017	0.307	0.727424	REPSOL	-3.59614	40.3799	28031
1	718	2012-05-27	1.269	0.18	0.024	0.017	0.307	0.727424	REPSOL	-3.59614	40.3799	28031
1	719	2012-05-28	1.269	0.18	0.024	0.017	0.307	0.727424	REPSOL	-3.59614	40.3799	28031
1	720	2012-05-29	1.279	0.18	0.024	0.017	0.307	0.735898	REPSOL	-3.59614	40.3799	28031
1	721	2012-05-30	1.28051	0.18	0.024	0.017	0.307	0.737177	REPSOL	-3.59614	40.3799	28031
1	722	2012-05-31	1.282	0.18	0.024	0.017	0.307	0.738441	REPSOL	-3.59614	40.3799	28031
1	723	2012-06-01	1.272	0.18	0.024	0.017	0.307	0.729966	REPSOL	-3.59614	40.3799	28031
1	724	2012-06-02	1.272	0.18	0.024	0.017	0.307	0.729966	REPSOL	-3.59614	40.3799	28031
1	725	2012-06-03	1.26456	0.18	0.024	0.017	0.307	0.72366	REPSOL	-3.59614	40.3799	28031
1	726	2012-06-04	1.257	0.18	0.024	0.017	0.307	0.717254	REPSOL	-3.59614	40.3799	28031
1	727	2012-06-05	1.257	0.18	0.024	0.017	0.307	0.717254	REPSOL	-3.59614	40.3799	28031
1	728	2012-06-06	1.247	0.18	0.024	0.017	0.307	0.70878	REPSOL	-3.59614	40.3799	28031
1	729	2012-06-07	1.247	0.18	0.024	0.017	0.307	0.70878	REPSOL	-3.59614	40.3799	28031
1	730	2012-06-08	1.247	0.18	0.024	0.017	0.307	0.70878	REPSOL	-3.59614	40.3799	28031
1	731	2012-06-09	1.237	0.18	0.024	0.017	0.307	0.700305	REPSOL	-3.59614	40.3799	28031
1	732	2012-06-10	1.237	0.18	0.024	0.017	0.307	0.700305	REPSOL	-3.59614	40.3799	28031
1	733	2012-06-11	1.237	0.18	0.024	0.017	0.307	0.700305	REPSOL	-3.59614	40.3799	28031
1	734	2012-06-12	1.237	0.18	0.024	0.017	0.307	0.700305	REPSOL	-3.59614	40.3799	28031
1	735	2012-06-13	1.232	0.18	0.024	0.017	0.307	0.696068	REPSOL	-3.59614	40.3799	28031
1	736	2012-06-14	1.232	0.18	0.024	0.017	0.307	0.696068	REPSOL	-3.59614	40.3799	28031
1	737	2012-06-15	1.232	0.18	0.024	0.017	0.307	0.696068	REPSOL	-3.59614	40.3799	28031
1	738	2012-06-16	1.232	0.18	0.024	0.017	0.307	0.696068	REPSOL	-3.59614	40.3799	28031
1	739	2012-06-17	1.232	0.18	0.024	0.017	0.307	0.696068	REPSOL	-3.59614	40.3799	28031
1	740	2012-06-18	1.232	0.18	0.024	0.017	0.307	0.696068	REPSOL	-3.59614	40.3799	28031
1	741	2012-06-19	1.24	0.18	0.024	0.017	0.307	0.702847	REPSOL	-3.59614	40.3799	28031
1	742	2012-06-20	1.24	0.18	0.024	0.017	0.307	0.702847	REPSOL	-3.59614	40.3799	28031
1	743	2012-06-21	1.24	0.18	0.024	0.017	0.307	0.702847	REPSOL	-3.59614	40.3799	28031
1	744	2012-06-22	1.234	0.18	0.024	0.017	0.307	0.697763	REPSOL	-3.59614	40.3799	28031
1	745	2012-06-23	1.234	0.18	0.024	0.017	0.307	0.697763	REPSOL	-3.59614	40.3799	28031
1	746	2012-06-24	1.22407	0.18	0.024	0.017	0.307	0.689349	REPSOL	-3.59614	40.3799	28031
1	747	2012-06-25	1.214	0.18	0.024	0.017	0.307	0.680814	REPSOL	-3.59614	40.3799	28031
1	748	2012-06-26	1.21053	0.18	0.024	0.017	0.307	0.677877	REPSOL	-3.59614	40.3799	28031
1	749	2012-06-27	1.207	0.18	0.024	0.017	0.307	0.674881	REPSOL	-3.59614	40.3799	28031
1	750	2012-06-28	1.217	0.18	0.024	0.017	0.307	0.683356	REPSOL	-3.59614	40.3799	28031
1	751	2012-06-29	1.227	0.18	0.024	0.017	0.307	0.691831	REPSOL	-3.59614	40.3799	28031
1	752	2012-06-30	1.223	0.18	0.024	0.017	0.307	0.688441	REPSOL	-3.59614	40.3799	28031
1	753	2012-07-01	1.22	0.18	0.024	0.017	0.307	0.685898	REPSOL	-3.59614	40.3799	28031
1	754	2012-07-02	1.22	0.18	0.024	0.017	0.307	0.685898	REPSOL	-3.59614	40.3799	28031
1	755	2012-07-03	1.235	0.18	0.024	0.017	0.307	0.69861	REPSOL	-3.59614	40.3799	28031
1	756	2012-07-04	1.235	0.18	0.024	0.017	0.307	0.69861	REPSOL	-3.59614	40.3799	28031
1	757	2012-07-05	1.245	0.18	0.024	0.017	0.307	0.707085	REPSOL	-3.59614	40.3799	28031
1	758	2012-07-06	1.255	0.18	0.024	0.017	0.307	0.715559	REPSOL	-3.59614	40.3799	28031
1	759	2012-07-07	1.265	0.18	0.024	0.017	0.307	0.724034	REPSOL	-3.59614	40.3799	28031
1	760	2012-07-08	1.265	0.18	0.024	0.017	0.307	0.724034	REPSOL	-3.59614	40.3799	28031
1	761	2012-07-09	1.265	0.18	0.024	0.017	0.307	0.724034	REPSOL	-3.59614	40.3799	28031
1	762	2012-07-10	1.265	0.18	0.024	0.017	0.307	0.724034	REPSOL	-3.59614	40.3799	28031
1	763	2012-07-11	1.277	0.18	0.024	0.017	0.307	0.734203	REPSOL	-3.59614	40.3799	28031
1	764	2012-07-12	1.277	0.18	0.024	0.017	0.307	0.734203	REPSOL	-3.59614	40.3799	28031
1	765	2012-07-13	1.285	0.18	0.024	0.017	0.307	0.740983	REPSOL	-3.59614	40.3799	28031
1	766	2012-07-14	1.285	0.18	0.024	0.017	0.307	0.740983	REPSOL	-3.59614	40.3799	28031
1	767	2012-07-15	1.285	0.18	0.024	0.017	0.307	0.740983	REPSOL	-3.59614	40.3799	28031
1	768	2012-07-16	1.273	0.18	0.024	0.017	0.307	0.730814	REPSOL	-3.59614	40.3799	28031
1	769	2012-07-17	1.28296	0.18	0.024	0.017	0.307	0.739256	REPSOL	-3.59614	40.3799	28031
1	770	2012-07-18	1.293	0.18	0.024	0.017	0.307	0.747763	REPSOL	-3.59614	40.3799	28031
1	771	2012-07-19	1.305	0.18	0.024	0.017	0.307	0.757932	REPSOL	-3.59614	40.3799	28031
1	772	2012-07-20	1.317	0.18	0.024	0.017	0.307	0.768102	REPSOL	-3.59614	40.3799	28031
1	773	2012-07-21	1.317	0.18	0.024	0.017	0.307	0.768102	REPSOL	-3.59614	40.3799	28031
1	774	2012-07-22	1.317	0.18	0.024	0.017	0.307	0.768102	REPSOL	-3.59614	40.3799	28031
1	775	2012-07-23	1.317	0.18	0.024	0.017	0.307	0.768102	REPSOL	-3.59614	40.3799	28031
1	776	2012-07-24	1.317	0.18	0.024	0.017	0.307	0.768102	REPSOL	-3.59614	40.3799	28031
1	777	2012-07-25	1.332	0.18	0.024	0.017	0.307	0.780814	REPSOL	-3.59614	40.3799	28031
1	778	2012-07-26	1.332	0.18	0.024	0.017	0.307	0.780814	REPSOL	-3.59614	40.3799	28031
1	779	2012-07-27	1.322	0.18	0.024	0.017	0.307	0.772339	REPSOL	-3.59614	40.3799	28031
1	780	2012-07-28	1.307	0.18	0.024	0.017	0.307	0.759627	REPSOL	-3.59614	40.3799	28031
1	781	2012-07-29	1.307	0.18	0.024	0.017	0.307	0.759627	REPSOL	-3.59614	40.3799	28031
1	782	2012-07-30	1.307	0.18	0.024	0.017	0.307	0.759627	REPSOL	-3.59614	40.3799	28031
1	783	2012-07-31	1.307	0.18	0.024	0.017	0.307	0.759627	REPSOL	-3.59614	40.3799	28031
1	784	2012-08-01	1.312	0.18	0.024	0.017	0.307	0.763864	REPSOL	-3.59614	40.3799	28031
1	785	2012-08-02	1.312	0.18	0.024	0.017	0.307	0.763864	REPSOL	-3.59614	40.3799	28031
1	786	2012-08-03	1.312	0.18	0.024	0.017	0.307	0.763864	REPSOL	-3.59614	40.3799	28031
1	787	2012-08-04	1.312	0.18	0.024	0.017	0.307	0.763864	REPSOL	-3.59614	40.3799	28031
1	788	2012-08-05	1.312	0.18	0.024	0.017	0.307	0.763864	REPSOL	-3.59614	40.3799	28031
1	789	2012-08-06	1.292	0.18	0.024	0.017	0.307	0.746915	REPSOL	-3.59614	40.3799	28031
1	790	2012-08-07	1.319	0.18	0.024	0.017	0.307	0.769797	REPSOL	-3.59614	40.3799	28031
1	791	2012-08-08	1.319	0.18	0.024	0.017	0.307	0.769797	REPSOL	-3.59614	40.3799	28031
1	792	2012-08-09	1.326	0.18	0.024	0.017	0.307	0.775729	REPSOL	-3.59614	40.3799	28031
1	793	2012-08-10	1.339	0.18	0.024	0.017	0.307	0.786746	REPSOL	-3.59614	40.3799	28031
1	794	2012-08-11	1.342	0.18	0.024	0.017	0.307	0.789288	REPSOL	-3.59614	40.3799	28031
1	795	2012-08-12	1.342	0.18	0.024	0.017	0.307	0.789288	REPSOL	-3.59614	40.3799	28031
1	796	2012-08-13	1.332	0.18	0.024	0.017	0.307	0.780814	REPSOL	-3.59614	40.3799	28031
1	797	2012-08-14	1.342	0.18	0.024	0.017	0.307	0.789288	REPSOL	-3.59614	40.3799	28031
1	798	2012-08-15	1.352	0.18	0.024	0.017	0.307	0.797763	REPSOL	-3.59614	40.3799	28031
1	799	2012-08-16	1.352	0.18	0.024	0.017	0.307	0.797763	REPSOL	-3.59614	40.3799	28031
1	800	2012-08-17	1.362	0.18	0.024	0.017	0.307	0.806237	REPSOL	-3.59614	40.3799	28031
1	801	2012-08-18	1.362	0.18	0.024	0.017	0.307	0.806237	REPSOL	-3.59614	40.3799	28031
1	802	2012-08-19	1.36003	0.18	0.024	0.017	0.307	0.804568	REPSOL	-3.59614	40.3799	28031
1	803	2012-08-20	1.358	0.18	0.024	0.017	0.307	0.802848	REPSOL	-3.59614	40.3799	28031
1	804	2012-08-21	1.368	0.18	0.024	0.017	0.307	0.811322	REPSOL	-3.59614	40.3799	28031
1	805	2012-08-22	1.368	0.18	0.024	0.017	0.307	0.811322	REPSOL	-3.59614	40.3799	28031
1	806	2012-08-23	1.368	0.18	0.024	0.017	0.307	0.811322	REPSOL	-3.59614	40.3799	28031
1	807	2012-08-24	1.368	0.18	0.024	0.017	0.307	0.811322	REPSOL	-3.59614	40.3799	28031
1	808	2012-08-25	1.368	0.18	0.024	0.017	0.307	0.811322	REPSOL	-3.59614	40.3799	28031
1	809	2012-08-26	1.368	0.18	0.024	0.017	0.307	0.811322	REPSOL	-3.59614	40.3799	28031
1	810	2012-08-27	1.358	0.18	0.024	0.017	0.307	0.802848	REPSOL	-3.59614	40.3799	28031
1	811	2012-08-28	1.36349	0.18	0.024	0.017	0.307	0.807499	REPSOL	-3.59614	40.3799	28031
1	812	2012-08-29	1.369	0.18	0.024	0.017	0.307	0.812169	REPSOL	-3.59614	40.3799	28031
1	813	2012-08-30	1.364	0.18	0.024	0.017	0.307	0.807932	REPSOL	-3.59614	40.3799	28031
1	814	2012-08-31	1.364	0.18	0.024	0.017	0.307	0.807932	REPSOL	-3.59614	40.3799	28031
1	815	2012-09-01	1.381	0.21	0.024	0.017	0.307	0.793322	REPSOL	-3.59614	40.3799	28031
1	816	2012-09-02	1.381	0.21	0.024	0.017	0.307	0.793322	REPSOL	-3.59614	40.3799	28031
1	817	2012-09-03	1.381	0.21	0.024	0.017	0.307	0.793322	REPSOL	-3.59614	40.3799	28031
1	818	2012-09-04	1.381	0.21	0.024	0.017	0.307	0.793322	REPSOL	-3.59614	40.3799	28031
1	819	2012-09-05	1.381	0.21	0.024	0.017	0.307	0.793322	REPSOL	-3.59614	40.3799	28031
1	820	2012-09-06	1.381	0.21	0.024	0.017	0.307	0.793322	REPSOL	-3.59614	40.3799	28031
1	821	2012-09-07	1.382	0.21	0.024	0.017	0.307	0.794149	REPSOL	-3.59614	40.3799	28031
1	822	2012-09-08	1.382	0.21	0.024	0.017	0.307	0.794149	REPSOL	-3.59614	40.3799	28031
1	823	2012-09-09	1.37953	0.21	0.024	0.017	0.307	0.79211	REPSOL	-3.59614	40.3799	28031
1	824	2012-09-10	1.377	0.21	0.024	0.017	0.307	0.790017	REPSOL	-3.59614	40.3799	28031
1	825	2012-09-11	1.377	0.21	0.024	0.017	0.307	0.790017	REPSOL	-3.59614	40.3799	28031
1	826	2012-09-12	1.377	0.21	0.024	0.017	0.307	0.790017	REPSOL	-3.59614	40.3799	28031
1	827	2012-09-13	1.377	0.21	0.024	0.017	0.307	0.790017	REPSOL	-3.59614	40.3799	28031
1	828	2012-09-14	1.377	0.21	0.024	0.017	0.307	0.790017	REPSOL	-3.59614	40.3799	28031
1	829	2012-09-15	1.377	0.21	0.024	0.017	0.307	0.790017	REPSOL	-3.59614	40.3799	28031
1	830	2012-09-16	1.377	0.21	0.024	0.017	0.307	0.790017	REPSOL	-3.59614	40.3799	28031
1	831	2012-09-17	1.365	0.21	0.024	0.017	0.307	0.780099	REPSOL	-3.59614	40.3799	28031
1	832	2012-09-18	1.375	0.21	0.024	0.017	0.307	0.788364	REPSOL	-3.59614	40.3799	28031
1	833	2012-09-19	1.375	0.21	0.024	0.017	0.307	0.788364	REPSOL	-3.59614	40.3799	28031
1	834	2012-09-20	1.367	0.21	0.024	0.017	0.307	0.781752	REPSOL	-3.59614	40.3799	28031
1	835	2012-09-21	1.357	0.21	0.024	0.017	0.307	0.773488	REPSOL	-3.59614	40.3799	28031
1	836	2012-09-22	1.357	0.21	0.024	0.017	0.307	0.773488	REPSOL	-3.59614	40.3799	28031
1	837	2012-09-23	1.357	0.21	0.024	0.017	0.307	0.773488	REPSOL	-3.59614	40.3799	28031
1	838	2012-09-24	1.3595	0.21	0.024	0.017	0.307	0.775558	REPSOL	-3.59614	40.3799	28031
1	839	2012-09-25	1.362	0.21	0.024	0.017	0.307	0.77762	REPSOL	-3.59614	40.3799	28031
1	840	2012-09-26	1.362	0.21	0.024	0.017	0.307	0.77762	REPSOL	-3.59614	40.3799	28031
1	841	2012-09-27	1.362	0.21	0.024	0.017	0.307	0.77762	REPSOL	-3.59614	40.3799	28031
1	842	2012-09-28	1.362	0.21	0.024	0.017	0.307	0.77762	REPSOL	-3.59614	40.3799	28031
1	843	2012-09-29	1.362	0.21	0.024	0.017	0.307	0.77762	REPSOL	-3.59614	40.3799	28031
1	844	2012-09-30	1.362	0.21	0.024	0.017	0.307	0.77762	REPSOL	-3.59614	40.3799	28031
1	845	2012-10-01	1.353	0.21	0.024	0.017	0.307	0.770182	REPSOL	-3.59614	40.3799	28031
1	846	2012-10-02	1.37	0.21	0.024	0.017	0.307	0.784231	REPSOL	-3.59614	40.3799	28031
1	847	2012-10-03	1.378	0.21	0.024	0.017	0.307	0.790843	REPSOL	-3.59614	40.3799	28031
1	848	2012-10-04	1.378	0.21	0.024	0.017	0.307	0.790843	REPSOL	-3.59614	40.3799	28031
1	849	2012-10-05	1.37	0.21	0.024	0.017	0.307	0.784231	REPSOL	-3.59614	40.3799	28031
1	850	2012-10-06	1.37	0.21	0.024	0.017	0.307	0.784231	REPSOL	-3.59614	40.3799	28031
1	851	2012-10-07	1.37	0.21	0.024	0.017	0.307	0.784231	REPSOL	-3.59614	40.3799	28031
1	852	2012-10-08	1.352	0.21	0.024	0.017	0.307	0.769355	REPSOL	-3.59614	40.3799	28031
1	853	2012-10-09	1.367	0.21	0.024	0.017	0.307	0.781752	REPSOL	-3.59614	40.3799	28031
1	854	2012-10-10	1.376	0.21	0.024	0.017	0.307	0.78919	REPSOL	-3.59614	40.3799	28031
1	855	2012-10-11	1.376	0.21	0.024	0.017	0.307	0.78919	REPSOL	-3.59614	40.3799	28031
1	856	2012-10-12	1.384	0.21	0.024	0.017	0.307	0.795802	REPSOL	-3.59614	40.3799	28031
1	857	2012-10-13	1.384	0.21	0.024	0.017	0.307	0.795802	REPSOL	-3.59614	40.3799	28031
1	858	2012-10-14	1.384	0.21	0.024	0.017	0.307	0.795802	REPSOL	-3.59614	40.3799	28031
1	859	2012-10-15	1.38004	0.21	0.024	0.017	0.307	0.79253	REPSOL	-3.59614	40.3799	28031
1	860	2012-10-16	1.376	0.21	0.024	0.017	0.307	0.78919	REPSOL	-3.59614	40.3799	28031
1	861	2012-10-17	1.364	0.21	0.024	0.017	0.307	0.779273	REPSOL	-3.59614	40.3799	28031
1	862	2012-10-18	1.364	0.21	0.024	0.017	0.307	0.779273	REPSOL	-3.59614	40.3799	28031
1	863	2012-10-19	1.354	0.21	0.024	0.017	0.307	0.771008	REPSOL	-3.59614	40.3799	28031
1	864	2012-10-20	1.354	0.21	0.024	0.017	0.307	0.771008	REPSOL	-3.59614	40.3799	28031
1	865	2012-10-21	1.354	0.21	0.024	0.017	0.307	0.771008	REPSOL	-3.59614	40.3799	28031
1	866	2012-10-22	1.334	0.21	0.024	0.017	0.307	0.754479	REPSOL	-3.59614	40.3799	28031
1	867	2012-10-23	1.349	0.21	0.024	0.017	0.307	0.766876	REPSOL	-3.59614	40.3799	28031
1	868	2012-10-24	1.357	0.21	0.024	0.017	0.307	0.773488	REPSOL	-3.59614	40.3799	28031
1	869	2012-10-25	1.347	0.21	0.024	0.017	0.307	0.765223	REPSOL	-3.59614	40.3799	28031
1	870	2012-10-26	1.342	0.21	0.024	0.017	0.307	0.761091	REPSOL	-3.59614	40.3799	28031
1	871	2012-10-27	1.342	0.21	0.024	0.017	0.307	0.761091	REPSOL	-3.59614	40.3799	28031
1	872	2012-10-28	1.342	0.21	0.024	0.017	0.307	0.761091	REPSOL	-3.59614	40.3799	28031
1	873	2012-10-29	1.317	0.21	0.024	0.017	0.307	0.74043	REPSOL	-3.59614	40.3799	28031
1	874	2012-10-30	1.332	0.21	0.024	0.017	0.307	0.752826	REPSOL	-3.59614	40.3799	28031
1	875	2012-10-31	1.332	0.21	0.024	0.017	0.307	0.752826	REPSOL	-3.59614	40.3799	28031
1	876	2012-11-01	1.349	0.21	0.024	0.017	0.307	0.766876	REPSOL	-3.59614	40.3799	28031
1	877	2012-11-02	1.329	0.21	0.024	0.017	0.307	0.750347	REPSOL	-3.59614	40.3799	28031
1	878	2012-11-03	1.329	0.21	0.024	0.017	0.307	0.750347	REPSOL	-3.59614	40.3799	28031
1	879	2012-11-04	1.329	0.21	0.024	0.017	0.307	0.750347	REPSOL	-3.59614	40.3799	28031
1	880	2012-11-05	1.291	0.21	0.024	0.017	0.307	0.718942	REPSOL	-3.59614	40.3799	28031
1	881	2012-11-06	1.306	0.21	0.024	0.017	0.307	0.731339	REPSOL	-3.59614	40.3799	28031
1	882	2012-11-07	1.306	0.21	0.024	0.017	0.307	0.731339	REPSOL	-3.59614	40.3799	28031
1	883	2012-11-08	1.322	0.21	0.024	0.017	0.307	0.744562	REPSOL	-3.59614	40.3799	28031
1	884	2012-11-09	1.312	0.21	0.024	0.017	0.307	0.736298	REPSOL	-3.59614	40.3799	28031
1	885	2012-11-10	1.312	0.21	0.024	0.017	0.307	0.736298	REPSOL	-3.59614	40.3799	28031
1	886	2012-11-11	1.312	0.21	0.024	0.017	0.307	0.736298	REPSOL	-3.59614	40.3799	28031
1	887	2012-11-12	1.312	0.21	0.024	0.017	0.307	0.736298	REPSOL	-3.59614	40.3799	28031
1	888	2012-11-13	1.294	0.21	0.024	0.017	0.307	0.721422	REPSOL	-3.59614	40.3799	28031
1	889	2012-11-14	1.321	0.21	0.024	0.017	0.307	0.743735	REPSOL	-3.59614	40.3799	28031
1	890	2012-11-15	1.335	0.21	0.024	0.017	0.307	0.755306	REPSOL	-3.59614	40.3799	28031
1	891	2012-11-16	1.32259	0.21	0.024	0.017	0.307	0.745047	REPSOL	-3.59614	40.3799	28031
1	892	2012-11-17	1.31	0.21	0.024	0.017	0.307	0.734645	REPSOL	-3.59614	40.3799	28031
1	893	2012-11-18	1.31	0.21	0.024	0.017	0.307	0.734645	REPSOL	-3.59614	40.3799	28031
1	894	2012-11-19	1.272	0.21	0.024	0.017	0.307	0.70324	REPSOL	-3.59614	40.3799	28031
1	895	2012-11-20	1.287	0.21	0.024	0.017	0.307	0.715636	REPSOL	-3.59614	40.3799	28031
1	896	2012-11-21	1.311	0.21	0.024	0.017	0.307	0.735471	REPSOL	-3.59614	40.3799	28031
1	897	2012-11-22	1.311	0.21	0.024	0.017	0.307	0.735471	REPSOL	-3.59614	40.3799	28031
1	898	2012-11-23	1.338	0.21	0.024	0.017	0.307	0.757785	REPSOL	-3.59614	40.3799	28031
1	899	2012-11-24	1.312	0.21	0.024	0.017	0.307	0.736298	REPSOL	-3.59614	40.3799	28031
1	900	2012-11-25	1.312	0.21	0.024	0.017	0.307	0.736298	REPSOL	-3.59614	40.3799	28031
2	1	2010-06-10	1.093	0.16	0.024	0.017	0.307	0.594241	REPSOL	-3.87461	40.3765	28670
2	2	2010-06-11	1.103	0.16	0.024	0.017	0.307	0.602862	REPSOL	-3.87461	40.3765	28670
2	3	2010-06-12	1.103	0.16	0.024	0.017	0.307	0.602862	REPSOL	-3.87461	40.3765	28670
2	4	2010-06-13	1.103	0.16	0.024	0.017	0.307	0.602862	REPSOL	-3.87461	40.3765	28670
2	5	2010-06-14	1.103	0.16	0.024	0.017	0.307	0.602862	REPSOL	-3.87461	40.3765	28670
2	6	2010-06-15	1.103	0.16	0.024	0.017	0.307	0.602862	REPSOL	-3.87461	40.3765	28670
2	7	2010-06-16	1.103	0.16	0.024	0.017	0.307	0.602862	REPSOL	-3.87461	40.3765	28670
2	8	2010-06-17	1.10623	0.16	0.024	0.017	0.307	0.605649	REPSOL	-3.87461	40.3765	28670
2	9	2010-06-18	1.1095	0.16	0.024	0.017	0.307	0.608464	REPSOL	-3.87461	40.3765	28670
2	10	2010-06-19	1.11281	0.16	0.024	0.017	0.307	0.611317	REPSOL	-3.87461	40.3765	28670
2	11	2010-06-20	1.116	0.16	0.024	0.017	0.307	0.614069	REPSOL	-3.87461	40.3765	28670
2	12	2010-06-21	1.116	0.16	0.024	0.017	0.307	0.614069	REPSOL	-3.87461	40.3765	28670
2	13	2010-06-22	1.116	0.16	0.024	0.017	0.307	0.614069	REPSOL	-3.87461	40.3765	28670
2	14	2010-06-23	1.121	0.16	0.024	0.017	0.307	0.618379	REPSOL	-3.87461	40.3765	28670
2	15	2010-06-24	1.121	0.16	0.024	0.017	0.307	0.618379	REPSOL	-3.87461	40.3765	28670
2	16	2010-06-25	1.121	0.16	0.024	0.017	0.307	0.618379	REPSOL	-3.87461	40.3765	28670
2	17	2010-06-26	1.121	0.16	0.024	0.017	0.307	0.618379	REPSOL	-3.87461	40.3765	28670
2	18	2010-06-27	1.106	0.16	0.024	0.017	0.307	0.605448	REPSOL	-3.87461	40.3765	28670
2	19	2010-06-28	1.106	0.16	0.024	0.017	0.307	0.605448	REPSOL	-3.87461	40.3765	28670
2	20	2010-06-29	1.106	0.16	0.024	0.017	0.307	0.605448	REPSOL	-3.87461	40.3765	28670
2	21	2010-06-30	1.106	0.16	0.024	0.017	0.307	0.605448	REPSOL	-3.87461	40.3765	28670
2	22	2010-07-01	1.119	0.18	0.024	0.017	0.307	0.600305	REPSOL	-3.87461	40.3765	28670
2	23	2010-07-02	1.119	0.18	0.024	0.017	0.307	0.600305	REPSOL	-3.87461	40.3765	28670
2	24	2010-07-03	1.119	0.18	0.024	0.017	0.307	0.600305	REPSOL	-3.87461	40.3765	28670
2	25	2010-07-04	1.105	0.18	0.024	0.017	0.307	0.588441	REPSOL	-3.87461	40.3765	28670
2	26	2010-07-05	1.105	0.18	0.024	0.017	0.307	0.588441	REPSOL	-3.87461	40.3765	28670
2	27	2010-07-06	1.105	0.18	0.024	0.017	0.307	0.588441	REPSOL	-3.87461	40.3765	28670
2	28	2010-07-07	1.095	0.18	0.024	0.017	0.307	0.579966	REPSOL	-3.87461	40.3765	28670
2	29	2010-07-08	1.095	0.18	0.024	0.017	0.307	0.579966	REPSOL	-3.87461	40.3765	28670
2	30	2010-07-09	1.095	0.18	0.024	0.017	0.307	0.579966	REPSOL	-3.87461	40.3765	28670
2	31	2010-07-10	1.095	0.18	0.024	0.017	0.307	0.579966	REPSOL	-3.87461	40.3765	28670
2	32	2010-07-11	1.081	0.18	0.024	0.017	0.307	0.568102	REPSOL	-3.87461	40.3765	28670
2	33	2010-07-12	1.081	0.18	0.024	0.017	0.307	0.568102	REPSOL	-3.87461	40.3765	28670
2	34	2010-07-13	1.081	0.18	0.024	0.017	0.307	0.568102	REPSOL	-3.87461	40.3765	28670
2	35	2010-07-14	1.081	0.18	0.024	0.017	0.307	0.568102	REPSOL	-3.87461	40.3765	28670
2	36	2010-07-15	1.081	0.18	0.024	0.017	0.307	0.568102	REPSOL	-3.87461	40.3765	28670
2	37	2010-07-16	1.088	0.18	0.024	0.017	0.307	0.574034	REPSOL	-3.87461	40.3765	28670
2	38	2010-07-17	1.088	0.18	0.024	0.017	0.307	0.574034	REPSOL	-3.87461	40.3765	28670
2	39	2010-07-18	1.088	0.18	0.024	0.017	0.307	0.574034	REPSOL	-3.87461	40.3765	28670
2	40	2010-07-19	1.088	0.18	0.024	0.017	0.307	0.574034	REPSOL	-3.87461	40.3765	28670
2	41	2010-07-20	1.088	0.18	0.024	0.017	0.307	0.574034	REPSOL	-3.87461	40.3765	28670
2	42	2010-07-21	1.088	0.18	0.024	0.017	0.307	0.574034	REPSOL	-3.87461	40.3765	28670
2	43	2010-07-22	1.088	0.18	0.024	0.017	0.307	0.574034	REPSOL	-3.87461	40.3765	28670
2	44	2010-07-23	1.088	0.18	0.024	0.017	0.307	0.574034	REPSOL	-3.87461	40.3765	28670
2	45	2010-07-24	1.088	0.18	0.024	0.017	0.307	0.574034	REPSOL	-3.87461	40.3765	28670
2	46	2010-07-25	1.088	0.18	0.024	0.017	0.307	0.574034	REPSOL	-3.87461	40.3765	28670
2	47	2010-07-26	1.088	0.18	0.024	0.017	0.307	0.574034	REPSOL	-3.87461	40.3765	28670
2	48	2010-07-27	1.098	0.18	0.024	0.017	0.307	0.582508	REPSOL	-3.87461	40.3765	28670
2	49	2010-07-28	1.098	0.18	0.024	0.017	0.307	0.582508	REPSOL	-3.87461	40.3765	28670
2	50	2010-07-29	1.098	0.18	0.024	0.017	0.307	0.582508	REPSOL	-3.87461	40.3765	28670
2	51	2010-07-30	1.098	0.18	0.024	0.017	0.307	0.582508	REPSOL	-3.87461	40.3765	28670
2	52	2010-07-31	1.098	0.18	0.024	0.017	0.307	0.582508	REPSOL	-3.87461	40.3765	28670
2	53	2010-08-01	1.095	0.18	0.024	0.017	0.307	0.579966	REPSOL	-3.87461	40.3765	28670
2	54	2010-08-02	1.095	0.18	0.024	0.017	0.307	0.579966	REPSOL	-3.87461	40.3765	28670
2	55	2010-08-03	1.095	0.18	0.024	0.017	0.307	0.579966	REPSOL	-3.87461	40.3765	28670
2	56	2010-08-04	1.115	0.18	0.024	0.017	0.307	0.596915	REPSOL	-3.87461	40.3765	28670
2	57	2010-08-05	1.115	0.18	0.024	0.017	0.307	0.596915	REPSOL	-3.87461	40.3765	28670
2	58	2010-08-06	1.125	0.18	0.024	0.017	0.307	0.60539	REPSOL	-3.87461	40.3765	28670
2	59	2010-08-07	1.125	0.18	0.024	0.017	0.307	0.60539	REPSOL	-3.87461	40.3765	28670
2	60	2010-08-08	1.119	0.18	0.024	0.017	0.307	0.600305	REPSOL	-3.87461	40.3765	28670
2	61	2010-08-09	1.119	0.18	0.024	0.017	0.307	0.600305	REPSOL	-3.87461	40.3765	28670
2	62	2010-08-10	1.119	0.18	0.024	0.017	0.307	0.600305	REPSOL	-3.87461	40.3765	28670
2	63	2010-08-11	1.119	0.18	0.024	0.017	0.307	0.600305	REPSOL	-3.87461	40.3765	28670
2	64	2010-08-12	1.119	0.18	0.024	0.017	0.307	0.600305	REPSOL	-3.87461	40.3765	28670
2	65	2010-08-13	1.119	0.18	0.024	0.017	0.307	0.600305	REPSOL	-3.87461	40.3765	28670
2	66	2010-08-14	1.119	0.18	0.024	0.017	0.307	0.600305	REPSOL	-3.87461	40.3765	28670
2	67	2010-08-15	1.104	0.18	0.024	0.017	0.307	0.587593	REPSOL	-3.87461	40.3765	28670
2	68	2010-08-16	1.104	0.18	0.024	0.017	0.307	0.587593	REPSOL	-3.87461	40.3765	28670
2	69	2010-08-17	1.104	0.18	0.024	0.017	0.307	0.587593	REPSOL	-3.87461	40.3765	28670
2	70	2010-08-18	1.099	0.18	0.024	0.017	0.307	0.583356	REPSOL	-3.87461	40.3765	28670
2	71	2010-08-19	1.099	0.18	0.024	0.017	0.307	0.583356	REPSOL	-3.87461	40.3765	28670
2	72	2010-08-20	1.099	0.18	0.024	0.017	0.307	0.583356	REPSOL	-3.87461	40.3765	28670
2	73	2010-08-21	1.099	0.18	0.024	0.017	0.307	0.583356	REPSOL	-3.87461	40.3765	28670
2	74	2010-08-22	1.087	0.18	0.024	0.017	0.307	0.573186	REPSOL	-3.87461	40.3765	28670
2	75	2010-08-23	1.087	0.18	0.024	0.017	0.307	0.573186	REPSOL	-3.87461	40.3765	28670
2	76	2010-08-24	1.095	0.18	0.024	0.017	0.307	0.579966	REPSOL	-3.87461	40.3765	28670
2	77	2010-08-25	1.095	0.18	0.024	0.017	0.307	0.579966	REPSOL	-3.87461	40.3765	28670
2	78	2010-08-26	1.095	0.18	0.024	0.017	0.307	0.579966	REPSOL	-3.87461	40.3765	28670
2	79	2010-08-27	1.095	0.18	0.024	0.017	0.307	0.579966	REPSOL	-3.87461	40.3765	28670
2	80	2010-08-28	1.104	0.18	0.024	0.017	0.307	0.587593	REPSOL	-3.87461	40.3765	28670
2	81	2010-08-29	1.104	0.18	0.024	0.017	0.307	0.587593	REPSOL	-3.87461	40.3765	28670
2	82	2010-08-30	1.10799	0.18	0.024	0.017	0.307	0.590976	REPSOL	-3.87461	40.3765	28670
2	83	2010-08-31	1.112	0.18	0.024	0.017	0.307	0.594373	REPSOL	-3.87461	40.3765	28670
2	84	2010-09-01	1.112	0.18	0.024	0.017	0.307	0.594373	REPSOL	-3.87461	40.3765	28670
2	85	2010-09-02	1.112	0.18	0.024	0.017	0.307	0.594373	REPSOL	-3.87461	40.3765	28670
2	86	2010-09-03	1.112	0.18	0.024	0.017	0.307	0.594373	REPSOL	-3.87461	40.3765	28670
2	87	2010-09-04	1.112	0.18	0.024	0.017	0.307	0.594373	REPSOL	-3.87461	40.3765	28670
2	88	2010-09-05	1.104	0.18	0.024	0.017	0.307	0.587593	REPSOL	-3.87461	40.3765	28670
2	89	2010-09-06	1.104	0.18	0.024	0.017	0.307	0.587593	REPSOL	-3.87461	40.3765	28670
2	90	2010-09-07	1.104	0.18	0.024	0.017	0.307	0.587593	REPSOL	-3.87461	40.3765	28670
2	91	2010-09-08	1.1	0.18	0.024	0.017	0.307	0.584203	REPSOL	-3.87461	40.3765	28670
2	92	2010-09-09	1.1	0.18	0.024	0.017	0.307	0.584203	REPSOL	-3.87461	40.3765	28670
2	93	2010-09-10	1.1	0.18	0.024	0.017	0.307	0.584203	REPSOL	-3.87461	40.3765	28670
2	94	2010-09-11	1.1	0.18	0.024	0.017	0.307	0.584203	REPSOL	-3.87461	40.3765	28670
2	95	2010-09-12	1.1	0.18	0.024	0.017	0.307	0.584203	REPSOL	-3.87461	40.3765	28670
2	96	2010-09-13	1.1	0.18	0.024	0.017	0.307	0.584203	REPSOL	-3.87461	40.3765	28670
2	97	2010-09-14	1.115	0.18	0.024	0.017	0.307	0.596915	REPSOL	-3.87461	40.3765	28670
2	98	2010-09-15	1.115	0.18	0.024	0.017	0.307	0.596915	REPSOL	-3.87461	40.3765	28670
2	99	2010-09-16	1.115	0.18	0.024	0.017	0.307	0.596915	REPSOL	-3.87461	40.3765	28670
2	100	2010-09-17	1.115	0.18	0.024	0.017	0.307	0.596915	REPSOL	-3.87461	40.3765	28670
2	101	2010-09-18	1.115	0.18	0.024	0.017	0.307	0.596915	REPSOL	-3.87461	40.3765	28670
2	102	2010-09-19	1.107	0.18	0.024	0.017	0.307	0.590136	REPSOL	-3.87461	40.3765	28670
2	103	2010-09-20	1.107	0.18	0.024	0.017	0.307	0.590136	REPSOL	-3.87461	40.3765	28670
2	104	2010-09-21	1.107	0.18	0.024	0.017	0.307	0.590136	REPSOL	-3.87461	40.3765	28670
2	105	2010-09-22	1.107	0.18	0.024	0.017	0.307	0.590136	REPSOL	-3.87461	40.3765	28670
2	106	2010-09-23	1.107	0.18	0.024	0.017	0.307	0.590136	REPSOL	-3.87461	40.3765	28670
2	107	2010-09-24	1.102	0.18	0.024	0.017	0.307	0.585898	REPSOL	-3.87461	40.3765	28670
2	108	2010-09-25	1.10003	0.18	0.024	0.017	0.307	0.584228	REPSOL	-3.87461	40.3765	28670
2	109	2010-09-26	1.098	0.18	0.024	0.017	0.307	0.582509	REPSOL	-3.87461	40.3765	28670
2	110	2010-09-27	1.096	0.18	0.024	0.017	0.307	0.580814	REPSOL	-3.87461	40.3765	28670
2	111	2010-09-28	1.096	0.18	0.024	0.017	0.307	0.580814	REPSOL	-3.87461	40.3765	28670
2	112	2010-09-29	1.096	0.18	0.024	0.017	0.307	0.580814	REPSOL	-3.87461	40.3765	28670
2	113	2010-09-30	1.096	0.18	0.024	0.017	0.307	0.580814	REPSOL	-3.87461	40.3765	28670
2	114	2010-10-01	1.096	0.18	0.024	0.017	0.307	0.580814	REPSOL	-3.87461	40.3765	28670
2	115	2010-10-02	1.096	0.18	0.024	0.017	0.307	0.580814	REPSOL	-3.87461	40.3765	28670
2	116	2010-10-03	1.096	0.18	0.024	0.017	0.307	0.580814	REPSOL	-3.87461	40.3765	28670
2	117	2010-10-04	1.096	0.18	0.024	0.017	0.307	0.580814	REPSOL	-3.87461	40.3765	28670
2	118	2010-10-05	1.113	0.18	0.024	0.017	0.307	0.59522	REPSOL	-3.87461	40.3765	28670
2	119	2010-10-06	1.113	0.18	0.024	0.017	0.307	0.59522	REPSOL	-3.87461	40.3765	28670
2	120	2010-10-07	1.113	0.18	0.024	0.017	0.307	0.59522	REPSOL	-3.87461	40.3765	28670
2	121	2010-10-08	1.117	0.18	0.024	0.017	0.307	0.59861	REPSOL	-3.87461	40.3765	28670
2	122	2010-10-09	1.11453	0.18	0.024	0.017	0.307	0.596515	REPSOL	-3.87461	40.3765	28670
2	123	2010-10-10	1.112	0.18	0.024	0.017	0.307	0.594373	REPSOL	-3.87461	40.3765	28670
2	124	2010-10-11	1.112	0.18	0.024	0.017	0.307	0.594373	REPSOL	-3.87461	40.3765	28670
2	125	2010-10-12	1.112	0.18	0.024	0.017	0.307	0.594373	REPSOL	-3.87461	40.3765	28670
2	126	2010-10-13	1.112	0.18	0.024	0.017	0.307	0.594373	REPSOL	-3.87461	40.3765	28670
2	127	2010-10-14	1.112	0.18	0.024	0.017	0.307	0.594373	REPSOL	-3.87461	40.3765	28670
2	128	2010-10-15	1.112	0.18	0.024	0.017	0.307	0.594373	REPSOL	-3.87461	40.3765	28670
2	129	2010-10-16	1.112	0.18	0.024	0.017	0.307	0.594373	REPSOL	-3.87461	40.3765	28670
2	130	2010-10-17	1.102	0.18	0.024	0.017	0.307	0.585898	REPSOL	-3.87461	40.3765	28670
2	131	2010-10-18	1.102	0.18	0.024	0.017	0.307	0.585898	REPSOL	-3.87461	40.3765	28670
2	132	2010-10-19	1.102	0.18	0.024	0.017	0.307	0.585898	REPSOL	-3.87461	40.3765	28670
2	133	2010-10-20	1.107	0.18	0.024	0.017	0.307	0.590136	REPSOL	-3.87461	40.3765	28670
2	134	2010-10-21	1.107	0.18	0.024	0.017	0.307	0.590136	REPSOL	-3.87461	40.3765	28670
2	135	2010-10-22	1.107	0.18	0.024	0.017	0.307	0.590136	REPSOL	-3.87461	40.3765	28670
2	136	2010-10-23	1.107	0.18	0.024	0.017	0.307	0.590136	REPSOL	-3.87461	40.3765	28670
2	137	2010-10-24	1.102	0.18	0.024	0.017	0.307	0.585898	REPSOL	-3.87461	40.3765	28670
2	138	2010-10-25	1.102	0.18	0.024	0.017	0.307	0.585898	REPSOL	-3.87461	40.3765	28670
2	139	2010-10-26	1.102	0.18	0.024	0.017	0.307	0.585898	REPSOL	-3.87461	40.3765	28670
2	140	2010-10-27	1.102	0.18	0.024	0.017	0.307	0.585898	REPSOL	-3.87461	40.3765	28670
2	141	2010-10-28	1.107	0.18	0.024	0.017	0.307	0.590136	REPSOL	-3.87461	40.3765	28670
2	142	2010-10-29	1.107	0.18	0.024	0.017	0.307	0.590136	REPSOL	-3.87461	40.3765	28670
2	143	2010-10-30	1.112	0.18	0.024	0.017	0.307	0.594373	REPSOL	-3.87461	40.3765	28670
2	144	2010-10-31	1.112	0.18	0.024	0.017	0.307	0.594373	REPSOL	-3.87461	40.3765	28670
2	145	2010-11-01	1.112	0.18	0.024	0.017	0.307	0.594373	REPSOL	-3.87461	40.3765	28670
2	146	2010-11-02	1.112	0.18	0.024	0.017	0.307	0.594373	REPSOL	-3.87461	40.3765	28670
2	147	2010-11-03	1.112	0.18	0.024	0.017	0.307	0.594373	REPSOL	-3.87461	40.3765	28670
2	148	2010-11-04	1.112	0.18	0.024	0.017	0.307	0.594373	REPSOL	-3.87461	40.3765	28670
2	149	2010-11-05	1.112	0.18	0.024	0.017	0.307	0.594373	REPSOL	-3.87461	40.3765	28670
2	150	2010-11-06	1.112	0.18	0.024	0.017	0.307	0.594373	REPSOL	-3.87461	40.3765	28670
2	151	2010-11-07	1.112	0.18	0.024	0.017	0.307	0.594373	REPSOL	-3.87461	40.3765	28670
2	152	2010-11-08	1.112	0.18	0.024	0.017	0.307	0.594373	REPSOL	-3.87461	40.3765	28670
2	153	2010-11-09	1.119	0.18	0.024	0.017	0.307	0.600305	REPSOL	-3.87461	40.3765	28670
2	154	2010-11-10	1.119	0.18	0.024	0.017	0.307	0.600305	REPSOL	-3.87461	40.3765	28670
2	155	2010-11-11	1.129	0.18	0.024	0.017	0.307	0.60878	REPSOL	-3.87461	40.3765	28670
2	156	2010-11-12	1.139	0.18	0.024	0.017	0.307	0.617254	REPSOL	-3.87461	40.3765	28670
2	157	2010-11-13	1.147	0.18	0.024	0.017	0.307	0.624034	REPSOL	-3.87461	40.3765	28670
2	158	2010-11-14	1.147	0.18	0.024	0.017	0.307	0.624034	REPSOL	-3.87461	40.3765	28670
2	159	2010-11-15	1.147	0.18	0.024	0.017	0.307	0.624034	REPSOL	-3.87461	40.3765	28670
2	160	2010-11-16	1.147	0.18	0.024	0.017	0.307	0.624034	REPSOL	-3.87461	40.3765	28670
2	161	2010-11-17	1.142	0.18	0.024	0.017	0.307	0.619797	REPSOL	-3.87461	40.3765	28670
2	162	2010-11-18	1.142	0.18	0.024	0.017	0.307	0.619797	REPSOL	-3.87461	40.3765	28670
2	163	2010-11-19	1.142	0.18	0.024	0.017	0.307	0.619797	REPSOL	-3.87461	40.3765	28670
2	164	2010-11-20	1.142	0.18	0.024	0.017	0.307	0.619797	REPSOL	-3.87461	40.3765	28670
2	165	2010-11-21	1.122	0.18	0.024	0.017	0.307	0.602847	REPSOL	-3.87461	40.3765	28670
2	166	2010-11-22	1.122	0.18	0.024	0.017	0.307	0.602847	REPSOL	-3.87461	40.3765	28670
2	167	2010-11-23	1.122	0.18	0.024	0.017	0.307	0.602847	REPSOL	-3.87461	40.3765	28670
2	168	2010-11-24	1.114	0.18	0.024	0.017	0.307	0.596068	REPSOL	-3.87461	40.3765	28670
2	169	2010-11-25	1.12247	0.18	0.024	0.017	0.307	0.603244	REPSOL	-3.87461	40.3765	28670
2	170	2010-11-26	1.131	0.18	0.024	0.017	0.307	0.610475	REPSOL	-3.87461	40.3765	28670
2	171	2010-11-27	1.13599	0.18	0.024	0.017	0.307	0.614701	REPSOL	-3.87461	40.3765	28670
2	172	2010-11-28	1.141	0.18	0.024	0.017	0.307	0.618949	REPSOL	-3.87461	40.3765	28670
2	173	2010-11-29	1.141	0.18	0.024	0.017	0.307	0.618949	REPSOL	-3.87461	40.3765	28670
2	174	2010-11-30	1.141	0.18	0.024	0.017	0.307	0.618949	REPSOL	-3.87461	40.3765	28670
2	175	2010-12-01	1.153	0.18	0.024	0.017	0.307	0.629119	REPSOL	-3.87461	40.3765	28670
2	176	2010-12-02	1.153	0.18	0.024	0.017	0.307	0.629119	REPSOL	-3.87461	40.3765	28670
2	177	2010-12-03	1.158	0.18	0.024	0.017	0.307	0.633356	REPSOL	-3.87461	40.3765	28670
2	178	2010-12-04	1.158	0.18	0.024	0.017	0.307	0.633356	REPSOL	-3.87461	40.3765	28670
2	179	2010-12-05	1.158	0.18	0.024	0.017	0.307	0.633356	REPSOL	-3.87461	40.3765	28670
2	180	2010-12-06	1.158	0.18	0.024	0.017	0.307	0.633356	REPSOL	-3.87461	40.3765	28670
2	181	2010-12-07	1.171	0.18	0.024	0.017	0.307	0.644373	REPSOL	-3.87461	40.3765	28670
2	182	2010-12-08	1.171	0.18	0.024	0.017	0.307	0.644373	REPSOL	-3.87461	40.3765	28670
2	183	2010-12-09	1.171	0.18	0.024	0.017	0.307	0.644373	REPSOL	-3.87461	40.3765	28670
2	184	2010-12-10	1.171	0.18	0.024	0.017	0.307	0.644373	REPSOL	-3.87461	40.3765	28670
2	185	2010-12-11	1.177	0.18	0.024	0.017	0.307	0.649458	REPSOL	-3.87461	40.3765	28670
2	186	2010-12-12	1.177	0.18	0.024	0.017	0.307	0.649458	REPSOL	-3.87461	40.3765	28670
2	187	2010-12-13	1.177	0.18	0.024	0.017	0.307	0.649458	REPSOL	-3.87461	40.3765	28670
2	188	2010-12-14	1.177	0.18	0.024	0.017	0.307	0.649458	REPSOL	-3.87461	40.3765	28670
2	189	2010-12-15	1.177	0.18	0.024	0.017	0.307	0.649458	REPSOL	-3.87461	40.3765	28670
2	190	2010-12-16	1.177	0.18	0.024	0.017	0.307	0.649458	REPSOL	-3.87461	40.3765	28670
2	191	2010-12-17	1.177	0.18	0.024	0.017	0.307	0.649458	REPSOL	-3.87461	40.3765	28670
2	192	2010-12-18	1.177	0.18	0.024	0.017	0.307	0.649458	REPSOL	-3.87461	40.3765	28670
2	193	2010-12-19	1.177	0.18	0.024	0.017	0.307	0.649458	REPSOL	-3.87461	40.3765	28670
2	194	2010-12-20	1.177	0.18	0.024	0.017	0.307	0.649458	REPSOL	-3.87461	40.3765	28670
2	195	2010-12-21	1.177	0.18	0.024	0.017	0.307	0.649458	REPSOL	-3.87461	40.3765	28670
2	196	2010-12-22	1.177	0.18	0.024	0.017	0.307	0.649458	REPSOL	-3.87461	40.3765	28670
2	197	2010-12-23	1.187	0.18	0.024	0.017	0.307	0.657932	REPSOL	-3.87461	40.3765	28670
2	198	2010-12-24	1.197	0.18	0.024	0.017	0.307	0.666407	REPSOL	-3.87461	40.3765	28670
2	199	2010-12-25	1.197	0.18	0.024	0.017	0.307	0.666407	REPSOL	-3.87461	40.3765	28670
2	200	2010-12-26	1.197	0.18	0.024	0.017	0.307	0.666407	REPSOL	-3.87461	40.3765	28670
2	201	2010-12-27	1.1995	0.18	0.024	0.017	0.307	0.668527	REPSOL	-3.87461	40.3765	28670
2	202	2010-12-28	1.202	0.18	0.024	0.017	0.307	0.670644	REPSOL	-3.87461	40.3765	28670
2	203	2010-12-29	1.202	0.18	0.024	0.017	0.307	0.670644	REPSOL	-3.87461	40.3765	28670
2	204	2010-12-30	1.202	0.18	0.024	0.017	0.307	0.670644	REPSOL	-3.87461	40.3765	28670
2	205	2010-12-31	1.202	0.18	0.024	0.017	0.307	0.670644	REPSOL	-3.87461	40.3765	28670
2	206	2011-01-01	1.202	0.18	0.024	0.017	0.307	0.670644	REPSOL	-3.87461	40.3765	28670
2	207	2011-01-02	1.192	0.18	0.024	0.017	0.307	0.662169	REPSOL	-3.87461	40.3765	28670
2	208	2011-01-03	1.192	0.18	0.024	0.017	0.307	0.662169	REPSOL	-3.87461	40.3765	28670
2	209	2011-01-04	1.192	0.18	0.024	0.017	0.307	0.662169	REPSOL	-3.87461	40.3765	28670
2	210	2011-01-05	1.192	0.18	0.024	0.017	0.307	0.662169	REPSOL	-3.87461	40.3765	28670
2	211	2011-01-06	1.192	0.18	0.024	0.017	0.307	0.662169	REPSOL	-3.87461	40.3765	28670
2	212	2011-01-07	1.192	0.18	0.024	0.017	0.307	0.662169	REPSOL	-3.87461	40.3765	28670
2	213	2011-01-08	1.207	0.18	0.024	0.017	0.307	0.674881	REPSOL	-3.87461	40.3765	28670
2	214	2011-01-09	1.207	0.18	0.024	0.017	0.307	0.674881	REPSOL	-3.87461	40.3765	28670
2	215	2011-01-10	1.207	0.18	0.024	0.017	0.307	0.674881	REPSOL	-3.87461	40.3765	28670
2	216	2011-01-11	1.212	0.18	0.024	0.017	0.307	0.679119	REPSOL	-3.87461	40.3765	28670
2	217	2011-01-12	1.212	0.18	0.024	0.017	0.307	0.679119	REPSOL	-3.87461	40.3765	28670
2	218	2011-01-13	1.232	0.18	0.024	0.017	0.307	0.696068	REPSOL	-3.87461	40.3765	28670
2	219	2011-01-14	1.232	0.18	0.024	0.017	0.307	0.696068	REPSOL	-3.87461	40.3765	28670
2	220	2011-01-15	1.232	0.18	0.024	0.017	0.307	0.696068	REPSOL	-3.87461	40.3765	28670
2	221	2011-01-16	1.227	0.18	0.024	0.017	0.307	0.691831	REPSOL	-3.87461	40.3765	28670
2	222	2011-01-17	1.227	0.18	0.024	0.017	0.307	0.691831	REPSOL	-3.87461	40.3765	28670
2	223	2011-01-18	1.227	0.18	0.024	0.017	0.307	0.691831	REPSOL	-3.87461	40.3765	28670
2	224	2011-01-19	1.227	0.18	0.024	0.017	0.307	0.691831	REPSOL	-3.87461	40.3765	28670
2	225	2011-01-20	1.227	0.18	0.024	0.017	0.307	0.691831	REPSOL	-3.87461	40.3765	28670
2	226	2011-01-21	1.227	0.18	0.024	0.017	0.307	0.691831	REPSOL	-3.87461	40.3765	28670
2	227	2011-01-22	1.227	0.18	0.024	0.017	0.307	0.691831	REPSOL	-3.87461	40.3765	28670
2	228	2011-01-23	1.217	0.18	0.024	0.017	0.307	0.683356	REPSOL	-3.87461	40.3765	28670
2	229	2011-01-24	1.217	0.18	0.024	0.017	0.307	0.683356	REPSOL	-3.87461	40.3765	28670
2	230	2011-01-25	1.217	0.18	0.024	0.017	0.307	0.683356	REPSOL	-3.87461	40.3765	28670
2	231	2011-01-26	1.217	0.18	0.024	0.017	0.307	0.683356	REPSOL	-3.87461	40.3765	28670
2	232	2011-01-27	1.212	0.18	0.024	0.017	0.307	0.679119	REPSOL	-3.87461	40.3765	28670
2	233	2011-01-28	1.212	0.18	0.024	0.017	0.307	0.679119	REPSOL	-3.87461	40.3765	28670
2	234	2011-01-29	1.212	0.18	0.024	0.017	0.307	0.679119	REPSOL	-3.87461	40.3765	28670
2	235	2011-01-30	1.212	0.18	0.024	0.017	0.307	0.679119	REPSOL	-3.87461	40.3765	28670
2	236	2011-01-31	1.212	0.18	0.024	0.017	0.307	0.679119	REPSOL	-3.87461	40.3765	28670
2	237	2011-02-01	1.212	0.18	0.024	0.017	0.307	0.679119	REPSOL	-3.87461	40.3765	28670
2	238	2011-02-02	1.227	0.18	0.024	0.017	0.307	0.691831	REPSOL	-3.87461	40.3765	28670
2	239	2011-02-03	1.237	0.18	0.024	0.017	0.307	0.700305	REPSOL	-3.87461	40.3765	28670
2	240	2011-02-04	1.247	0.18	0.024	0.017	0.307	0.70878	REPSOL	-3.87461	40.3765	28670
2	241	2011-02-05	1.247	0.18	0.024	0.017	0.307	0.70878	REPSOL	-3.87461	40.3765	28670
2	242	2011-02-06	1.247	0.18	0.024	0.017	0.307	0.70878	REPSOL	-3.87461	40.3765	28670
2	243	2011-02-07	1.247	0.18	0.024	0.017	0.307	0.70878	REPSOL	-3.87461	40.3765	28670
2	244	2011-02-08	1.247	0.18	0.024	0.017	0.307	0.70878	REPSOL	-3.87461	40.3765	28670
2	245	2011-02-09	1.247	0.18	0.024	0.017	0.307	0.70878	REPSOL	-3.87461	40.3765	28670
2	246	2011-02-10	1.247	0.18	0.024	0.017	0.307	0.70878	REPSOL	-3.87461	40.3765	28670
2	247	2011-02-11	1.247	0.18	0.024	0.017	0.307	0.70878	REPSOL	-3.87461	40.3765	28670
2	248	2011-02-12	1.247	0.18	0.024	0.017	0.307	0.70878	REPSOL	-3.87461	40.3765	28670
2	249	2011-02-13	1.247	0.18	0.024	0.017	0.307	0.70878	REPSOL	-3.87461	40.3765	28670
2	250	2011-02-14	1.247	0.18	0.024	0.017	0.307	0.70878	REPSOL	-3.87461	40.3765	28670
2	251	2011-02-15	1.247	0.18	0.024	0.017	0.307	0.70878	REPSOL	-3.87461	40.3765	28670
2	252	2011-02-16	1.262	0.18	0.024	0.017	0.307	0.721491	REPSOL	-3.87461	40.3765	28670
2	253	2011-02-17	1.262	0.18	0.024	0.017	0.307	0.721491	REPSOL	-3.87461	40.3765	28670
2	254	2011-02-18	1.262	0.18	0.024	0.017	0.307	0.721491	REPSOL	-3.87461	40.3765	28670
2	255	2011-02-19	1.25953	0.18	0.024	0.017	0.307	0.719399	REPSOL	-3.87461	40.3765	28670
2	256	2011-02-20	1.257	0.18	0.024	0.017	0.307	0.717254	REPSOL	-3.87461	40.3765	28670
2	257	2011-02-21	1.257	0.18	0.024	0.017	0.307	0.717254	REPSOL	-3.87461	40.3765	28670
2	258	2011-02-22	1.257	0.18	0.024	0.017	0.307	0.717254	REPSOL	-3.87461	40.3765	28670
2	259	2011-02-23	1.267	0.18	0.024	0.017	0.307	0.725729	REPSOL	-3.87461	40.3765	28670
2	260	2011-02-24	1.267	0.18	0.024	0.017	0.307	0.725729	REPSOL	-3.87461	40.3765	28670
2	261	2011-02-25	1.277	0.18	0.024	0.017	0.307	0.734203	REPSOL	-3.87461	40.3765	28670
2	262	2011-02-26	1.277	0.18	0.024	0.017	0.307	0.734203	REPSOL	-3.87461	40.3765	28670
2	263	2011-02-27	1.277	0.18	0.024	0.017	0.307	0.734203	REPSOL	-3.87461	40.3765	28670
2	264	2011-02-28	1.277	0.18	0.024	0.017	0.307	0.734203	REPSOL	-3.87461	40.3765	28670
2	265	2011-03-01	1.277	0.18	0.024	0.017	0.307	0.734203	REPSOL	-3.87461	40.3765	28670
2	266	2011-03-02	1.287	0.18	0.024	0.017	0.307	0.742678	REPSOL	-3.87461	40.3765	28670
2	267	2011-03-03	1.297	0.18	0.024	0.017	0.307	0.751153	REPSOL	-3.87461	40.3765	28670
2	268	2011-03-04	1.312	0.18	0.024	0.017	0.307	0.763864	REPSOL	-3.87461	40.3765	28670
2	269	2011-03-05	1.312	0.18	0.024	0.017	0.307	0.763864	REPSOL	-3.87461	40.3765	28670
2	270	2011-03-06	1.292	0.18	0.024	0.017	0.307	0.746915	REPSOL	-3.87461	40.3765	28670
2	271	2011-03-07	1.292	0.18	0.024	0.017	0.307	0.746915	REPSOL	-3.87461	40.3765	28670
2	272	2011-03-08	1.317	0.18	0.024	0.017	0.307	0.768102	REPSOL	-3.87461	40.3765	28670
2	273	2011-03-09	1.317	0.18	0.024	0.017	0.307	0.768102	REPSOL	-3.87461	40.3765	28670
2	274	2011-03-10	1.317	0.18	0.024	0.017	0.307	0.768102	REPSOL	-3.87461	40.3765	28670
2	275	2011-03-11	1.312	0.18	0.024	0.017	0.307	0.763864	REPSOL	-3.87461	40.3765	28670
2	276	2011-03-12	1.312	0.18	0.024	0.017	0.307	0.763864	REPSOL	-3.87461	40.3765	28670
2	277	2011-03-13	1.30456	0.18	0.024	0.017	0.307	0.757559	REPSOL	-3.87461	40.3765	28670
2	278	2011-03-14	1.297	0.18	0.024	0.017	0.307	0.751153	REPSOL	-3.87461	40.3765	28670
2	279	2011-03-15	1.312	0.18	0.024	0.017	0.307	0.763864	REPSOL	-3.87461	40.3765	28670
2	280	2011-03-16	1.312	0.18	0.024	0.017	0.307	0.763864	REPSOL	-3.87461	40.3765	28670
2	281	2011-03-17	1.302	0.18	0.024	0.017	0.307	0.75539	REPSOL	-3.87461	40.3765	28670
2	282	2011-03-18	1.302	0.18	0.024	0.017	0.307	0.75539	REPSOL	-3.87461	40.3765	28670
2	283	2011-03-19	1.302	0.18	0.024	0.017	0.307	0.75539	REPSOL	-3.87461	40.3765	28670
2	284	2011-03-20	1.302	0.18	0.024	0.017	0.307	0.75539	REPSOL	-3.87461	40.3765	28670
2	285	2011-03-21	1.302	0.18	0.024	0.017	0.307	0.75539	REPSOL	-3.87461	40.3765	28670
2	286	2011-03-22	1.302	0.18	0.024	0.017	0.307	0.75539	REPSOL	-3.87461	40.3765	28670
2	287	2011-03-23	1.302	0.18	0.024	0.017	0.307	0.75539	REPSOL	-3.87461	40.3765	28670
2	288	2011-03-24	1.302	0.18	0.024	0.017	0.307	0.75539	REPSOL	-3.87461	40.3765	28670
2	289	2011-03-25	1.302	0.18	0.024	0.017	0.307	0.75539	REPSOL	-3.87461	40.3765	28670
2	290	2011-03-26	1.302	0.18	0.024	0.017	0.307	0.75539	REPSOL	-3.87461	40.3765	28670
2	291	2011-03-27	1.292	0.18	0.024	0.017	0.307	0.746915	REPSOL	-3.87461	40.3765	28670
2	292	2011-03-28	1.292	0.18	0.024	0.017	0.307	0.746915	REPSOL	-3.87461	40.3765	28670
2	293	2011-03-29	1.297	0.18	0.024	0.017	0.307	0.751153	REPSOL	-3.87461	40.3765	28670
2	294	2011-03-30	1.307	0.18	0.024	0.017	0.307	0.759627	REPSOL	-3.87461	40.3765	28670
2	295	2011-03-31	1.307	0.18	0.024	0.017	0.307	0.759627	REPSOL	-3.87461	40.3765	28670
2	296	2011-04-01	1.30453	0.18	0.024	0.017	0.307	0.757535	REPSOL	-3.87461	40.3765	28670
2	297	2011-04-02	1.302	0.18	0.024	0.017	0.307	0.75539	REPSOL	-3.87461	40.3765	28670
2	298	2011-04-03	1.297	0.18	0.024	0.017	0.307	0.751153	REPSOL	-3.87461	40.3765	28670
2	299	2011-04-04	1.297	0.18	0.024	0.017	0.307	0.751153	REPSOL	-3.87461	40.3765	28670
2	300	2011-04-05	1.31	0.18	0.024	0.017	0.307	0.76217	REPSOL	-3.87461	40.3765	28670
2	301	2011-04-06	1.31	0.18	0.024	0.017	0.307	0.76217	REPSOL	-3.87461	40.3765	28670
2	302	2011-04-07	1.32	0.18	0.024	0.017	0.307	0.770644	REPSOL	-3.87461	40.3765	28670
2	303	2011-04-08	1.32	0.18	0.024	0.017	0.307	0.770644	REPSOL	-3.87461	40.3765	28670
2	304	2011-04-09	1.32	0.18	0.024	0.017	0.307	0.770644	REPSOL	-3.87461	40.3765	28670
2	305	2011-04-10	1.315	0.18	0.024	0.017	0.307	0.766407	REPSOL	-3.87461	40.3765	28670
2	306	2011-04-11	1.315	0.18	0.024	0.017	0.307	0.766407	REPSOL	-3.87461	40.3765	28670
2	307	2011-04-12	1.33	0.18	0.024	0.017	0.307	0.779119	REPSOL	-3.87461	40.3765	28670
2	308	2011-04-13	1.33	0.18	0.024	0.017	0.307	0.779119	REPSOL	-3.87461	40.3765	28670
2	309	2011-04-14	1.32	0.18	0.024	0.017	0.307	0.770644	REPSOL	-3.87461	40.3765	28670
2	310	2011-04-15	1.32	0.18	0.024	0.017	0.307	0.770644	REPSOL	-3.87461	40.3765	28670
2	311	2011-04-16	1.32	0.18	0.024	0.017	0.307	0.770644	REPSOL	-3.87461	40.3765	28670
2	312	2011-04-17	1.311	0.18	0.024	0.017	0.307	0.763017	REPSOL	-3.87461	40.3765	28670
2	313	2011-04-18	1.311	0.18	0.024	0.017	0.307	0.763017	REPSOL	-3.87461	40.3765	28670
2	314	2011-04-19	1.31067	0.18	0.024	0.017	0.307	0.762737	REPSOL	-3.87461	40.3765	28670
2	315	2011-04-20	1.31034	0.18	0.024	0.017	0.307	0.762459	REPSOL	-3.87461	40.3765	28670
2	316	2011-04-21	1.31	0.18	0.024	0.017	0.307	0.76217	REPSOL	-3.87461	40.3765	28670
2	317	2011-04-22	1.31	0.18	0.024	0.017	0.307	0.76217	REPSOL	-3.87461	40.3765	28670
2	318	2011-04-23	1.31	0.18	0.024	0.017	0.307	0.76217	REPSOL	-3.87461	40.3765	28670
2	319	2011-04-24	1.31	0.18	0.024	0.017	0.307	0.76217	REPSOL	-3.87461	40.3765	28670
2	320	2011-04-25	1.31	0.18	0.024	0.017	0.307	0.76217	REPSOL	-3.87461	40.3765	28670
2	321	2011-04-26	1.31	0.18	0.024	0.017	0.307	0.76217	REPSOL	-3.87461	40.3765	28670
2	322	2011-04-27	1.31	0.18	0.024	0.017	0.307	0.76217	REPSOL	-3.87461	40.3765	28670
2	323	2011-04-28	1.31	0.18	0.024	0.017	0.307	0.76217	REPSOL	-3.87461	40.3765	28670
2	324	2011-04-29	1.31	0.18	0.024	0.017	0.307	0.76217	REPSOL	-3.87461	40.3765	28670
2	325	2011-04-30	1.31	0.18	0.024	0.017	0.307	0.76217	REPSOL	-3.87461	40.3765	28670
2	326	2011-05-01	1.31	0.18	0.024	0.017	0.307	0.76217	REPSOL	-3.87461	40.3765	28670
2	327	2011-05-02	1.31	0.18	0.024	0.017	0.307	0.76217	REPSOL	-3.87461	40.3765	28670
2	328	2011-05-03	1.31	0.18	0.024	0.017	0.307	0.76217	REPSOL	-3.87461	40.3765	28670
2	329	2011-05-04	1.31	0.18	0.024	0.017	0.307	0.76217	REPSOL	-3.87461	40.3765	28670
2	330	2011-05-05	1.3	0.18	0.024	0.017	0.307	0.753695	REPSOL	-3.87461	40.3765	28670
2	331	2011-05-06	1.275	0.18	0.024	0.017	0.307	0.732509	REPSOL	-3.87461	40.3765	28670
2	332	2011-05-07	1.24	0.18	0.024	0.017	0.307	0.702847	REPSOL	-3.87461	40.3765	28670
2	333	2011-05-08	1.24	0.18	0.024	0.017	0.307	0.702847	REPSOL	-3.87461	40.3765	28670
2	334	2011-05-09	1.24	0.18	0.024	0.017	0.307	0.702847	REPSOL	-3.87461	40.3765	28670
2	335	2011-05-10	1.24	0.18	0.024	0.017	0.307	0.702847	REPSOL	-3.87461	40.3765	28670
2	336	2011-05-11	1.245	0.18	0.024	0.017	0.307	0.707085	REPSOL	-3.87461	40.3765	28670
2	337	2011-05-12	1.26	0.18	0.024	0.017	0.307	0.719797	REPSOL	-3.87461	40.3765	28670
2	338	2011-05-13	1.26	0.18	0.024	0.017	0.307	0.719797	REPSOL	-3.87461	40.3765	28670
2	339	2011-05-14	1.25	0.18	0.024	0.017	0.307	0.711322	REPSOL	-3.87461	40.3765	28670
2	340	2011-05-15	1.25	0.18	0.024	0.017	0.307	0.711322	REPSOL	-3.87461	40.3765	28670
2	341	2011-05-16	1.25	0.18	0.024	0.017	0.307	0.711322	REPSOL	-3.87461	40.3765	28670
2	342	2011-05-17	1.25	0.18	0.024	0.017	0.307	0.711322	REPSOL	-3.87461	40.3765	28670
2	343	2011-05-18	1.26	0.18	0.024	0.017	0.307	0.719797	REPSOL	-3.87461	40.3765	28670
2	344	2011-05-19	1.243	0.18	0.024	0.017	0.307	0.70539	REPSOL	-3.87461	40.3765	28670
2	345	2011-05-20	1.253	0.18	0.024	0.017	0.307	0.713864	REPSOL	-3.87461	40.3765	28670
2	346	2011-05-21	1.253	0.18	0.024	0.017	0.307	0.713864	REPSOL	-3.87461	40.3765	28670
2	347	2011-05-22	1.248	0.18	0.024	0.017	0.307	0.709627	REPSOL	-3.87461	40.3765	28670
2	348	2011-05-23	1.248	0.18	0.024	0.017	0.307	0.709627	REPSOL	-3.87461	40.3765	28670
2	349	2011-05-24	1.248	0.18	0.024	0.017	0.307	0.709627	REPSOL	-3.87461	40.3765	28670
2	350	2011-05-25	1.255	0.18	0.024	0.017	0.307	0.715559	REPSOL	-3.87461	40.3765	28670
2	351	2011-05-26	1.265	0.18	0.024	0.017	0.307	0.724034	REPSOL	-3.87461	40.3765	28670
2	352	2011-05-27	1.275	0.18	0.024	0.017	0.307	0.732509	REPSOL	-3.87461	40.3765	28670
2	353	2011-05-28	1.275	0.18	0.024	0.017	0.307	0.732509	REPSOL	-3.87461	40.3765	28670
2	354	2011-05-29	1.275	0.18	0.024	0.017	0.307	0.732509	REPSOL	-3.87461	40.3765	28670
2	355	2011-05-30	1.275	0.18	0.024	0.017	0.307	0.732509	REPSOL	-3.87461	40.3765	28670
2	356	2011-05-31	1.275	0.18	0.024	0.017	0.307	0.732509	REPSOL	-3.87461	40.3765	28670
2	357	2011-06-01	1.275	0.18	0.024	0.017	0.307	0.732509	REPSOL	-3.87461	40.3765	28670
2	358	2011-06-02	1.275	0.18	0.024	0.017	0.307	0.732509	REPSOL	-3.87461	40.3765	28670
2	359	2011-06-03	1.275	0.18	0.024	0.017	0.307	0.732509	REPSOL	-3.87461	40.3765	28670
2	360	2011-06-04	1.275	0.18	0.024	0.017	0.307	0.732509	REPSOL	-3.87461	40.3765	28670
2	361	2011-06-05	1.255	0.18	0.024	0.017	0.307	0.715559	REPSOL	-3.87461	40.3765	28670
2	362	2011-06-06	1.255	0.18	0.024	0.017	0.307	0.715559	REPSOL	-3.87461	40.3765	28670
2	363	2011-06-07	1.265	0.18	0.024	0.017	0.307	0.724034	REPSOL	-3.87461	40.3765	28670
2	364	2011-06-08	1.265	0.18	0.024	0.017	0.307	0.724034	REPSOL	-3.87461	40.3765	28670
2	365	2011-06-09	1.265	0.18	0.024	0.017	0.307	0.724034	REPSOL	-3.87461	40.3765	28670
2	366	2011-06-10	1.265	0.18	0.024	0.017	0.307	0.724034	REPSOL	-3.87461	40.3765	28670
2	367	2011-06-11	1.273	0.18	0.024	0.017	0.307	0.730814	REPSOL	-3.87461	40.3765	28670
2	368	2011-06-12	1.273	0.18	0.024	0.017	0.307	0.730814	REPSOL	-3.87461	40.3765	28670
2	369	2011-06-13	1.273	0.18	0.024	0.017	0.307	0.730814	REPSOL	-3.87461	40.3765	28670
2	370	2011-06-14	1.281	0.18	0.024	0.017	0.307	0.737593	REPSOL	-3.87461	40.3765	28670
2	371	2011-06-15	1.296	0.18	0.024	0.017	0.307	0.750305	REPSOL	-3.87461	40.3765	28670
2	372	2011-06-16	1.296	0.18	0.024	0.017	0.307	0.750305	REPSOL	-3.87461	40.3765	28670
2	373	2011-06-17	1.296	0.18	0.024	0.017	0.307	0.750305	REPSOL	-3.87461	40.3765	28670
2	374	2011-06-18	1.296	0.18	0.024	0.017	0.307	0.750305	REPSOL	-3.87461	40.3765	28670
2	375	2011-06-19	1.278	0.18	0.024	0.017	0.307	0.735051	REPSOL	-3.87461	40.3765	28670
2	376	2011-06-20	1.278	0.18	0.024	0.017	0.307	0.735051	REPSOL	-3.87461	40.3765	28670
2	377	2011-06-21	1.278	0.18	0.024	0.017	0.307	0.735051	REPSOL	-3.87461	40.3765	28670
2	378	2011-06-22	1.278	0.18	0.024	0.017	0.307	0.735051	REPSOL	-3.87461	40.3765	28670
2	379	2011-06-23	1.268	0.18	0.024	0.017	0.307	0.726576	REPSOL	-3.87461	40.3765	28670
2	380	2011-06-24	1.268	0.18	0.024	0.017	0.307	0.726576	REPSOL	-3.87461	40.3765	28670
2	381	2011-06-25	1.268	0.18	0.024	0.017	0.307	0.726576	REPSOL	-3.87461	40.3765	28670
2	382	2011-06-26	1.248	0.18	0.024	0.017	0.307	0.709627	REPSOL	-3.87461	40.3765	28670
2	383	2011-06-27	1.248	0.18	0.024	0.017	0.307	0.709627	REPSOL	-3.87461	40.3765	28670
2	384	2011-06-28	1.248	0.18	0.024	0.017	0.307	0.709627	REPSOL	-3.87461	40.3765	28670
2	385	2011-06-29	1.24	0.18	0.024	0.017	0.307	0.702847	REPSOL	-3.87461	40.3765	28670
2	386	2011-06-30	1.24	0.18	0.024	0.017	0.307	0.702847	REPSOL	-3.87461	40.3765	28670
2	387	2011-07-01	1.26	0.18	0.024	0.017	0.307	0.719797	REPSOL	-3.87461	40.3765	28670
2	388	2011-07-02	1.26	0.18	0.024	0.017	0.307	0.719797	REPSOL	-3.87461	40.3765	28670
2	389	2011-07-03	1.26	0.18	0.024	0.017	0.307	0.719797	REPSOL	-3.87461	40.3765	28670
2	390	2011-07-04	1.26	0.18	0.024	0.017	0.307	0.719797	REPSOL	-3.87461	40.3765	28670
2	391	2011-07-05	1.25256	0.18	0.024	0.017	0.307	0.71349	REPSOL	-3.87461	40.3765	28670
2	392	2011-07-06	1.245	0.18	0.024	0.017	0.307	0.707085	REPSOL	-3.87461	40.3765	28670
2	393	2011-07-07	1.257	0.18	0.024	0.017	0.307	0.717254	REPSOL	-3.87461	40.3765	28670
2	394	2011-07-08	1.262	0.18	0.024	0.017	0.307	0.721491	REPSOL	-3.87461	40.3765	28670
2	395	2011-07-09	1.277	0.18	0.024	0.017	0.307	0.734203	REPSOL	-3.87461	40.3765	28670
2	396	2011-07-10	1.277	0.18	0.024	0.017	0.307	0.734203	REPSOL	-3.87461	40.3765	28670
2	397	2011-07-11	1.277	0.18	0.024	0.017	0.307	0.734203	REPSOL	-3.87461	40.3765	28670
2	398	2011-07-12	1.297	0.18	0.024	0.017	0.307	0.751153	REPSOL	-3.87461	40.3765	28670
2	399	2011-07-13	1.297	0.18	0.024	0.017	0.307	0.751153	REPSOL	-3.87461	40.3765	28670
2	400	2011-07-14	1.309	0.18	0.024	0.017	0.307	0.761322	REPSOL	-3.87461	40.3765	28670
2	401	2011-07-15	1.309	0.18	0.024	0.017	0.307	0.761322	REPSOL	-3.87461	40.3765	28670
2	402	2011-07-16	1.30255	0.18	0.024	0.017	0.307	0.755859	REPSOL	-3.87461	40.3765	28670
2	403	2011-07-17	1.296	0.18	0.024	0.017	0.307	0.750305	REPSOL	-3.87461	40.3765	28670
2	404	2011-07-18	1.296	0.18	0.024	0.017	0.307	0.750305	REPSOL	-3.87461	40.3765	28670
2	405	2011-07-19	1.306	0.18	0.024	0.017	0.307	0.75878	REPSOL	-3.87461	40.3765	28670
2	406	2011-07-20	1.306	0.18	0.024	0.017	0.307	0.75878	REPSOL	-3.87461	40.3765	28670
2	407	2011-07-21	1.306	0.18	0.024	0.017	0.307	0.75878	REPSOL	-3.87461	40.3765	28670
2	408	2011-07-22	1.306	0.18	0.024	0.017	0.307	0.75878	REPSOL	-3.87461	40.3765	28670
2	409	2011-07-23	1.306	0.18	0.024	0.017	0.307	0.75878	REPSOL	-3.87461	40.3765	28670
2	410	2011-07-24	1.297	0.18	0.024	0.017	0.307	0.751153	REPSOL	-3.87461	40.3765	28670
2	411	2011-07-25	1.297	0.18	0.024	0.017	0.307	0.751153	REPSOL	-3.87461	40.3765	28670
2	412	2011-07-26	1.297	0.18	0.024	0.017	0.307	0.751153	REPSOL	-3.87461	40.3765	28670
2	413	2011-07-27	1.297	0.18	0.024	0.017	0.307	0.751153	REPSOL	-3.87461	40.3765	28670
2	414	2011-07-28	1.297	0.18	0.024	0.017	0.307	0.751153	REPSOL	-3.87461	40.3765	28670
2	415	2011-07-29	1.297	0.18	0.024	0.017	0.307	0.751153	REPSOL	-3.87461	40.3765	28670
2	416	2011-07-30	1.297	0.18	0.024	0.017	0.307	0.751153	REPSOL	-3.87461	40.3765	28670
2	417	2011-07-31	1.297	0.18	0.024	0.017	0.307	0.751153	REPSOL	-3.87461	40.3765	28670
2	418	2011-08-01	1.297	0.18	0.024	0.017	0.307	0.751153	REPSOL	-3.87461	40.3765	28670
2	419	2011-08-02	1.297	0.18	0.024	0.017	0.307	0.751153	REPSOL	-3.87461	40.3765	28670
2	420	2011-08-03	1.297	0.18	0.024	0.017	0.307	0.751153	REPSOL	-3.87461	40.3765	28670
2	421	2011-08-04	1.31	0.18	0.024	0.017	0.307	0.76217	REPSOL	-3.87461	40.3765	28670
2	422	2011-08-05	1.31	0.18	0.024	0.017	0.307	0.76217	REPSOL	-3.87461	40.3765	28670
2	423	2011-08-06	1.31	0.18	0.024	0.017	0.307	0.76217	REPSOL	-3.87461	40.3765	28670
2	424	2011-08-07	1.279	0.18	0.024	0.017	0.307	0.735898	REPSOL	-3.87461	40.3765	28670
2	425	2011-08-08	1.279	0.18	0.024	0.017	0.307	0.735898	REPSOL	-3.87461	40.3765	28670
2	426	2011-08-09	1.27405	0.18	0.024	0.017	0.307	0.731699	REPSOL	-3.87461	40.3765	28670
2	427	2011-08-10	1.269	0.18	0.024	0.017	0.307	0.727424	REPSOL	-3.87461	40.3765	28670
2	428	2011-08-11	1.249	0.18	0.024	0.017	0.307	0.710475	REPSOL	-3.87461	40.3765	28670
2	429	2011-08-12	1.249	0.18	0.024	0.017	0.307	0.710475	REPSOL	-3.87461	40.3765	28670
2	430	2011-08-13	1.249	0.18	0.024	0.017	0.307	0.710475	REPSOL	-3.87461	40.3765	28670
2	431	2011-08-14	1.249	0.18	0.024	0.017	0.307	0.710475	REPSOL	-3.87461	40.3765	28670
2	432	2011-08-15	1.249	0.18	0.024	0.017	0.307	0.710475	REPSOL	-3.87461	40.3765	28670
2	433	2011-08-16	1.249	0.18	0.024	0.017	0.307	0.710475	REPSOL	-3.87461	40.3765	28670
2	434	2011-08-17	1.259	0.18	0.024	0.017	0.307	0.718949	REPSOL	-3.87461	40.3765	28670
2	435	2011-08-18	1.259	0.18	0.024	0.017	0.307	0.718949	REPSOL	-3.87461	40.3765	28670
2	436	2011-08-19	1.259	0.18	0.024	0.017	0.307	0.718949	REPSOL	-3.87461	40.3765	28670
2	437	2011-08-20	1.25951	0.18	0.024	0.017	0.307	0.719385	REPSOL	-3.87461	40.3765	28670
2	438	2011-08-21	1.26	0.18	0.024	0.017	0.307	0.719797	REPSOL	-3.87461	40.3765	28670
2	439	2011-08-22	1.26	0.18	0.024	0.017	0.307	0.719797	REPSOL	-3.87461	40.3765	28670
2	440	2011-08-23	1.26	0.18	0.024	0.017	0.307	0.719797	REPSOL	-3.87461	40.3765	28670
2	441	2011-08-24	1.26	0.18	0.024	0.017	0.307	0.719797	REPSOL	-3.87461	40.3765	28670
2	442	2011-08-25	1.26	0.18	0.024	0.017	0.307	0.719797	REPSOL	-3.87461	40.3765	28670
2	443	2011-08-26	1.264	0.18	0.024	0.017	0.307	0.723186	REPSOL	-3.87461	40.3765	28670
2	444	2011-08-27	1.264	0.18	0.024	0.017	0.307	0.723186	REPSOL	-3.87461	40.3765	28670
2	445	2011-08-28	1.259	0.18	0.024	0.017	0.307	0.718949	REPSOL	-3.87461	40.3765	28670
2	446	2011-08-29	1.259	0.18	0.024	0.017	0.307	0.718949	REPSOL	-3.87461	40.3765	28670
2	447	2011-08-30	1.269	0.18	0.024	0.017	0.307	0.727424	REPSOL	-3.87461	40.3765	28670
2	448	2011-08-31	1.269	0.18	0.024	0.017	0.307	0.727424	REPSOL	-3.87461	40.3765	28670
2	449	2011-09-01	1.29	0.18	0.024	0.017	0.307	0.74522	REPSOL	-3.87461	40.3765	28670
2	450	2011-09-02	1.29	0.18	0.024	0.017	0.307	0.74522	REPSOL	-3.87461	40.3765	28670
2	451	2011-09-03	1.29	0.18	0.024	0.017	0.307	0.74522	REPSOL	-3.87461	40.3765	28670
2	452	2011-09-04	1.29	0.18	0.024	0.017	0.307	0.74522	REPSOL	-3.87461	40.3765	28670
2	453	2011-09-05	1.29	0.18	0.024	0.017	0.307	0.74522	REPSOL	-3.87461	40.3765	28670
2	454	2011-09-06	1.29	0.18	0.024	0.017	0.307	0.74522	REPSOL	-3.87461	40.3765	28670
2	455	2011-09-07	1.29	0.18	0.024	0.017	0.307	0.74522	REPSOL	-3.87461	40.3765	28670
2	456	2011-09-08	1.29	0.18	0.024	0.017	0.307	0.74522	REPSOL	-3.87461	40.3765	28670
2	457	2011-09-09	1.304	0.18	0.024	0.017	0.307	0.757085	REPSOL	-3.87461	40.3765	28670
2	458	2011-09-10	1.304	0.18	0.024	0.017	0.307	0.757085	REPSOL	-3.87461	40.3765	28670
2	459	2011-09-11	1.289	0.18	0.024	0.017	0.307	0.744373	REPSOL	-3.87461	40.3765	28670
2	460	2011-09-12	1.289	0.18	0.024	0.017	0.307	0.744373	REPSOL	-3.87461	40.3765	28670
2	461	2011-09-13	1.299	0.18	0.024	0.017	0.307	0.752848	REPSOL	-3.87461	40.3765	28670
2	462	2011-09-14	1.299	0.18	0.024	0.017	0.307	0.752848	REPSOL	-3.87461	40.3765	28670
2	463	2011-09-15	1.299	0.18	0.024	0.017	0.307	0.752848	REPSOL	-3.87461	40.3765	28670
2	464	2011-09-16	1.299	0.18	0.024	0.017	0.307	0.752848	REPSOL	-3.87461	40.3765	28670
2	465	2011-09-17	1.299	0.18	0.024	0.017	0.307	0.752848	REPSOL	-3.87461	40.3765	28670
2	466	2011-09-18	1.299	0.18	0.024	0.017	0.307	0.752848	REPSOL	-3.87461	40.3765	28670
2	467	2011-09-19	1.295	0.18	0.024	0.017	0.307	0.749458	REPSOL	-3.87461	40.3765	28670
2	468	2011-09-20	1.31	0.18	0.024	0.017	0.307	0.76217	REPSOL	-3.87461	40.3765	28670
2	469	2011-09-21	1.31	0.18	0.024	0.017	0.307	0.76217	REPSOL	-3.87461	40.3765	28670
2	470	2011-09-22	1.3135	0.18	0.024	0.017	0.307	0.765135	REPSOL	-3.87461	40.3765	28670
2	471	2011-09-23	1.317	0.18	0.024	0.017	0.307	0.768102	REPSOL	-3.87461	40.3765	28670
2	472	2011-09-24	1.30806	0.18	0.024	0.017	0.307	0.760526	REPSOL	-3.87461	40.3765	28670
2	473	2011-09-25	1.29901	0.18	0.024	0.017	0.307	0.752853	REPSOL	-3.87461	40.3765	28670
2	474	2011-09-26	1.28992	0.18	0.024	0.017	0.307	0.745155	REPSOL	-3.87461	40.3765	28670
2	475	2011-09-27	1.281	0.18	0.024	0.017	0.307	0.737593	REPSOL	-3.87461	40.3765	28670
2	476	2011-09-28	1.271	0.18	0.024	0.017	0.307	0.729119	REPSOL	-3.87461	40.3765	28670
2	477	2011-09-29	1.281	0.18	0.024	0.017	0.307	0.737593	REPSOL	-3.87461	40.3765	28670
2	478	2011-09-30	1.281	0.18	0.024	0.017	0.307	0.737593	REPSOL	-3.87461	40.3765	28670
2	479	2011-10-01	1.281	0.18	0.024	0.017	0.307	0.737593	REPSOL	-3.87461	40.3765	28670
2	480	2011-10-02	1.27654	0.18	0.024	0.017	0.307	0.733815	REPSOL	-3.87461	40.3765	28670
2	481	2011-10-03	1.272	0.18	0.024	0.017	0.307	0.729966	REPSOL	-3.87461	40.3765	28670
2	482	2011-10-04	1.272	0.18	0.024	0.017	0.307	0.729966	REPSOL	-3.87461	40.3765	28670
2	483	2011-10-05	1.282	0.18	0.024	0.017	0.307	0.738441	REPSOL	-3.87461	40.3765	28670
2	484	2011-10-06	1.282	0.18	0.024	0.017	0.307	0.738441	REPSOL	-3.87461	40.3765	28670
2	485	2011-10-07	1.282	0.18	0.024	0.017	0.307	0.738441	REPSOL	-3.87461	40.3765	28670
2	486	2011-10-08	1.282	0.18	0.024	0.017	0.307	0.738441	REPSOL	-3.87461	40.3765	28670
2	487	2011-10-09	1.282	0.18	0.024	0.017	0.307	0.738441	REPSOL	-3.87461	40.3765	28670
2	488	2011-10-10	1.282	0.18	0.024	0.017	0.307	0.738441	REPSOL	-3.87461	40.3765	28670
2	489	2011-10-11	1.286	0.18	0.024	0.017	0.307	0.74183	REPSOL	-3.87461	40.3765	28670
2	490	2011-10-12	1.291	0.18	0.024	0.017	0.307	0.746068	REPSOL	-3.87461	40.3765	28670
2	491	2011-10-13	1.291	0.18	0.024	0.017	0.307	0.746068	REPSOL	-3.87461	40.3765	28670
2	492	2011-10-14	1.291	0.18	0.024	0.017	0.307	0.746068	REPSOL	-3.87461	40.3765	28670
2	493	2011-10-15	1.291	0.18	0.024	0.017	0.307	0.746068	REPSOL	-3.87461	40.3765	28670
2	494	2011-10-16	1.291	0.18	0.024	0.017	0.307	0.746068	REPSOL	-3.87461	40.3765	28670
2	495	2011-10-17	1.286	0.18	0.024	0.017	0.307	0.74183	REPSOL	-3.87461	40.3765	28670
2	496	2011-10-18	1.314	0.18	0.024	0.017	0.307	0.765559	REPSOL	-3.87461	40.3765	28670
2	497	2011-10-19	1.31387	0.18	0.024	0.017	0.307	0.765447	REPSOL	-3.87461	40.3765	28670
2	498	2011-10-20	1.31369	0.18	0.024	0.017	0.307	0.765295	REPSOL	-3.87461	40.3765	28670
2	499	2011-10-21	1.31354	0.18	0.024	0.017	0.307	0.765169	REPSOL	-3.87461	40.3765	28670
2	500	2011-10-22	1.31337	0.18	0.024	0.017	0.307	0.765027	REPSOL	-3.87461	40.3765	28670
2	501	2011-10-23	1.31321	0.18	0.024	0.017	0.307	0.764887	REPSOL	-3.87461	40.3765	28670
2	502	2011-10-24	1.31309	0.18	0.024	0.017	0.307	0.76479	REPSOL	-3.87461	40.3765	28670
2	503	2011-10-25	1.313	0.18	0.024	0.017	0.307	0.764712	REPSOL	-3.87461	40.3765	28670
2	504	2011-10-26	1.313	0.18	0.024	0.017	0.307	0.764712	REPSOL	-3.87461	40.3765	28670
2	505	2011-10-27	1.313	0.18	0.024	0.017	0.307	0.764712	REPSOL	-3.87461	40.3765	28670
2	506	2011-10-28	1.313	0.18	0.024	0.017	0.307	0.764712	REPSOL	-3.87461	40.3765	28670
2	507	2011-10-29	1.313	0.18	0.024	0.017	0.307	0.764712	REPSOL	-3.87461	40.3765	28670
2	508	2011-10-30	1.313	0.18	0.024	0.017	0.307	0.764712	REPSOL	-3.87461	40.3765	28670
2	509	2011-10-31	1.30804	0.18	0.024	0.017	0.307	0.760513	REPSOL	-3.87461	40.3765	28670
2	510	2011-11-01	1.303	0.18	0.024	0.017	0.307	0.756237	REPSOL	-3.87461	40.3765	28670
2	511	2011-11-02	1.303	0.18	0.024	0.017	0.307	0.756237	REPSOL	-3.87461	40.3765	28670
2	512	2011-11-03	1.303	0.18	0.024	0.017	0.307	0.756237	REPSOL	-3.87461	40.3765	28670
2	513	2011-11-04	1.319	0.18	0.024	0.017	0.307	0.769797	REPSOL	-3.87461	40.3765	28670
2	514	2011-11-05	1.319	0.18	0.024	0.017	0.307	0.769797	REPSOL	-3.87461	40.3765	28670
2	515	2011-11-06	1.319	0.18	0.024	0.017	0.307	0.769797	REPSOL	-3.87461	40.3765	28670
2	516	2011-11-07	1.307	0.18	0.024	0.017	0.307	0.759627	REPSOL	-3.87461	40.3765	28670
2	517	2011-11-08	1.322	0.18	0.024	0.017	0.307	0.772339	REPSOL	-3.87461	40.3765	28670
2	518	2011-11-09	1.322	0.18	0.024	0.017	0.307	0.772339	REPSOL	-3.87461	40.3765	28670
2	519	2011-11-10	1.322	0.18	0.024	0.017	0.307	0.772339	REPSOL	-3.87461	40.3765	28670
2	520	2011-11-11	1.334	0.18	0.024	0.017	0.307	0.782509	REPSOL	-3.87461	40.3765	28670
2	521	2011-11-12	1.334	0.18	0.024	0.017	0.307	0.782509	REPSOL	-3.87461	40.3765	28670
2	522	2011-11-13	1.334	0.18	0.024	0.017	0.307	0.782509	REPSOL	-3.87461	40.3765	28670
2	523	2011-11-14	1.324	0.18	0.024	0.017	0.307	0.774034	REPSOL	-3.87461	40.3765	28670
2	524	2011-11-15	1.344	0.18	0.024	0.017	0.307	0.790983	REPSOL	-3.87461	40.3765	28670
2	525	2011-11-16	1.344	0.18	0.024	0.017	0.307	0.790983	REPSOL	-3.87461	40.3765	28670
2	526	2011-11-17	1.344	0.18	0.024	0.017	0.307	0.790983	REPSOL	-3.87461	40.3765	28670
2	527	2011-11-18	1.344	0.18	0.024	0.017	0.307	0.790983	REPSOL	-3.87461	40.3765	28670
2	528	2011-11-19	1.344	0.18	0.024	0.017	0.307	0.790983	REPSOL	-3.87461	40.3765	28670
2	529	2011-11-20	1.344	0.18	0.024	0.017	0.307	0.790983	REPSOL	-3.87461	40.3765	28670
2	530	2011-11-21	1.335	0.18	0.024	0.017	0.307	0.783356	REPSOL	-3.87461	40.3765	28670
2	531	2011-11-22	1.335	0.18	0.024	0.017	0.307	0.783356	REPSOL	-3.87461	40.3765	28670
2	532	2011-11-23	1.315	0.18	0.024	0.017	0.307	0.766407	REPSOL	-3.87461	40.3765	28670
2	533	2011-11-24	1.315	0.18	0.024	0.017	0.307	0.766407	REPSOL	-3.87461	40.3765	28670
2	534	2011-11-25	1.315	0.18	0.024	0.017	0.307	0.766407	REPSOL	-3.87461	40.3765	28670
2	535	2011-11-26	1.315	0.18	0.024	0.017	0.307	0.766407	REPSOL	-3.87461	40.3765	28670
2	536	2011-11-27	1.315	0.18	0.024	0.017	0.307	0.766407	REPSOL	-3.87461	40.3765	28670
2	537	2011-11-28	1.31	0.18	0.024	0.017	0.307	0.76217	REPSOL	-3.87461	40.3765	28670
2	538	2011-11-29	1.314	0.18	0.024	0.017	0.307	0.765559	REPSOL	-3.87461	40.3765	28670
2	539	2011-11-30	1.314	0.18	0.024	0.017	0.307	0.765559	REPSOL	-3.87461	40.3765	28670
2	540	2011-12-01	1.324	0.18	0.024	0.017	0.307	0.774034	REPSOL	-3.87461	40.3765	28670
2	541	2011-12-02	1.324	0.18	0.024	0.017	0.307	0.774034	REPSOL	-3.87461	40.3765	28670
2	542	2011-12-03	1.324	0.18	0.024	0.017	0.307	0.774034	REPSOL	-3.87461	40.3765	28670
2	543	2011-12-04	1.324	0.18	0.024	0.017	0.307	0.774034	REPSOL	-3.87461	40.3765	28670
2	544	2011-12-05	1.305	0.18	0.024	0.017	0.307	0.757932	REPSOL	-3.87461	40.3765	28670
2	545	2011-12-06	1.305	0.18	0.024	0.017	0.307	0.757932	REPSOL	-3.87461	40.3765	28670
2	546	2011-12-07	1.305	0.18	0.024	0.017	0.307	0.757932	REPSOL	-3.87461	40.3765	28670
2	547	2011-12-08	1.318	0.18	0.024	0.017	0.307	0.768949	REPSOL	-3.87461	40.3765	28670
2	548	2011-12-09	1.318	0.18	0.024	0.017	0.307	0.768949	REPSOL	-3.87461	40.3765	28670
2	549	2011-12-10	1.318	0.18	0.024	0.017	0.307	0.768949	REPSOL	-3.87461	40.3765	28670
2	550	2011-12-11	1.318	0.18	0.024	0.017	0.307	0.768949	REPSOL	-3.87461	40.3765	28670
2	551	2011-12-12	1.308	0.18	0.024	0.017	0.307	0.760475	REPSOL	-3.87461	40.3765	28670
2	552	2011-12-13	1.308	0.18	0.024	0.017	0.307	0.760475	REPSOL	-3.87461	40.3765	28670
2	553	2011-12-14	1.308	0.18	0.024	0.017	0.307	0.760475	REPSOL	-3.87461	40.3765	28670
2	554	2011-12-15	1.312	0.18	0.024	0.017	0.307	0.763864	REPSOL	-3.87461	40.3765	28670
2	555	2011-12-16	1.312	0.18	0.024	0.017	0.307	0.763864	REPSOL	-3.87461	40.3765	28670
2	556	2011-12-17	1.312	0.18	0.024	0.017	0.307	0.763864	REPSOL	-3.87461	40.3765	28670
2	557	2011-12-18	1.29959	0.18	0.024	0.017	0.307	0.753345	REPSOL	-3.87461	40.3765	28670
2	558	2011-12-19	1.287	0.18	0.024	0.017	0.307	0.742678	REPSOL	-3.87461	40.3765	28670
2	559	2011-12-20	1.287	0.18	0.024	0.017	0.307	0.742678	REPSOL	-3.87461	40.3765	28670
2	560	2011-12-21	1.29398	0.18	0.024	0.017	0.307	0.748592	REPSOL	-3.87461	40.3765	28670
2	561	2011-12-22	1.301	0.18	0.024	0.017	0.307	0.754542	REPSOL	-3.87461	40.3765	28670
2	562	2011-12-23	1.311	0.18	0.024	0.017	0.307	0.763017	REPSOL	-3.87461	40.3765	28670
2	563	2011-12-24	1.3135	0.18	0.024	0.017	0.307	0.765139	REPSOL	-3.87461	40.3765	28670
2	564	2011-12-25	1.316	0.18	0.024	0.017	0.307	0.767254	REPSOL	-3.87461	40.3765	28670
2	565	2011-12-26	1.316	0.18	0.024	0.017	0.307	0.767254	REPSOL	-3.87461	40.3765	28670
2	566	2011-12-27	1.316	0.18	0.024	0.017	0.307	0.767254	REPSOL	-3.87461	40.3765	28670
2	567	2011-12-28	1.316	0.18	0.024	0.017	0.307	0.767254	REPSOL	-3.87461	40.3765	28670
2	568	2011-12-29	1.31692	0.18	0.024	0.017	0.307	0.768031	REPSOL	-3.87461	40.3765	28670
2	569	2011-12-30	1.31793	0.18	0.024	0.017	0.307	0.768885	REPSOL	-3.87461	40.3765	28670
2	570	2011-12-31	1.31897	0.18	0.024	0.017	0.307	0.769771	REPSOL	-3.87461	40.3765	28670
2	571	2012-01-01	1.31997	0.18	0.024	0.017	0.307	0.770621	REPSOL	-3.87461	40.3765	28670
2	572	2012-01-02	1.32099	0.18	0.024	0.017	0.307	0.771487	REPSOL	-3.87461	40.3765	28670
2	573	2012-01-03	1.322	0.18	0.024	0.017	0.307	0.772339	REPSOL	-3.87461	40.3765	28670
2	574	2012-01-04	1.322	0.18	0.024	0.017	0.307	0.772339	REPSOL	-3.87461	40.3765	28670
2	575	2012-01-05	1.339	0.18	0.024	0.017	0.307	0.786746	REPSOL	-3.87461	40.3765	28670
2	576	2012-01-06	1.34228	0.18	0.024	0.017	0.307	0.789526	REPSOL	-3.87461	40.3765	28670
2	577	2012-01-07	1.34569	0.18	0.024	0.017	0.307	0.792412	REPSOL	-3.87461	40.3765	28670
2	578	2012-01-08	1.349	0.18	0.024	0.017	0.307	0.79522	REPSOL	-3.87461	40.3765	28670
2	579	2012-01-09	1.349	0.18	0.024	0.017	0.307	0.79522	REPSOL	-3.87461	40.3765	28670
2	580	2012-01-10	1.37	0.18	0.024	0.017	0.307	0.813017	REPSOL	-3.87461	40.3765	28670
2	581	2012-01-11	1.37	0.18	0.024	0.017	0.307	0.813017	REPSOL	-3.87461	40.3765	28670
2	582	2012-01-12	1.37499	0.18	0.024	0.017	0.307	0.817247	REPSOL	-3.87461	40.3765	28670
2	583	2012-01-13	1.38	0.18	0.024	0.017	0.307	0.821492	REPSOL	-3.87461	40.3765	28670
2	584	2012-01-14	1.38	0.18	0.024	0.017	0.307	0.821492	REPSOL	-3.87461	40.3765	28670
2	585	2012-01-15	1.38	0.18	0.024	0.017	0.307	0.821492	REPSOL	-3.87461	40.3765	28670
2	586	2012-01-16	1.37	0.18	0.024	0.017	0.307	0.813017	REPSOL	-3.87461	40.3765	28670
2	587	2012-01-17	1.37	0.18	0.024	0.017	0.307	0.813017	REPSOL	-3.87461	40.3765	28670
2	588	2012-01-18	1.37	0.18	0.024	0.017	0.307	0.813017	REPSOL	-3.87461	40.3765	28670
2	589	2012-01-19	1.37	0.18	0.024	0.017	0.307	0.813017	REPSOL	-3.87461	40.3765	28670
2	590	2012-01-20	1.36	0.18	0.024	0.017	0.307	0.804542	REPSOL	-3.87461	40.3765	28670
2	591	2012-01-21	1.36	0.18	0.024	0.017	0.307	0.804542	REPSOL	-3.87461	40.3765	28670
2	592	2012-01-22	1.36	0.18	0.024	0.017	0.307	0.804542	REPSOL	-3.87461	40.3765	28670
2	593	2012-01-23	1.334	0.18	0.024	0.017	0.307	0.782509	REPSOL	-3.87461	40.3765	28670
2	594	2012-01-24	1.334	0.18	0.024	0.017	0.307	0.782509	REPSOL	-3.87461	40.3765	28670
2	595	2012-01-25	1.334	0.18	0.024	0.017	0.307	0.782509	REPSOL	-3.87461	40.3765	28670
2	596	2012-01-26	1.334	0.18	0.024	0.017	0.307	0.782509	REPSOL	-3.87461	40.3765	28670
2	597	2012-01-27	1.334	0.18	0.024	0.017	0.307	0.782509	REPSOL	-3.87461	40.3765	28670
2	598	2012-01-28	1.334	0.18	0.024	0.017	0.307	0.782509	REPSOL	-3.87461	40.3765	28670
2	599	2012-01-29	1.334	0.18	0.024	0.017	0.307	0.782509	REPSOL	-3.87461	40.3765	28670
2	600	2012-01-30	1.328	0.18	0.024	0.017	0.307	0.777424	REPSOL	-3.87461	40.3765	28670
2	601	2012-01-31	1.338	0.18	0.024	0.017	0.307	0.785898	REPSOL	-3.87461	40.3765	28670
2	602	2012-02-01	1.338	0.18	0.024	0.017	0.307	0.785898	REPSOL	-3.87461	40.3765	28670
2	603	2012-02-02	1.338	0.18	0.024	0.017	0.307	0.785898	REPSOL	-3.87461	40.3765	28670
2	604	2012-02-03	1.338	0.18	0.024	0.017	0.307	0.785898	REPSOL	-3.87461	40.3765	28670
2	605	2012-02-04	1.338	0.18	0.024	0.017	0.307	0.785898	REPSOL	-3.87461	40.3765	28670
2	606	2012-02-05	1.338	0.18	0.024	0.017	0.307	0.785898	REPSOL	-3.87461	40.3765	28670
2	607	2012-02-06	1.327	0.18	0.024	0.017	0.307	0.776576	REPSOL	-3.87461	40.3765	28670
2	608	2012-02-07	1.34542	0.18	0.024	0.017	0.307	0.792184	REPSOL	-3.87461	40.3765	28670
2	609	2012-02-08	1.364	0.18	0.024	0.017	0.307	0.807932	REPSOL	-3.87461	40.3765	28670
2	610	2012-02-09	1.364	0.18	0.024	0.017	0.307	0.807932	REPSOL	-3.87461	40.3765	28670
2	611	2012-02-10	1.364	0.18	0.024	0.017	0.307	0.807932	REPSOL	-3.87461	40.3765	28670
2	612	2012-02-11	1.364	0.18	0.024	0.017	0.307	0.807932	REPSOL	-3.87461	40.3765	28670
2	613	2012-02-12	1.364	0.18	0.024	0.017	0.307	0.807932	REPSOL	-3.87461	40.3765	28670
2	614	2012-02-13	1.367	0.18	0.024	0.017	0.307	0.810477	REPSOL	-3.87461	40.3765	28670
2	615	2012-02-14	1.37	0.18	0.024	0.017	0.307	0.813017	REPSOL	-3.87461	40.3765	28670
2	616	2012-02-15	1.37	0.18	0.024	0.017	0.307	0.813017	REPSOL	-3.87461	40.3765	28670
2	617	2012-02-16	1.37	0.18	0.024	0.017	0.307	0.813017	REPSOL	-3.87461	40.3765	28670
2	618	2012-02-17	1.382	0.18	0.024	0.017	0.307	0.823186	REPSOL	-3.87461	40.3765	28670
2	619	2012-02-18	1.382	0.18	0.024	0.017	0.307	0.823186	REPSOL	-3.87461	40.3765	28670
2	620	2012-02-19	1.382	0.18	0.024	0.017	0.307	0.823186	REPSOL	-3.87461	40.3765	28670
2	621	2012-02-20	1.382	0.18	0.024	0.017	0.307	0.823186	REPSOL	-3.87461	40.3765	28670
2	622	2012-02-21	1.382	0.18	0.024	0.017	0.307	0.823186	REPSOL	-3.87461	40.3765	28670
2	623	2012-02-22	1.382	0.18	0.024	0.017	0.307	0.823186	REPSOL	-3.87461	40.3765	28670
2	624	2012-02-23	1.382	0.18	0.024	0.017	0.307	0.823186	REPSOL	-3.87461	40.3765	28670
2	625	2012-02-24	1.38401	0.18	0.024	0.017	0.307	0.824888	REPSOL	-3.87461	40.3765	28670
2	626	2012-02-25	1.386	0.18	0.024	0.017	0.307	0.826576	REPSOL	-3.87461	40.3765	28670
2	627	2012-02-26	1.386	0.18	0.024	0.017	0.307	0.826576	REPSOL	-3.87461	40.3765	28670
2	628	2012-02-27	1.376	0.18	0.024	0.017	0.307	0.818102	REPSOL	-3.87461	40.3765	28670
2	629	2012-02-28	1.376	0.18	0.024	0.017	0.307	0.818102	REPSOL	-3.87461	40.3765	28670
2	630	2012-02-29	1.376	0.18	0.024	0.017	0.307	0.818102	REPSOL	-3.87461	40.3765	28670
2	631	2012-03-01	1.376	0.18	0.024	0.017	0.307	0.818102	REPSOL	-3.87461	40.3765	28670
2	632	2012-03-02	1.372	0.18	0.024	0.017	0.307	0.814712	REPSOL	-3.87461	40.3765	28670
2	633	2012-03-03	1.372	0.18	0.024	0.017	0.307	0.814712	REPSOL	-3.87461	40.3765	28670
2	634	2012-03-04	1.372	0.18	0.024	0.017	0.307	0.814712	REPSOL	-3.87461	40.3765	28670
2	635	2012-03-05	1.366	0.18	0.024	0.017	0.307	0.809627	REPSOL	-3.87461	40.3765	28670
2	636	2012-03-06	1.381	0.18	0.024	0.017	0.307	0.822339	REPSOL	-3.87461	40.3765	28670
2	637	2012-03-07	1.381	0.18	0.024	0.017	0.307	0.822339	REPSOL	-3.87461	40.3765	28670
2	638	2012-03-08	1.381	0.18	0.024	0.017	0.307	0.822339	REPSOL	-3.87461	40.3765	28670
2	639	2012-03-09	1.391	0.18	0.024	0.017	0.307	0.830814	REPSOL	-3.87461	40.3765	28670
2	640	2012-03-10	1.401	0.18	0.024	0.017	0.307	0.839288	REPSOL	-3.87461	40.3765	28670
2	641	2012-03-11	1.401	0.18	0.024	0.017	0.307	0.839288	REPSOL	-3.87461	40.3765	28670
2	642	2012-03-12	1.401	0.18	0.024	0.017	0.307	0.839288	REPSOL	-3.87461	40.3765	28670
2	643	2012-03-13	1.40351	0.18	0.024	0.017	0.307	0.841412	REPSOL	-3.87461	40.3765	28670
2	644	2012-03-14	1.406	0.18	0.024	0.017	0.307	0.843525	REPSOL	-3.87461	40.3765	28670
2	645	2012-03-15	1.41	0.18	0.024	0.017	0.307	0.846915	REPSOL	-3.87461	40.3765	28670
2	646	2012-03-16	1.41	0.18	0.024	0.017	0.307	0.846915	REPSOL	-3.87461	40.3765	28670
2	647	2012-03-17	1.41	0.18	0.024	0.017	0.307	0.846915	REPSOL	-3.87461	40.3765	28670
2	648	2012-03-18	1.41	0.18	0.024	0.017	0.307	0.846915	REPSOL	-3.87461	40.3765	28670
2	649	2012-03-19	1.398	0.18	0.024	0.017	0.307	0.836746	REPSOL	-3.87461	40.3765	28670
2	650	2012-03-20	1.398	0.18	0.024	0.017	0.307	0.836746	REPSOL	-3.87461	40.3765	28670
2	651	2012-03-21	1.408	0.18	0.024	0.017	0.307	0.84522	REPSOL	-3.87461	40.3765	28670
2	652	2012-03-22	1.408	0.18	0.024	0.017	0.307	0.84522	REPSOL	-3.87461	40.3765	28670
2	653	2012-03-23	1.398	0.18	0.024	0.017	0.307	0.836746	REPSOL	-3.87461	40.3765	28670
2	654	2012-03-24	1.398	0.18	0.024	0.017	0.307	0.836746	REPSOL	-3.87461	40.3765	28670
2	655	2012-03-25	1.398	0.18	0.024	0.017	0.307	0.836746	REPSOL	-3.87461	40.3765	28670
2	656	2012-03-26	1.383	0.18	0.024	0.017	0.307	0.824034	REPSOL	-3.87461	40.3765	28670
2	657	2012-03-27	1.39098	0.18	0.024	0.017	0.307	0.830793	REPSOL	-3.87461	40.3765	28670
2	658	2012-03-28	1.399	0.18	0.024	0.017	0.307	0.837593	REPSOL	-3.87461	40.3765	28670
2	659	2012-03-29	1.399	0.18	0.024	0.017	0.307	0.837593	REPSOL	-3.87461	40.3765	28670
2	660	2012-03-30	1.4	0.18	0.024	0.017	0.307	0.838441	REPSOL	-3.87461	40.3765	28670
2	661	2012-03-31	1.4	0.18	0.024	0.017	0.307	0.838441	REPSOL	-3.87461	40.3765	28670
2	662	2012-04-01	1.4	0.18	0.024	0.017	0.307	0.838441	REPSOL	-3.87461	40.3765	28670
2	663	2012-04-02	1.4	0.18	0.024	0.017	0.307	0.838441	REPSOL	-3.87461	40.3765	28670
2	664	2012-04-03	1.39	0.18	0.024	0.017	0.307	0.829966	REPSOL	-3.87461	40.3765	28670
2	665	2012-04-04	1.395	0.18	0.024	0.017	0.307	0.834203	REPSOL	-3.87461	40.3765	28670
2	666	2012-04-05	1.4	0.18	0.024	0.017	0.307	0.838441	REPSOL	-3.87461	40.3765	28670
2	667	2012-04-06	1.4	0.18	0.024	0.017	0.307	0.838441	REPSOL	-3.87461	40.3765	28670
2	668	2012-04-07	1.4	0.18	0.024	0.017	0.307	0.838441	REPSOL	-3.87461	40.3765	28670
2	669	2012-04-08	1.4	0.18	0.024	0.017	0.307	0.838441	REPSOL	-3.87461	40.3765	28670
2	670	2012-04-09	1.4	0.18	0.024	0.017	0.307	0.838441	REPSOL	-3.87461	40.3765	28670
2	671	2012-04-10	1.4	0.18	0.024	0.017	0.307	0.838441	REPSOL	-3.87461	40.3765	28670
2	672	2012-04-11	1.4	0.18	0.024	0.017	0.307	0.838441	REPSOL	-3.87461	40.3765	28670
2	673	2012-04-12	1.379	0.18	0.024	0.017	0.307	0.820644	REPSOL	-3.87461	40.3765	28670
2	674	2012-04-13	1.379	0.18	0.024	0.017	0.307	0.820644	REPSOL	-3.87461	40.3765	28670
2	675	2012-04-14	1.379	0.18	0.024	0.017	0.307	0.820644	REPSOL	-3.87461	40.3765	28670
2	676	2012-04-15	1.379	0.18	0.024	0.017	0.307	0.820644	REPSOL	-3.87461	40.3765	28670
2	677	2012-04-16	1.368	0.18	0.024	0.017	0.307	0.811322	REPSOL	-3.87461	40.3765	28670
2	678	2012-04-17	1.378	0.18	0.024	0.017	0.307	0.819797	REPSOL	-3.87461	40.3765	28670
2	679	2012-04-18	1.378	0.18	0.024	0.017	0.307	0.819797	REPSOL	-3.87461	40.3765	28670
2	680	2012-04-19	1.378	0.18	0.024	0.017	0.307	0.819797	REPSOL	-3.87461	40.3765	28670
2	681	2012-04-20	1.368	0.18	0.024	0.017	0.307	0.811322	REPSOL	-3.87461	40.3765	28670
2	682	2012-04-21	1.368	0.18	0.024	0.017	0.307	0.811322	REPSOL	-3.87461	40.3765	28670
2	683	2012-04-22	1.368	0.18	0.024	0.017	0.307	0.811322	REPSOL	-3.87461	40.3765	28670
2	684	2012-04-23	1.368	0.18	0.024	0.017	0.307	0.811322	REPSOL	-3.87461	40.3765	28670
2	685	2012-04-24	1.368	0.18	0.024	0.017	0.307	0.811322	REPSOL	-3.87461	40.3765	28670
2	686	2012-04-25	1.368	0.18	0.024	0.017	0.307	0.811322	REPSOL	-3.87461	40.3765	28670
2	687	2012-04-26	1.368	0.18	0.024	0.017	0.307	0.811322	REPSOL	-3.87461	40.3765	28670
2	688	2012-04-27	1.368	0.18	0.024	0.017	0.307	0.811322	REPSOL	-3.87461	40.3765	28670
2	689	2012-04-28	1.368	0.18	0.024	0.017	0.307	0.811322	REPSOL	-3.87461	40.3765	28670
2	690	2012-04-29	1.368	0.18	0.024	0.017	0.307	0.811322	REPSOL	-3.87461	40.3765	28670
2	691	2012-04-30	1.36964	0.18	0.024	0.017	0.307	0.812711	REPSOL	-3.87461	40.3765	28670
2	692	2012-05-01	1.37135	0.18	0.024	0.017	0.307	0.81416	REPSOL	-3.87461	40.3765	28670
2	693	2012-05-02	1.373	0.18	0.024	0.017	0.307	0.815559	REPSOL	-3.87461	40.3765	28670
2	694	2012-05-03	1.373	0.18	0.024	0.017	0.307	0.815559	REPSOL	-3.87461	40.3765	28670
2	695	2012-05-04	1.38	0.18	0.024	0.017	0.307	0.821492	REPSOL	-3.87461	40.3765	28670
2	696	2012-05-05	1.38	0.18	0.024	0.017	0.307	0.821492	REPSOL	-3.87461	40.3765	28670
2	697	2012-05-06	1.38	0.18	0.024	0.017	0.307	0.821492	REPSOL	-3.87461	40.3765	28670
2	698	2012-05-07	1.371	0.18	0.024	0.017	0.307	0.813864	REPSOL	-3.87461	40.3765	28670
2	699	2012-05-08	1.361	0.18	0.024	0.017	0.307	0.80539	REPSOL	-3.87461	40.3765	28670
2	700	2012-05-09	1.361	0.18	0.024	0.017	0.307	0.80539	REPSOL	-3.87461	40.3765	28670
2	701	2012-05-10	1.341	0.18	0.024	0.017	0.307	0.788441	REPSOL	-3.87461	40.3765	28670
2	702	2012-05-11	1.34301	0.18	0.024	0.017	0.307	0.790142	REPSOL	-3.87461	40.3765	28670
2	703	2012-05-12	1.345	0.18	0.024	0.017	0.307	0.79183	REPSOL	-3.87461	40.3765	28670
2	704	2012-05-13	1.345	0.18	0.024	0.017	0.307	0.79183	REPSOL	-3.87461	40.3765	28670
2	705	2012-05-14	1.34	0.18	0.024	0.017	0.307	0.787593	REPSOL	-3.87461	40.3765	28670
2	706	2012-05-15	1.34	0.18	0.024	0.017	0.307	0.787593	REPSOL	-3.87461	40.3765	28670
2	707	2012-05-16	1.34	0.18	0.024	0.017	0.307	0.787593	REPSOL	-3.87461	40.3765	28670
2	708	2012-05-17	1.335	0.18	0.024	0.017	0.307	0.783356	REPSOL	-3.87461	40.3765	28670
2	709	2012-05-18	1.345	0.18	0.024	0.017	0.307	0.79183	REPSOL	-3.87461	40.3765	28670
2	710	2012-05-19	1.345	0.18	0.024	0.017	0.307	0.79183	REPSOL	-3.87461	40.3765	28670
2	711	2012-05-20	1.345	0.18	0.024	0.017	0.307	0.79183	REPSOL	-3.87461	40.3765	28670
2	712	2012-05-21	1.335	0.18	0.024	0.017	0.307	0.783356	REPSOL	-3.87461	40.3765	28670
2	713	2012-05-22	1.325	0.18	0.024	0.017	0.307	0.774881	REPSOL	-3.87461	40.3765	28670
2	714	2012-05-23	1.325	0.18	0.024	0.017	0.307	0.774881	REPSOL	-3.87461	40.3765	28670
2	715	2012-05-24	1.33	0.18	0.024	0.017	0.307	0.779119	REPSOL	-3.87461	40.3765	28670
2	716	2012-05-25	1.32	0.18	0.024	0.017	0.307	0.770644	REPSOL	-3.87461	40.3765	28670
2	717	2012-05-26	1.32	0.18	0.024	0.017	0.307	0.770644	REPSOL	-3.87461	40.3765	28670
2	718	2012-05-27	1.32	0.18	0.024	0.017	0.307	0.770644	REPSOL	-3.87461	40.3765	28670
2	719	2012-05-28	1.32	0.18	0.024	0.017	0.307	0.770644	REPSOL	-3.87461	40.3765	28670
2	720	2012-05-29	1.338	0.18	0.024	0.017	0.307	0.785898	REPSOL	-3.87461	40.3765	28670
2	721	2012-05-30	1.338	0.18	0.024	0.017	0.307	0.785898	REPSOL	-3.87461	40.3765	28670
2	722	2012-05-31	1.338	0.18	0.024	0.017	0.307	0.785898	REPSOL	-3.87461	40.3765	28670
2	723	2012-06-01	1.328	0.18	0.024	0.017	0.307	0.777424	REPSOL	-3.87461	40.3765	28670
2	724	2012-06-02	1.328	0.18	0.024	0.017	0.307	0.777424	REPSOL	-3.87461	40.3765	28670
2	725	2012-06-03	1.32056	0.18	0.024	0.017	0.307	0.771118	REPSOL	-3.87461	40.3765	28670
2	726	2012-06-04	1.313	0.18	0.024	0.017	0.307	0.764712	REPSOL	-3.87461	40.3765	28670
2	727	2012-06-05	1.313	0.18	0.024	0.017	0.307	0.764712	REPSOL	-3.87461	40.3765	28670
2	728	2012-06-06	1.297	0.18	0.024	0.017	0.307	0.751153	REPSOL	-3.87461	40.3765	28670
2	729	2012-06-07	1.297	0.18	0.024	0.017	0.307	0.751153	REPSOL	-3.87461	40.3765	28670
2	730	2012-06-08	1.297	0.18	0.024	0.017	0.307	0.751153	REPSOL	-3.87461	40.3765	28670
2	731	2012-06-09	1.287	0.18	0.024	0.017	0.307	0.742678	REPSOL	-3.87461	40.3765	28670
2	732	2012-06-10	1.287	0.18	0.024	0.017	0.307	0.742678	REPSOL	-3.87461	40.3765	28670
2	733	2012-06-11	1.287	0.18	0.024	0.017	0.307	0.742678	REPSOL	-3.87461	40.3765	28670
2	734	2012-06-12	1.287	0.18	0.024	0.017	0.307	0.742678	REPSOL	-3.87461	40.3765	28670
2	735	2012-06-13	1.292	0.18	0.024	0.017	0.307	0.746915	REPSOL	-3.87461	40.3765	28670
2	736	2012-06-14	1.292	0.18	0.024	0.017	0.307	0.746915	REPSOL	-3.87461	40.3765	28670
2	737	2012-06-15	1.292	0.18	0.024	0.017	0.307	0.746915	REPSOL	-3.87461	40.3765	28670
2	738	2012-06-16	1.292	0.18	0.024	0.017	0.307	0.746915	REPSOL	-3.87461	40.3765	28670
2	739	2012-06-17	1.292	0.18	0.024	0.017	0.307	0.746915	REPSOL	-3.87461	40.3765	28670
2	740	2012-06-18	1.292	0.18	0.024	0.017	0.307	0.746915	REPSOL	-3.87461	40.3765	28670
2	741	2012-06-19	1.3	0.18	0.024	0.017	0.307	0.753695	REPSOL	-3.87461	40.3765	28670
2	742	2012-06-20	1.3	0.18	0.024	0.017	0.307	0.753695	REPSOL	-3.87461	40.3765	28670
2	743	2012-06-21	1.3	0.18	0.024	0.017	0.307	0.753695	REPSOL	-3.87461	40.3765	28670
2	744	2012-06-22	1.284	0.18	0.024	0.017	0.307	0.740136	REPSOL	-3.87461	40.3765	28670
2	745	2012-06-23	1.284	0.18	0.024	0.017	0.307	0.740136	REPSOL	-3.87461	40.3765	28670
2	746	2012-06-24	1.27407	0.18	0.024	0.017	0.307	0.731722	REPSOL	-3.87461	40.3765	28670
2	747	2012-06-25	1.264	0.18	0.024	0.017	0.307	0.723186	REPSOL	-3.87461	40.3765	28670
2	748	2012-06-26	1.26352	0.18	0.024	0.017	0.307	0.722779	REPSOL	-3.87461	40.3765	28670
2	749	2012-06-27	1.263	0.18	0.024	0.017	0.307	0.722339	REPSOL	-3.87461	40.3765	28670
2	750	2012-06-28	1.283	0.18	0.024	0.017	0.307	0.739288	REPSOL	-3.87461	40.3765	28670
2	751	2012-06-29	1.293	0.18	0.024	0.017	0.307	0.747763	REPSOL	-3.87461	40.3765	28670
2	752	2012-06-30	1.293	0.18	0.024	0.017	0.307	0.747763	REPSOL	-3.87461	40.3765	28670
2	753	2012-07-01	1.286	0.18	0.024	0.017	0.307	0.74183	REPSOL	-3.87461	40.3765	28670
2	754	2012-07-02	1.286	0.18	0.024	0.017	0.307	0.74183	REPSOL	-3.87461	40.3765	28670
2	755	2012-07-03	1.301	0.18	0.024	0.017	0.307	0.754542	REPSOL	-3.87461	40.3765	28670
2	756	2012-07-04	1.301	0.18	0.024	0.017	0.307	0.754542	REPSOL	-3.87461	40.3765	28670
2	757	2012-07-05	1.321	0.18	0.024	0.017	0.307	0.771491	REPSOL	-3.87461	40.3765	28670
2	758	2012-07-06	1.321	0.18	0.024	0.017	0.307	0.771491	REPSOL	-3.87461	40.3765	28670
2	759	2012-07-07	1.321	0.18	0.024	0.017	0.307	0.771491	REPSOL	-3.87461	40.3765	28670
2	760	2012-07-08	1.321	0.18	0.024	0.017	0.307	0.771491	REPSOL	-3.87461	40.3765	28670
2	761	2012-07-09	1.321	0.18	0.024	0.017	0.307	0.771491	REPSOL	-3.87461	40.3765	28670
2	762	2012-07-10	1.321	0.18	0.024	0.017	0.307	0.771491	REPSOL	-3.87461	40.3765	28670
2	763	2012-07-11	1.333	0.18	0.024	0.017	0.307	0.781661	REPSOL	-3.87461	40.3765	28670
2	764	2012-07-12	1.333	0.18	0.024	0.017	0.307	0.781661	REPSOL	-3.87461	40.3765	28670
2	765	2012-07-13	1.341	0.18	0.024	0.017	0.307	0.788441	REPSOL	-3.87461	40.3765	28670
2	766	2012-07-14	1.341	0.18	0.024	0.017	0.307	0.788441	REPSOL	-3.87461	40.3765	28670
2	767	2012-07-15	1.341	0.18	0.024	0.017	0.307	0.788441	REPSOL	-3.87461	40.3765	28670
2	768	2012-07-16	1.329	0.18	0.024	0.017	0.307	0.778271	REPSOL	-3.87461	40.3765	28670
2	769	2012-07-17	1.34394	0.18	0.024	0.017	0.307	0.790929	REPSOL	-3.87461	40.3765	28670
2	770	2012-07-18	1.359	0.18	0.024	0.017	0.307	0.803695	REPSOL	-3.87461	40.3765	28670
2	771	2012-07-19	1.373	0.18	0.024	0.017	0.307	0.815559	REPSOL	-3.87461	40.3765	28670
2	772	2012-07-20	1.383	0.18	0.024	0.017	0.307	0.824034	REPSOL	-3.87461	40.3765	28670
2	773	2012-07-21	1.383	0.18	0.024	0.017	0.307	0.824034	REPSOL	-3.87461	40.3765	28670
2	774	2012-07-22	1.383	0.18	0.024	0.017	0.307	0.824034	REPSOL	-3.87461	40.3765	28670
2	775	2012-07-23	1.38551	0.18	0.024	0.017	0.307	0.826157	REPSOL	-3.87461	40.3765	28670
2	776	2012-07-24	1.388	0.18	0.024	0.017	0.307	0.828271	REPSOL	-3.87461	40.3765	28670
2	777	2012-07-25	1.388	0.18	0.024	0.017	0.307	0.828271	REPSOL	-3.87461	40.3765	28670
2	778	2012-07-26	1.388	0.18	0.024	0.017	0.307	0.828271	REPSOL	-3.87461	40.3765	28670
2	779	2012-07-27	1.383	0.18	0.024	0.017	0.307	0.824034	REPSOL	-3.87461	40.3765	28670
2	780	2012-07-28	1.368	0.18	0.024	0.017	0.307	0.811322	REPSOL	-3.87461	40.3765	28670
2	781	2012-07-29	1.368	0.18	0.024	0.017	0.307	0.811322	REPSOL	-3.87461	40.3765	28670
2	782	2012-07-30	1.368	0.18	0.024	0.017	0.307	0.811322	REPSOL	-3.87461	40.3765	28670
2	783	2012-07-31	1.368	0.18	0.024	0.017	0.307	0.811322	REPSOL	-3.87461	40.3765	28670
2	784	2012-08-01	1.373	0.18	0.024	0.017	0.307	0.815559	REPSOL	-3.87461	40.3765	28670
2	785	2012-08-02	1.373	0.18	0.024	0.017	0.307	0.815559	REPSOL	-3.87461	40.3765	28670
2	786	2012-08-03	1.373	0.18	0.024	0.017	0.307	0.815559	REPSOL	-3.87461	40.3765	28670
2	787	2012-08-04	1.373	0.18	0.024	0.017	0.307	0.815559	REPSOL	-3.87461	40.3765	28670
2	788	2012-08-05	1.373	0.18	0.024	0.017	0.307	0.815559	REPSOL	-3.87461	40.3765	28670
2	789	2012-08-06	1.353	0.18	0.024	0.017	0.307	0.79861	REPSOL	-3.87461	40.3765	28670
2	790	2012-08-07	1.38	0.18	0.024	0.017	0.307	0.821492	REPSOL	-3.87461	40.3765	28670
2	791	2012-08-08	1.38	0.18	0.024	0.017	0.307	0.821492	REPSOL	-3.87461	40.3765	28670
2	792	2012-08-09	1.393	0.18	0.024	0.017	0.307	0.832508	REPSOL	-3.87461	40.3765	28670
2	793	2012-08-10	1.413	0.18	0.024	0.017	0.307	0.849458	REPSOL	-3.87461	40.3765	28670
2	794	2012-08-11	1.413	0.18	0.024	0.017	0.307	0.849458	REPSOL	-3.87461	40.3765	28670
2	795	2012-08-12	1.413	0.18	0.024	0.017	0.307	0.849458	REPSOL	-3.87461	40.3765	28670
2	796	2012-08-13	1.403	0.18	0.024	0.017	0.307	0.840983	REPSOL	-3.87461	40.3765	28670
2	797	2012-08-14	1.423	0.18	0.024	0.017	0.307	0.857932	REPSOL	-3.87461	40.3765	28670
2	798	2012-08-15	1.423	0.18	0.024	0.017	0.307	0.857932	REPSOL	-3.87461	40.3765	28670
2	799	2012-08-16	1.423	0.18	0.024	0.017	0.307	0.857932	REPSOL	-3.87461	40.3765	28670
2	800	2012-08-17	1.435	0.18	0.024	0.017	0.307	0.868102	REPSOL	-3.87461	40.3765	28670
2	801	2012-08-18	1.435	0.18	0.024	0.017	0.307	0.868102	REPSOL	-3.87461	40.3765	28670
2	802	2012-08-19	1.43204	0.18	0.024	0.017	0.307	0.865591	REPSOL	-3.87461	40.3765	28670
2	803	2012-08-20	1.429	0.18	0.024	0.017	0.307	0.863017	REPSOL	-3.87461	40.3765	28670
2	804	2012-08-21	1.439	0.18	0.024	0.017	0.307	0.871491	REPSOL	-3.87461	40.3765	28670
2	805	2012-08-22	1.439	0.18	0.024	0.017	0.307	0.871491	REPSOL	-3.87461	40.3765	28670
2	806	2012-08-23	1.439	0.18	0.024	0.017	0.307	0.871491	REPSOL	-3.87461	40.3765	28670
2	807	2012-08-24	1.439	0.18	0.024	0.017	0.307	0.871491	REPSOL	-3.87461	40.3765	28670
2	808	2012-08-25	1.439	0.18	0.024	0.017	0.307	0.871491	REPSOL	-3.87461	40.3765	28670
2	809	2012-08-26	1.439	0.18	0.024	0.017	0.307	0.871491	REPSOL	-3.87461	40.3765	28670
2	810	2012-08-27	1.429	0.18	0.024	0.017	0.307	0.863017	REPSOL	-3.87461	40.3765	28670
2	811	2012-08-28	1.42952	0.18	0.024	0.017	0.307	0.863456	REPSOL	-3.87461	40.3765	28670
2	812	2012-08-29	1.43	0.18	0.024	0.017	0.307	0.863864	REPSOL	-3.87461	40.3765	28670
2	813	2012-08-30	1.425	0.18	0.024	0.017	0.307	0.859627	REPSOL	-3.87461	40.3765	28670
2	814	2012-08-31	1.425	0.18	0.024	0.017	0.307	0.859627	REPSOL	-3.87461	40.3765	28670
2	815	2012-09-01	1.443	0.21	0.024	0.017	0.307	0.844562	REPSOL	-3.87461	40.3765	28670
2	816	2012-09-02	1.443	0.21	0.024	0.017	0.307	0.844562	REPSOL	-3.87461	40.3765	28670
2	817	2012-09-03	1.443	0.21	0.024	0.017	0.307	0.844562	REPSOL	-3.87461	40.3765	28670
2	818	2012-09-04	1.443	0.21	0.024	0.017	0.307	0.844562	REPSOL	-3.87461	40.3765	28670
2	819	2012-09-05	1.443	0.21	0.024	0.017	0.307	0.844562	REPSOL	-3.87461	40.3765	28670
2	820	2012-09-06	1.443	0.21	0.024	0.017	0.307	0.844562	REPSOL	-3.87461	40.3765	28670
2	821	2012-09-07	1.443	0.21	0.024	0.017	0.307	0.844562	REPSOL	-3.87461	40.3765	28670
2	822	2012-09-08	1.443	0.21	0.024	0.017	0.307	0.844562	REPSOL	-3.87461	40.3765	28670
2	823	2012-09-09	1.43506	0.21	0.024	0.017	0.307	0.838004	REPSOL	-3.87461	40.3765	28670
2	824	2012-09-10	1.427	0.21	0.024	0.017	0.307	0.831339	REPSOL	-3.87461	40.3765	28670
2	825	2012-09-11	1.427	0.21	0.024	0.017	0.307	0.831339	REPSOL	-3.87461	40.3765	28670
2	826	2012-09-12	1.427	0.21	0.024	0.017	0.307	0.831339	REPSOL	-3.87461	40.3765	28670
2	827	2012-09-13	1.427	0.21	0.024	0.017	0.307	0.831339	REPSOL	-3.87461	40.3765	28670
2	828	2012-09-14	1.427	0.21	0.024	0.017	0.307	0.831339	REPSOL	-3.87461	40.3765	28670
2	829	2012-09-15	1.427	0.21	0.024	0.017	0.307	0.831339	REPSOL	-3.87461	40.3765	28670
2	830	2012-09-16	1.427	0.21	0.024	0.017	0.307	0.831339	REPSOL	-3.87461	40.3765	28670
2	831	2012-09-17	1.425	0.21	0.024	0.017	0.307	0.829686	REPSOL	-3.87461	40.3765	28670
2	832	2012-09-18	1.435	0.21	0.024	0.017	0.307	0.83795	REPSOL	-3.87461	40.3765	28670
2	833	2012-09-19	1.435	0.21	0.024	0.017	0.307	0.83795	REPSOL	-3.87461	40.3765	28670
2	834	2012-09-20	1.427	0.21	0.024	0.017	0.307	0.831339	REPSOL	-3.87461	40.3765	28670
2	835	2012-09-21	1.417	0.21	0.024	0.017	0.307	0.823074	REPSOL	-3.87461	40.3765	28670
2	836	2012-09-22	1.417	0.21	0.024	0.017	0.307	0.823074	REPSOL	-3.87461	40.3765	28670
2	837	2012-09-23	1.417	0.21	0.024	0.017	0.307	0.823074	REPSOL	-3.87461	40.3765	28670
2	838	2012-09-24	1.41951	0.21	0.024	0.017	0.307	0.825145	REPSOL	-3.87461	40.3765	28670
2	839	2012-09-25	1.422	0.21	0.024	0.017	0.307	0.827207	REPSOL	-3.87461	40.3765	28670
2	840	2012-09-26	1.422	0.21	0.024	0.017	0.307	0.827207	REPSOL	-3.87461	40.3765	28670
2	841	2012-09-27	1.422	0.21	0.024	0.017	0.307	0.827207	REPSOL	-3.87461	40.3765	28670
2	842	2012-09-28	1.422	0.21	0.024	0.017	0.307	0.827207	REPSOL	-3.87461	40.3765	28670
2	843	2012-09-29	1.422	0.21	0.024	0.017	0.307	0.827207	REPSOL	-3.87461	40.3765	28670
2	844	2012-09-30	1.422	0.21	0.024	0.017	0.307	0.827207	REPSOL	-3.87461	40.3765	28670
2	845	2012-10-01	1.403	0.21	0.024	0.017	0.307	0.811504	REPSOL	-3.87461	40.3765	28670
2	846	2012-10-02	1.42	0.21	0.024	0.017	0.307	0.825554	REPSOL	-3.87461	40.3765	28670
2	847	2012-10-03	1.428	0.21	0.024	0.017	0.307	0.832165	REPSOL	-3.87461	40.3765	28670
2	848	2012-10-04	1.428	0.21	0.024	0.017	0.307	0.832165	REPSOL	-3.87461	40.3765	28670
2	849	2012-10-05	1.42	0.21	0.024	0.017	0.307	0.825554	REPSOL	-3.87461	40.3765	28670
2	850	2012-10-06	1.42	0.21	0.024	0.017	0.307	0.825554	REPSOL	-3.87461	40.3765	28670
2	851	2012-10-07	1.42	0.21	0.024	0.017	0.307	0.825554	REPSOL	-3.87461	40.3765	28670
2	852	2012-10-08	1.402	0.21	0.024	0.017	0.307	0.810678	REPSOL	-3.87461	40.3765	28670
2	853	2012-10-09	1.429	0.21	0.024	0.017	0.307	0.832992	REPSOL	-3.87461	40.3765	28670
2	854	2012-10-10	1.436	0.21	0.024	0.017	0.307	0.838777	REPSOL	-3.87461	40.3765	28670
2	855	2012-10-11	1.436	0.21	0.024	0.017	0.307	0.838777	REPSOL	-3.87461	40.3765	28670
2	856	2012-10-12	1.444	0.21	0.024	0.017	0.307	0.845388	REPSOL	-3.87461	40.3765	28670
2	857	2012-10-13	1.444	0.21	0.024	0.017	0.307	0.845388	REPSOL	-3.87461	40.3765	28670
2	858	2012-10-14	1.444	0.21	0.024	0.017	0.307	0.845388	REPSOL	-3.87461	40.3765	28670
2	859	2012-10-15	1.43507	0.21	0.024	0.017	0.307	0.838008	REPSOL	-3.87461	40.3765	28670
2	860	2012-10-16	1.426	0.21	0.024	0.017	0.307	0.830512	REPSOL	-3.87461	40.3765	28670
2	861	2012-10-17	1.424	0.21	0.024	0.017	0.307	0.828859	REPSOL	-3.87461	40.3765	28670
2	862	2012-10-18	1.424	0.21	0.024	0.017	0.307	0.828859	REPSOL	-3.87461	40.3765	28670
2	863	2012-10-19	1.414	0.21	0.024	0.017	0.307	0.820595	REPSOL	-3.87461	40.3765	28670
2	864	2012-10-20	1.414	0.21	0.024	0.017	0.307	0.820595	REPSOL	-3.87461	40.3765	28670
2	865	2012-10-21	1.414	0.21	0.024	0.017	0.307	0.820595	REPSOL	-3.87461	40.3765	28670
2	866	2012-10-22	1.394	0.21	0.024	0.017	0.307	0.804066	REPSOL	-3.87461	40.3765	28670
2	867	2012-10-23	1.417	0.21	0.024	0.017	0.307	0.823074	REPSOL	-3.87461	40.3765	28670
2	868	2012-10-24	1.417	0.21	0.024	0.017	0.307	0.823074	REPSOL	-3.87461	40.3765	28670
2	869	2012-10-25	1.397	0.21	0.024	0.017	0.307	0.806546	REPSOL	-3.87461	40.3765	28670
2	870	2012-10-26	1.392	0.21	0.024	0.017	0.307	0.802413	REPSOL	-3.87461	40.3765	28670
2	871	2012-10-27	1.392	0.21	0.024	0.017	0.307	0.802413	REPSOL	-3.87461	40.3765	28670
2	872	2012-10-28	1.392	0.21	0.024	0.017	0.307	0.802413	REPSOL	-3.87461	40.3765	28670
2	873	2012-10-29	1.367	0.21	0.024	0.017	0.307	0.781752	REPSOL	-3.87461	40.3765	28670
2	874	2012-10-30	1.389	0.21	0.024	0.017	0.307	0.799934	REPSOL	-3.87461	40.3765	28670
2	875	2012-10-31	1.389	0.21	0.024	0.017	0.307	0.799934	REPSOL	-3.87461	40.3765	28670
2	876	2012-11-01	1.399	0.21	0.024	0.017	0.307	0.808198	REPSOL	-3.87461	40.3765	28670
2	877	2012-11-02	1.379	0.21	0.024	0.017	0.307	0.791669	REPSOL	-3.87461	40.3765	28670
2	878	2012-11-03	1.379	0.21	0.024	0.017	0.307	0.791669	REPSOL	-3.87461	40.3765	28670
2	879	2012-11-04	1.379	0.21	0.024	0.017	0.307	0.791669	REPSOL	-3.87461	40.3765	28670
2	880	2012-11-05	1.341	0.21	0.024	0.017	0.307	0.760265	REPSOL	-3.87461	40.3765	28670
2	881	2012-11-06	1.365	0.21	0.024	0.017	0.307	0.780099	REPSOL	-3.87461	40.3765	28670
2	882	2012-11-07	1.367	0.21	0.024	0.017	0.307	0.781752	REPSOL	-3.87461	40.3765	28670
2	883	2012-11-08	1.388	0.21	0.024	0.017	0.307	0.799107	REPSOL	-3.87461	40.3765	28670
2	884	2012-11-09	1.372	0.21	0.024	0.017	0.307	0.785884	REPSOL	-3.87461	40.3765	28670
2	885	2012-11-10	1.372	0.21	0.024	0.017	0.307	0.785884	REPSOL	-3.87461	40.3765	28670
2	886	2012-11-11	1.372	0.21	0.024	0.017	0.307	0.785884	REPSOL	-3.87461	40.3765	28670
2	887	2012-11-12	1.372	0.21	0.024	0.017	0.307	0.785884	REPSOL	-3.87461	40.3765	28670
2	888	2012-11-13	1.366	0.21	0.024	0.017	0.307	0.780926	REPSOL	-3.87461	40.3765	28670
2	889	2012-11-14	1.395	0.21	0.024	0.017	0.307	0.804893	REPSOL	-3.87461	40.3765	28670
2	890	2012-11-15	1.395	0.21	0.024	0.017	0.307	0.804893	REPSOL	-3.87461	40.3765	28670
2	891	2012-11-16	1.38259	0.21	0.024	0.017	0.307	0.794635	REPSOL	-3.87461	40.3765	28670
2	892	2012-11-17	1.37	0.21	0.024	0.017	0.307	0.784231	REPSOL	-3.87461	40.3765	28670
2	893	2012-11-18	1.37	0.21	0.024	0.017	0.307	0.784231	REPSOL	-3.87461	40.3765	28670
2	894	2012-11-19	1.332	0.21	0.024	0.017	0.307	0.752826	REPSOL	-3.87461	40.3765	28670
2	895	2012-11-20	1.356	0.21	0.024	0.017	0.307	0.772661	REPSOL	-3.87461	40.3765	28670
2	896	2012-11-21	1.383	0.21	0.024	0.017	0.307	0.794975	REPSOL	-3.87461	40.3765	28670
2	897	2012-11-22	1.383	0.21	0.024	0.017	0.307	0.794975	REPSOL	-3.87461	40.3765	28670
2	898	2012-11-23	1.402	0.21	0.024	0.017	0.307	0.810678	REPSOL	-3.87461	40.3765	28670
2	899	2012-11-24	1.372	0.21	0.024	0.017	0.307	0.785884	REPSOL	-3.87461	40.3765	28670
2	900	2012-11-25	1.372	0.21	0.024	0.017	0.307	0.785884	REPSOL	-3.87461	40.3765	28670
3	1	2010-06-10	1.093	0.16	0.024	0.017	0.307	0.594241	REPSOL	-3.60406	40.3757	28051
3	2	2010-06-11	1.103	0.16	0.024	0.017	0.307	0.602862	REPSOL	-3.60406	40.3757	28051
3	3	2010-06-12	1.103	0.16	0.024	0.017	0.307	0.602862	REPSOL	-3.60406	40.3757	28051
3	4	2010-06-13	1.103	0.16	0.024	0.017	0.307	0.602862	REPSOL	-3.60406	40.3757	28051
3	5	2010-06-14	1.103	0.16	0.024	0.017	0.307	0.602862	REPSOL	-3.60406	40.3757	28051
3	6	2010-06-15	1.103	0.16	0.024	0.017	0.307	0.602862	REPSOL	-3.60406	40.3757	28051
3	7	2010-06-16	1.103	0.16	0.024	0.017	0.307	0.602862	REPSOL	-3.60406	40.3757	28051
3	8	2010-06-17	1.10623	0.16	0.024	0.017	0.307	0.605649	REPSOL	-3.60406	40.3757	28051
3	9	2010-06-18	1.1095	0.16	0.024	0.017	0.307	0.608464	REPSOL	-3.60406	40.3757	28051
3	10	2010-06-19	1.11281	0.16	0.024	0.017	0.307	0.611317	REPSOL	-3.60406	40.3757	28051
3	11	2010-06-20	1.116	0.16	0.024	0.017	0.307	0.614069	REPSOL	-3.60406	40.3757	28051
3	12	2010-06-21	1.116	0.16	0.024	0.017	0.307	0.614069	REPSOL	-3.60406	40.3757	28051
3	13	2010-06-22	1.116	0.16	0.024	0.017	0.307	0.614069	REPSOL	-3.60406	40.3757	28051
3	14	2010-06-23	1.121	0.16	0.024	0.017	0.307	0.618379	REPSOL	-3.60406	40.3757	28051
3	15	2010-06-24	1.121	0.16	0.024	0.017	0.307	0.618379	REPSOL	-3.60406	40.3757	28051
3	16	2010-06-25	1.121	0.16	0.024	0.017	0.307	0.618379	REPSOL	-3.60406	40.3757	28051
3	17	2010-06-26	1.121	0.16	0.024	0.017	0.307	0.618379	REPSOL	-3.60406	40.3757	28051
3	18	2010-06-27	1.106	0.16	0.024	0.017	0.307	0.605448	REPSOL	-3.60406	40.3757	28051
3	19	2010-06-28	1.106	0.16	0.024	0.017	0.307	0.605448	REPSOL	-3.60406	40.3757	28051
3	20	2010-06-29	1.106	0.16	0.024	0.017	0.307	0.605448	REPSOL	-3.60406	40.3757	28051
3	21	2010-06-30	1.106	0.16	0.024	0.017	0.307	0.605448	REPSOL	-3.60406	40.3757	28051
3	22	2010-07-01	1.119	0.18	0.024	0.017	0.307	0.600305	REPSOL	-3.60406	40.3757	28051
3	23	2010-07-02	1.119	0.18	0.024	0.017	0.307	0.600305	REPSOL	-3.60406	40.3757	28051
3	24	2010-07-03	1.119	0.18	0.024	0.017	0.307	0.600305	REPSOL	-3.60406	40.3757	28051
3	25	2010-07-04	1.105	0.18	0.024	0.017	0.307	0.588441	REPSOL	-3.60406	40.3757	28051
3	26	2010-07-05	1.105	0.18	0.024	0.017	0.307	0.588441	REPSOL	-3.60406	40.3757	28051
3	27	2010-07-06	1.105	0.18	0.024	0.017	0.307	0.588441	REPSOL	-3.60406	40.3757	28051
3	28	2010-07-07	1.1	0.18	0.024	0.017	0.307	0.584203	REPSOL	-3.60406	40.3757	28051
3	29	2010-07-08	1.1	0.18	0.024	0.017	0.307	0.584203	REPSOL	-3.60406	40.3757	28051
3	30	2010-07-09	1.1	0.18	0.024	0.017	0.307	0.584203	REPSOL	-3.60406	40.3757	28051
3	31	2010-07-10	1.1	0.18	0.024	0.017	0.307	0.584203	REPSOL	-3.60406	40.3757	28051
3	32	2010-07-11	1.086	0.18	0.024	0.017	0.307	0.572339	REPSOL	-3.60406	40.3757	28051
3	33	2010-07-12	1.086	0.18	0.024	0.017	0.307	0.572339	REPSOL	-3.60406	40.3757	28051
3	34	2010-07-13	1.086	0.18	0.024	0.017	0.307	0.572339	REPSOL	-3.60406	40.3757	28051
3	35	2010-07-14	1.086	0.18	0.024	0.017	0.307	0.572339	REPSOL	-3.60406	40.3757	28051
3	36	2010-07-15	1.086	0.18	0.024	0.017	0.307	0.572339	REPSOL	-3.60406	40.3757	28051
3	37	2010-07-16	1.093	0.18	0.024	0.017	0.307	0.578271	REPSOL	-3.60406	40.3757	28051
3	38	2010-07-17	1.093	0.18	0.024	0.017	0.307	0.578271	REPSOL	-3.60406	40.3757	28051
3	39	2010-07-18	1.093	0.18	0.024	0.017	0.307	0.578271	REPSOL	-3.60406	40.3757	28051
3	40	2010-07-19	1.093	0.18	0.024	0.017	0.307	0.578271	REPSOL	-3.60406	40.3757	28051
3	41	2010-07-20	1.093	0.18	0.024	0.017	0.307	0.578271	REPSOL	-3.60406	40.3757	28051
3	42	2010-07-21	1.093	0.18	0.024	0.017	0.307	0.578271	REPSOL	-3.60406	40.3757	28051
3	43	2010-07-22	1.093	0.18	0.024	0.017	0.307	0.578271	REPSOL	-3.60406	40.3757	28051
3	44	2010-07-23	1.093	0.18	0.024	0.017	0.307	0.578271	REPSOL	-3.60406	40.3757	28051
3	45	2010-07-24	1.093	0.18	0.024	0.017	0.307	0.578271	REPSOL	-3.60406	40.3757	28051
3	46	2010-07-25	1.093	0.18	0.024	0.017	0.307	0.578271	REPSOL	-3.60406	40.3757	28051
3	47	2010-07-26	1.093	0.18	0.024	0.017	0.307	0.578271	REPSOL	-3.60406	40.3757	28051
3	48	2010-07-27	1.103	0.18	0.024	0.017	0.307	0.586746	REPSOL	-3.60406	40.3757	28051
3	49	2010-07-28	1.103	0.18	0.024	0.017	0.307	0.586746	REPSOL	-3.60406	40.3757	28051
3	50	2010-07-29	1.103	0.18	0.024	0.017	0.307	0.586746	REPSOL	-3.60406	40.3757	28051
3	51	2010-07-30	1.103	0.18	0.024	0.017	0.307	0.586746	REPSOL	-3.60406	40.3757	28051
3	52	2010-07-31	1.103	0.18	0.024	0.017	0.307	0.586746	REPSOL	-3.60406	40.3757	28051
3	53	2010-08-01	1.095	0.18	0.024	0.017	0.307	0.579966	REPSOL	-3.60406	40.3757	28051
3	54	2010-08-02	1.095	0.18	0.024	0.017	0.307	0.579966	REPSOL	-3.60406	40.3757	28051
3	55	2010-08-03	1.095	0.18	0.024	0.017	0.307	0.579966	REPSOL	-3.60406	40.3757	28051
3	56	2010-08-04	1.115	0.18	0.024	0.017	0.307	0.596915	REPSOL	-3.60406	40.3757	28051
3	57	2010-08-05	1.115	0.18	0.024	0.017	0.307	0.596915	REPSOL	-3.60406	40.3757	28051
3	58	2010-08-06	1.125	0.18	0.024	0.017	0.307	0.60539	REPSOL	-3.60406	40.3757	28051
3	59	2010-08-07	1.125	0.18	0.024	0.017	0.307	0.60539	REPSOL	-3.60406	40.3757	28051
3	60	2010-08-08	1.119	0.18	0.024	0.017	0.307	0.600305	REPSOL	-3.60406	40.3757	28051
3	61	2010-08-09	1.119	0.18	0.024	0.017	0.307	0.600305	REPSOL	-3.60406	40.3757	28051
3	62	2010-08-10	1.119	0.18	0.024	0.017	0.307	0.600305	REPSOL	-3.60406	40.3757	28051
3	63	2010-08-11	1.119	0.18	0.024	0.017	0.307	0.600305	REPSOL	-3.60406	40.3757	28051
3	64	2010-08-12	1.119	0.18	0.024	0.017	0.307	0.600305	REPSOL	-3.60406	40.3757	28051
3	65	2010-08-13	1.119	0.18	0.024	0.017	0.307	0.600305	REPSOL	-3.60406	40.3757	28051
3	66	2010-08-14	1.119	0.18	0.024	0.017	0.307	0.600305	REPSOL	-3.60406	40.3757	28051
3	67	2010-08-15	1.104	0.18	0.024	0.017	0.307	0.587593	REPSOL	-3.60406	40.3757	28051
3	68	2010-08-16	1.104	0.18	0.024	0.017	0.307	0.587593	REPSOL	-3.60406	40.3757	28051
3	69	2010-08-17	1.104	0.18	0.024	0.017	0.307	0.587593	REPSOL	-3.60406	40.3757	28051
3	70	2010-08-18	1.099	0.18	0.024	0.017	0.307	0.583356	REPSOL	-3.60406	40.3757	28051
3	71	2010-08-19	1.099	0.18	0.024	0.017	0.307	0.583356	REPSOL	-3.60406	40.3757	28051
3	72	2010-08-20	1.099	0.18	0.024	0.017	0.307	0.583356	REPSOL	-3.60406	40.3757	28051
3	73	2010-08-21	1.099	0.18	0.024	0.017	0.307	0.583356	REPSOL	-3.60406	40.3757	28051
3	74	2010-08-22	1.087	0.18	0.024	0.017	0.307	0.573186	REPSOL	-3.60406	40.3757	28051
3	75	2010-08-23	1.087	0.18	0.024	0.017	0.307	0.573186	REPSOL	-3.60406	40.3757	28051
3	76	2010-08-24	1.095	0.18	0.024	0.017	0.307	0.579966	REPSOL	-3.60406	40.3757	28051
3	77	2010-08-25	1.095	0.18	0.024	0.017	0.307	0.579966	REPSOL	-3.60406	40.3757	28051
3	78	2010-08-26	1.095	0.18	0.024	0.017	0.307	0.579966	REPSOL	-3.60406	40.3757	28051
3	79	2010-08-27	1.095	0.18	0.024	0.017	0.307	0.579966	REPSOL	-3.60406	40.3757	28051
3	80	2010-08-28	1.104	0.18	0.024	0.017	0.307	0.587593	REPSOL	-3.60406	40.3757	28051
3	81	2010-08-29	1.104	0.18	0.024	0.017	0.307	0.587593	REPSOL	-3.60406	40.3757	28051
3	82	2010-08-30	1.10799	0.18	0.024	0.017	0.307	0.590976	REPSOL	-3.60406	40.3757	28051
3	83	2010-08-31	1.112	0.18	0.024	0.017	0.307	0.594373	REPSOL	-3.60406	40.3757	28051
3	84	2010-09-01	1.112	0.18	0.024	0.017	0.307	0.594373	REPSOL	-3.60406	40.3757	28051
3	85	2010-09-02	1.112	0.18	0.024	0.017	0.307	0.594373	REPSOL	-3.60406	40.3757	28051
3	86	2010-09-03	1.112	0.18	0.024	0.017	0.307	0.594373	REPSOL	-3.60406	40.3757	28051
3	87	2010-09-04	1.112	0.18	0.024	0.017	0.307	0.594373	REPSOL	-3.60406	40.3757	28051
3	88	2010-09-05	1.104	0.18	0.024	0.017	0.307	0.587593	REPSOL	-3.60406	40.3757	28051
3	89	2010-09-06	1.104	0.18	0.024	0.017	0.307	0.587593	REPSOL	-3.60406	40.3757	28051
3	90	2010-09-07	1.104	0.18	0.024	0.017	0.307	0.587593	REPSOL	-3.60406	40.3757	28051
3	91	2010-09-08	1.1	0.18	0.024	0.017	0.307	0.584203	REPSOL	-3.60406	40.3757	28051
3	92	2010-09-09	1.1	0.18	0.024	0.017	0.307	0.584203	REPSOL	-3.60406	40.3757	28051
3	93	2010-09-10	1.1	0.18	0.024	0.017	0.307	0.584203	REPSOL	-3.60406	40.3757	28051
3	94	2010-09-11	1.1	0.18	0.024	0.017	0.307	0.584203	REPSOL	-3.60406	40.3757	28051
3	95	2010-09-12	1.1	0.18	0.024	0.017	0.307	0.584203	REPSOL	-3.60406	40.3757	28051
3	96	2010-09-13	1.1	0.18	0.024	0.017	0.307	0.584203	REPSOL	-3.60406	40.3757	28051
3	97	2010-09-14	1.115	0.18	0.024	0.017	0.307	0.596915	REPSOL	-3.60406	40.3757	28051
3	98	2010-09-15	1.115	0.18	0.024	0.017	0.307	0.596915	REPSOL	-3.60406	40.3757	28051
3	99	2010-09-16	1.115	0.18	0.024	0.017	0.307	0.596915	REPSOL	-3.60406	40.3757	28051
3	100	2010-09-17	1.115	0.18	0.024	0.017	0.307	0.596915	REPSOL	-3.60406	40.3757	28051
3	101	2010-09-18	1.115	0.18	0.024	0.017	0.307	0.596915	REPSOL	-3.60406	40.3757	28051
3	102	2010-09-19	1.107	0.18	0.024	0.017	0.307	0.590136	REPSOL	-3.60406	40.3757	28051
3	103	2010-09-20	1.107	0.18	0.024	0.017	0.307	0.590136	REPSOL	-3.60406	40.3757	28051
3	104	2010-09-21	1.107	0.18	0.024	0.017	0.307	0.590136	REPSOL	-3.60406	40.3757	28051
3	105	2010-09-22	1.107	0.18	0.024	0.017	0.307	0.590136	REPSOL	-3.60406	40.3757	28051
3	106	2010-09-23	1.107	0.18	0.024	0.017	0.307	0.590136	REPSOL	-3.60406	40.3757	28051
3	107	2010-09-24	1.102	0.18	0.024	0.017	0.307	0.585898	REPSOL	-3.60406	40.3757	28051
3	108	2010-09-25	1.10003	0.18	0.024	0.017	0.307	0.584228	REPSOL	-3.60406	40.3757	28051
3	109	2010-09-26	1.098	0.18	0.024	0.017	0.307	0.582509	REPSOL	-3.60406	40.3757	28051
3	110	2010-09-27	1.096	0.18	0.024	0.017	0.307	0.580814	REPSOL	-3.60406	40.3757	28051
3	111	2010-09-28	1.096	0.18	0.024	0.017	0.307	0.580814	REPSOL	-3.60406	40.3757	28051
3	112	2010-09-29	1.096	0.18	0.024	0.017	0.307	0.580814	REPSOL	-3.60406	40.3757	28051
3	113	2010-09-30	1.096	0.18	0.024	0.017	0.307	0.580814	REPSOL	-3.60406	40.3757	28051
3	114	2010-10-01	1.096	0.18	0.024	0.017	0.307	0.580814	REPSOL	-3.60406	40.3757	28051
3	115	2010-10-02	1.096	0.18	0.024	0.017	0.307	0.580814	REPSOL	-3.60406	40.3757	28051
3	116	2010-10-03	1.096	0.18	0.024	0.017	0.307	0.580814	REPSOL	-3.60406	40.3757	28051
3	117	2010-10-04	1.096	0.18	0.024	0.017	0.307	0.580814	REPSOL	-3.60406	40.3757	28051
3	118	2010-10-05	1.113	0.18	0.024	0.017	0.307	0.59522	REPSOL	-3.60406	40.3757	28051
3	119	2010-10-06	1.113	0.18	0.024	0.017	0.307	0.59522	REPSOL	-3.60406	40.3757	28051
3	120	2010-10-07	1.113	0.18	0.024	0.017	0.307	0.59522	REPSOL	-3.60406	40.3757	28051
3	121	2010-10-08	1.117	0.18	0.024	0.017	0.307	0.59861	REPSOL	-3.60406	40.3757	28051
3	122	2010-10-09	1.11453	0.18	0.024	0.017	0.307	0.596515	REPSOL	-3.60406	40.3757	28051
3	123	2010-10-10	1.112	0.18	0.024	0.017	0.307	0.594373	REPSOL	-3.60406	40.3757	28051
3	124	2010-10-11	1.112	0.18	0.024	0.017	0.307	0.594373	REPSOL	-3.60406	40.3757	28051
3	125	2010-10-12	1.112	0.18	0.024	0.017	0.307	0.594373	REPSOL	-3.60406	40.3757	28051
3	126	2010-10-13	1.112	0.18	0.024	0.017	0.307	0.594373	REPSOL	-3.60406	40.3757	28051
3	127	2010-10-14	1.112	0.18	0.024	0.017	0.307	0.594373	REPSOL	-3.60406	40.3757	28051
3	128	2010-10-15	1.112	0.18	0.024	0.017	0.307	0.594373	REPSOL	-3.60406	40.3757	28051
3	129	2010-10-16	1.112	0.18	0.024	0.017	0.307	0.594373	REPSOL	-3.60406	40.3757	28051
3	130	2010-10-17	1.102	0.18	0.024	0.017	0.307	0.585898	REPSOL	-3.60406	40.3757	28051
3	131	2010-10-18	1.102	0.18	0.024	0.017	0.307	0.585898	REPSOL	-3.60406	40.3757	28051
3	132	2010-10-19	1.102	0.18	0.024	0.017	0.307	0.585898	REPSOL	-3.60406	40.3757	28051
3	133	2010-10-20	1.107	0.18	0.024	0.017	0.307	0.590136	REPSOL	-3.60406	40.3757	28051
3	134	2010-10-21	1.107	0.18	0.024	0.017	0.307	0.590136	REPSOL	-3.60406	40.3757	28051
3	135	2010-10-22	1.107	0.18	0.024	0.017	0.307	0.590136	REPSOL	-3.60406	40.3757	28051
3	136	2010-10-23	1.107	0.18	0.024	0.017	0.307	0.590136	REPSOL	-3.60406	40.3757	28051
3	137	2010-10-24	1.102	0.18	0.024	0.017	0.307	0.585898	REPSOL	-3.60406	40.3757	28051
3	138	2010-10-25	1.102	0.18	0.024	0.017	0.307	0.585898	REPSOL	-3.60406	40.3757	28051
3	139	2010-10-26	1.102	0.18	0.024	0.017	0.307	0.585898	REPSOL	-3.60406	40.3757	28051
3	140	2010-10-27	1.102	0.18	0.024	0.017	0.307	0.585898	REPSOL	-3.60406	40.3757	28051
3	141	2010-10-28	1.107	0.18	0.024	0.017	0.307	0.590136	REPSOL	-3.60406	40.3757	28051
3	142	2010-10-29	1.107	0.18	0.024	0.017	0.307	0.590136	REPSOL	-3.60406	40.3757	28051
3	143	2010-10-30	1.112	0.18	0.024	0.017	0.307	0.594373	REPSOL	-3.60406	40.3757	28051
3	144	2010-10-31	1.112	0.18	0.024	0.017	0.307	0.594373	REPSOL	-3.60406	40.3757	28051
3	145	2010-11-01	1.112	0.18	0.024	0.017	0.307	0.594373	REPSOL	-3.60406	40.3757	28051
3	146	2010-11-02	1.112	0.18	0.024	0.017	0.307	0.594373	REPSOL	-3.60406	40.3757	28051
3	147	2010-11-03	1.112	0.18	0.024	0.017	0.307	0.594373	REPSOL	-3.60406	40.3757	28051
3	148	2010-11-04	1.112	0.18	0.024	0.017	0.307	0.594373	REPSOL	-3.60406	40.3757	28051
3	149	2010-11-05	1.112	0.18	0.024	0.017	0.307	0.594373	REPSOL	-3.60406	40.3757	28051
3	150	2010-11-06	1.112	0.18	0.024	0.017	0.307	0.594373	REPSOL	-3.60406	40.3757	28051
3	151	2010-11-07	1.112	0.18	0.024	0.017	0.307	0.594373	REPSOL	-3.60406	40.3757	28051
3	152	2010-11-08	1.112	0.18	0.024	0.017	0.307	0.594373	REPSOL	-3.60406	40.3757	28051
3	153	2010-11-09	1.119	0.18	0.024	0.017	0.307	0.600305	REPSOL	-3.60406	40.3757	28051
3	154	2010-11-10	1.119	0.18	0.024	0.017	0.307	0.600305	REPSOL	-3.60406	40.3757	28051
3	155	2010-11-11	1.129	0.18	0.024	0.017	0.307	0.60878	REPSOL	-3.60406	40.3757	28051
3	156	2010-11-12	1.139	0.18	0.024	0.017	0.307	0.617254	REPSOL	-3.60406	40.3757	28051
3	157	2010-11-13	1.147	0.18	0.024	0.017	0.307	0.624034	REPSOL	-3.60406	40.3757	28051
3	158	2010-11-14	1.147	0.18	0.024	0.017	0.307	0.624034	REPSOL	-3.60406	40.3757	28051
3	159	2010-11-15	1.147	0.18	0.024	0.017	0.307	0.624034	REPSOL	-3.60406	40.3757	28051
3	160	2010-11-16	1.147	0.18	0.024	0.017	0.307	0.624034	REPSOL	-3.60406	40.3757	28051
3	161	2010-11-17	1.142	0.18	0.024	0.017	0.307	0.619797	REPSOL	-3.60406	40.3757	28051
3	162	2010-11-18	1.142	0.18	0.024	0.017	0.307	0.619797	REPSOL	-3.60406	40.3757	28051
3	163	2010-11-19	1.142	0.18	0.024	0.017	0.307	0.619797	REPSOL	-3.60406	40.3757	28051
3	164	2010-11-20	1.142	0.18	0.024	0.017	0.307	0.619797	REPSOL	-3.60406	40.3757	28051
3	165	2010-11-21	1.122	0.18	0.024	0.017	0.307	0.602847	REPSOL	-3.60406	40.3757	28051
3	166	2010-11-22	1.122	0.18	0.024	0.017	0.307	0.602847	REPSOL	-3.60406	40.3757	28051
3	167	2010-11-23	1.122	0.18	0.024	0.017	0.307	0.602847	REPSOL	-3.60406	40.3757	28051
3	168	2010-11-24	1.114	0.18	0.024	0.017	0.307	0.596068	REPSOL	-3.60406	40.3757	28051
3	169	2010-11-25	1.12247	0.18	0.024	0.017	0.307	0.603244	REPSOL	-3.60406	40.3757	28051
3	170	2010-11-26	1.131	0.18	0.024	0.017	0.307	0.610475	REPSOL	-3.60406	40.3757	28051
3	171	2010-11-27	1.13599	0.18	0.024	0.017	0.307	0.614701	REPSOL	-3.60406	40.3757	28051
3	172	2010-11-28	1.141	0.18	0.024	0.017	0.307	0.618949	REPSOL	-3.60406	40.3757	28051
3	173	2010-11-29	1.141	0.18	0.024	0.017	0.307	0.618949	REPSOL	-3.60406	40.3757	28051
3	174	2010-11-30	1.141	0.18	0.024	0.017	0.307	0.618949	REPSOL	-3.60406	40.3757	28051
3	175	2010-12-01	1.153	0.18	0.024	0.017	0.307	0.629119	REPSOL	-3.60406	40.3757	28051
3	176	2010-12-02	1.153	0.18	0.024	0.017	0.307	0.629119	REPSOL	-3.60406	40.3757	28051
3	177	2010-12-03	1.158	0.18	0.024	0.017	0.307	0.633356	REPSOL	-3.60406	40.3757	28051
3	178	2010-12-04	1.158	0.18	0.024	0.017	0.307	0.633356	REPSOL	-3.60406	40.3757	28051
3	179	2010-12-05	1.158	0.18	0.024	0.017	0.307	0.633356	REPSOL	-3.60406	40.3757	28051
3	180	2010-12-06	1.158	0.18	0.024	0.017	0.307	0.633356	REPSOL	-3.60406	40.3757	28051
3	181	2010-12-07	1.171	0.18	0.024	0.017	0.307	0.644373	REPSOL	-3.60406	40.3757	28051
3	182	2010-12-08	1.171	0.18	0.024	0.017	0.307	0.644373	REPSOL	-3.60406	40.3757	28051
3	183	2010-12-09	1.171	0.18	0.024	0.017	0.307	0.644373	REPSOL	-3.60406	40.3757	28051
3	184	2010-12-10	1.171	0.18	0.024	0.017	0.307	0.644373	REPSOL	-3.60406	40.3757	28051
3	185	2010-12-11	1.177	0.18	0.024	0.017	0.307	0.649458	REPSOL	-3.60406	40.3757	28051
3	186	2010-12-12	1.177	0.18	0.024	0.017	0.307	0.649458	REPSOL	-3.60406	40.3757	28051
3	187	2010-12-13	1.177	0.18	0.024	0.017	0.307	0.649458	REPSOL	-3.60406	40.3757	28051
3	188	2010-12-14	1.177	0.18	0.024	0.017	0.307	0.649458	REPSOL	-3.60406	40.3757	28051
3	189	2010-12-15	1.177	0.18	0.024	0.017	0.307	0.649458	REPSOL	-3.60406	40.3757	28051
3	190	2010-12-16	1.177	0.18	0.024	0.017	0.307	0.649458	REPSOL	-3.60406	40.3757	28051
3	191	2010-12-17	1.177	0.18	0.024	0.017	0.307	0.649458	REPSOL	-3.60406	40.3757	28051
3	192	2010-12-18	1.177	0.18	0.024	0.017	0.307	0.649458	REPSOL	-3.60406	40.3757	28051
3	193	2010-12-19	1.177	0.18	0.024	0.017	0.307	0.649458	REPSOL	-3.60406	40.3757	28051
3	194	2010-12-20	1.177	0.18	0.024	0.017	0.307	0.649458	REPSOL	-3.60406	40.3757	28051
3	195	2010-12-21	1.177	0.18	0.024	0.017	0.307	0.649458	REPSOL	-3.60406	40.3757	28051
3	196	2010-12-22	1.177	0.18	0.024	0.017	0.307	0.649458	REPSOL	-3.60406	40.3757	28051
3	197	2010-12-23	1.187	0.18	0.024	0.017	0.307	0.657932	REPSOL	-3.60406	40.3757	28051
3	198	2010-12-24	1.197	0.18	0.024	0.017	0.307	0.666407	REPSOL	-3.60406	40.3757	28051
3	199	2010-12-25	1.197	0.18	0.024	0.017	0.307	0.666407	REPSOL	-3.60406	40.3757	28051
[truncated: 421,001+ more rows]

## Sheet: Barcelona, metropolitan area
i	t	Dates (dd/mm/yyyy)	P_barcelona	VAT	RSTCH_state	RSTCH_barcelona	SHT	PN_barcelona	Brand	Longitude1	Latitude2	postal_code
1	1	2010-06-10	1.101	0.16	0.024	0.024	0.307	0.594138	SANTIGA	2.14825	41.5187	8210
1	2	2010-06-11	1.101	0.16	0.024	0.024	0.307	0.594138	SANTIGA	2.14825	41.5187	8210
1	3	2010-06-12	1.101	0.16	0.024	0.024	0.307	0.594138	SANTIGA	2.14825	41.5187	8210
1	4	2010-06-13	1.101	0.16	0.024	0.024	0.307	0.594138	SANTIGA	2.14825	41.5187	8210
1	5	2010-06-14	1.101	0.16	0.024	0.024	0.307	0.594138	SANTIGA	2.14825	41.5187	8210
1	6	2010-06-15	1.101	0.16	0.024	0.024	0.307	0.594138	SANTIGA	2.14825	41.5187	8210
1	7	2010-06-16	1.101	0.16	0.024	0.024	0.307	0.594138	SANTIGA	2.14825	41.5187	8210
1	8	2010-06-17	1.10498	0.16	0.024	0.024	0.307	0.597567	SANTIGA	2.14825	41.5187	8210
1	9	2010-06-18	1.109	0.16	0.024	0.024	0.307	0.601033	SANTIGA	2.14825	41.5187	8210
1	10	2010-06-19	1.11307	0.16	0.024	0.024	0.307	0.60454	SANTIGA	2.14825	41.5187	8210
1	11	2010-06-20	1.117	0.16	0.024	0.024	0.307	0.607931	SANTIGA	2.14825	41.5187	8210
1	12	2010-06-21	1.117	0.16	0.024	0.024	0.307	0.607931	SANTIGA	2.14825	41.5187	8210
1	13	2010-06-22	1.124	0.16	0.024	0.024	0.307	0.613966	SANTIGA	2.14825	41.5187	8210
1	14	2010-06-23	1.129	0.16	0.024	0.024	0.307	0.618276	SANTIGA	2.14825	41.5187	8210
1	15	2010-06-24	1.129	0.16	0.024	0.024	0.307	0.618276	SANTIGA	2.14825	41.5187	8210
1	16	2010-06-25	1.129	0.16	0.024	0.024	0.307	0.618276	SANTIGA	2.14825	41.5187	8210
1	17	2010-06-26	1.129	0.16	0.024	0.024	0.307	0.618276	SANTIGA	2.14825	41.5187	8210
1	18	2010-06-27	1.129	0.16	0.024	0.024	0.307	0.618276	SANTIGA	2.14825	41.5187	8210
1	19	2010-06-28	1.129	0.16	0.024	0.024	0.307	0.618276	SANTIGA	2.14825	41.5187	8210
1	20	2010-06-29	1.114	0.16	0.024	0.024	0.307	0.605345	SANTIGA	2.14825	41.5187	8210
1	21	2010-06-30	1.114	0.16	0.024	0.024	0.307	0.605345	SANTIGA	2.14825	41.5187	8210
1	22	2010-07-01	1.114	0.18	0.024	0.024	0.307	0.589068	SANTIGA	2.14825	41.5187	8210
1	23	2010-07-02	1.114	0.18	0.024	0.024	0.307	0.589068	SANTIGA	2.14825	41.5187	8210
1	24	2010-07-03	1.113	0.18	0.024	0.024	0.307	0.58822	SANTIGA	2.14825	41.5187	8210
1	25	2010-07-04	1.113	0.18	0.024	0.024	0.307	0.58822	SANTIGA	2.14825	41.5187	8210
1	26	2010-07-05	1.113	0.18	0.024	0.024	0.307	0.58822	SANTIGA	2.14825	41.5187	8210
1	27	2010-07-06	1.113	0.18	0.024	0.024	0.307	0.58822	SANTIGA	2.14825	41.5187	8210
1	28	2010-07-07	1.113	0.18	0.024	0.024	0.307	0.58822	SANTIGA	2.14825	41.5187	8210
1	29	2010-07-08	1.098	0.18	0.024	0.024	0.307	0.575508	SANTIGA	2.14825	41.5187	8210
1	30	2010-07-09	1.098	0.18	0.024	0.024	0.307	0.575508	SANTIGA	2.14825	41.5187	8210
1	31	2010-07-10	1.098	0.18	0.024	0.024	0.307	0.575508	SANTIGA	2.14825	41.5187	8210
1	32	2010-07-11	1.098	0.18	0.024	0.024	0.307	0.575508	SANTIGA	2.14825	41.5187	8210
1	33	2010-07-12	1.098	0.18	0.024	0.024	0.307	0.575508	SANTIGA	2.14825	41.5187	8210
1	34	2010-07-13	1.098	0.18	0.024	0.024	0.307	0.575508	SANTIGA	2.14825	41.5187	8210
1	35	2010-07-14	1.098	0.18	0.024	0.024	0.307	0.575508	SANTIGA	2.14825	41.5187	8210
1	36	2010-07-15	1.098	0.18	0.024	0.024	0.307	0.575508	SANTIGA	2.14825	41.5187	8210
1	37	2010-07-16	1.091	0.18	0.024	0.024	0.307	0.569576	SANTIGA	2.14825	41.5187	8210
1	38	2010-07-17	1.091	0.18	0.024	0.024	0.307	0.569576	SANTIGA	2.14825	41.5187	8210
1	39	2010-07-18	1.091	0.18	0.024	0.024	0.307	0.569576	SANTIGA	2.14825	41.5187	8210
1	40	2010-07-19	1.091	0.18	0.024	0.024	0.307	0.569576	SANTIGA	2.14825	41.5187	8210
1	41	2010-07-20	1.091	0.18	0.024	0.024	0.307	0.569576	SANTIGA	2.14825	41.5187	8210
1	42	2010-07-21	1.091	0.18	0.024	0.024	0.307	0.569576	SANTIGA	2.14825	41.5187	8210
1	43	2010-07-22	1.091	0.18	0.024	0.024	0.307	0.569576	SANTIGA	2.14825	41.5187	8210
1	44	2010-07-23	1.091	0.18	0.024	0.024	0.307	0.569576	SANTIGA	2.14825	41.5187	8210
1	45	2010-07-24	1.091	0.18	0.024	0.024	0.307	0.569576	SANTIGA	2.14825	41.5187	8210
1	46	2010-07-25	1.091	0.18	0.024	0.024	0.307	0.569576	SANTIGA	2.14825	41.5187	8210
1	47	2010-07-26	1.091	0.18	0.024	0.024	0.307	0.569576	SANTIGA	2.14825	41.5187	8210
1	48	2010-07-27	1.091	0.18	0.024	0.024	0.307	0.569576	SANTIGA	2.14825	41.5187	8210
1	49	2010-07-28	1.101	0.18	0.024	0.024	0.307	0.578051	SANTIGA	2.14825	41.5187	8210
1	50	2010-07-29	1.101	0.18	0.024	0.024	0.307	0.578051	SANTIGA	2.14825	41.5187	8210
1	51	2010-07-30	1.101	0.18	0.024	0.024	0.307	0.578051	SANTIGA	2.14825	41.5187	8210
1	52	2010-07-31	1.101	0.18	0.024	0.024	0.307	0.578051	SANTIGA	2.14825	41.5187	8210
1	53	2010-08-01	1.101	0.18	0.024	0.024	0.307	0.578051	SANTIGA	2.14825	41.5187	8210
1	54	2010-08-02	1.101	0.18	0.024	0.024	0.307	0.578051	SANTIGA	2.14825	41.5187	8210
1	55	2010-08-03	1.101	0.18	0.024	0.024	0.307	0.578051	SANTIGA	2.14825	41.5187	8210
1	56	2010-08-04	1.113	0.18	0.024	0.024	0.307	0.58822	SANTIGA	2.14825	41.5187	8210
1	57	2010-08-05	1.113	0.18	0.024	0.024	0.307	0.58822	SANTIGA	2.14825	41.5187	8210
1	58	2010-08-06	1.113	0.18	0.024	0.024	0.307	0.58822	SANTIGA	2.14825	41.5187	8210
1	59	2010-08-07	1.113	0.18	0.024	0.024	0.307	0.58822	SANTIGA	2.14825	41.5187	8210
1	60	2010-08-08	1.113	0.18	0.024	0.024	0.307	0.58822	SANTIGA	2.14825	41.5187	8210
1	61	2010-08-09	1.113	0.18	0.024	0.024	0.307	0.58822	SANTIGA	2.14825	41.5187	8210
1	62	2010-08-10	1.117	0.18	0.024	0.024	0.307	0.59161	SANTIGA	2.14825	41.5187	8210
1	63	2010-08-11	1.117	0.18	0.024	0.024	0.307	0.59161	SANTIGA	2.14825	41.5187	8210
1	64	2010-08-12	1.117	0.18	0.024	0.024	0.307	0.59161	SANTIGA	2.14825	41.5187	8210
1	65	2010-08-13	1.117	0.18	0.024	0.024	0.307	0.59161	SANTIGA	2.14825	41.5187	8210
1	66	2010-08-14	1.117	0.18	0.024	0.024	0.307	0.59161	SANTIGA	2.14825	41.5187	8210
1	67	2010-08-15	1.117	0.18	0.024	0.024	0.307	0.59161	SANTIGA	2.14825	41.5187	8210
1	68	2010-08-16	1.117	0.18	0.024	0.024	0.307	0.59161	SANTIGA	2.14825	41.5187	8210
1	69	2010-08-17	1.102	0.18	0.024	0.024	0.307	0.578898	SANTIGA	2.14825	41.5187	8210
1	70	2010-08-18	1.102	0.18	0.024	0.024	0.307	0.578898	SANTIGA	2.14825	41.5187	8210
1	71	2010-08-19	1.102	0.18	0.024	0.024	0.307	0.578898	SANTIGA	2.14825	41.5187	8210
1	72	2010-08-20	1.102	0.18	0.024	0.024	0.307	0.578898	SANTIGA	2.14825	41.5187	8210
1	73	2010-08-21	1.102	0.18	0.024	0.024	0.307	0.578898	SANTIGA	2.14825	41.5187	8210
1	74	2010-08-22	1.102	0.18	0.024	0.024	0.307	0.578898	SANTIGA	2.14825	41.5187	8210
1	75	2010-08-23	1.102	0.18	0.024	0.024	0.307	0.578898	SANTIGA	2.14825	41.5187	8210
1	76	2010-08-24	1.084	0.18	0.024	0.024	0.307	0.563644	SANTIGA	2.14825	41.5187	8210
1	77	2010-08-25	1.084	0.18	0.024	0.024	0.307	0.563644	SANTIGA	2.14825	41.5187	8210
1	78	2010-08-26	1.092	0.18	0.024	0.024	0.307	0.570424	SANTIGA	2.14825	41.5187	8210
1	79	2010-08-27	1.092	0.18	0.024	0.024	0.307	0.570424	SANTIGA	2.14825	41.5187	8210
1	80	2010-08-28	1.092	0.18	0.024	0.024	0.307	0.570424	SANTIGA	2.14825	41.5187	8210
1	81	2010-08-29	1.092	0.18	0.024	0.024	0.307	0.570424	SANTIGA	2.14825	41.5187	8210
1	82	2010-08-30	1.09699	0.18	0.024	0.024	0.307	0.574649	SANTIGA	2.14825	41.5187	8210
1	83	2010-08-31	1.102	0.18	0.024	0.024	0.307	0.578898	SANTIGA	2.14825	41.5187	8210
1	84	2010-09-01	1.11	0.18	0.024	0.024	0.307	0.585678	SANTIGA	2.14825	41.5187	8210
1	85	2010-09-02	1.11	0.18	0.024	0.024	0.307	0.585678	SANTIGA	2.14825	41.5187	8210
1	86	2010-09-03	1.11	0.18	0.024	0.024	0.307	0.585678	SANTIGA	2.14825	41.5187	8210
1	87	2010-09-04	1.11	0.18	0.024	0.024	0.307	0.585678	SANTIGA	2.14825	41.5187	8210
1	88	2010-09-05	1.11	0.18	0.024	0.024	0.307	0.585678	SANTIGA	2.14825	41.5187	8210
1	89	2010-09-06	1.11	0.18	0.024	0.024	0.307	0.585678	SANTIGA	2.14825	41.5187	8210
1	90	2010-09-07	1.11	0.18	0.024	0.024	0.307	0.585678	SANTIGA	2.14825	41.5187	8210
1	91	2010-09-08	1.11	0.18	0.024	0.024	0.307	0.585678	SANTIGA	2.14825	41.5187	8210
1	92	2010-09-09	1.107	0.18	0.024	0.024	0.307	0.583136	SANTIGA	2.14825	41.5187	8210
1	93	2010-09-10	1.107	0.18	0.024	0.024	0.307	0.583136	SANTIGA	2.14825	41.5187	8210
1	94	2010-09-11	1.107	0.18	0.024	0.024	0.307	0.583136	SANTIGA	2.14825	41.5187	8210
1	95	2010-09-12	1.107	0.18	0.024	0.024	0.307	0.583136	SANTIGA	2.14825	41.5187	8210
1	96	2010-09-13	1.107	0.18	0.024	0.024	0.307	0.583136	SANTIGA	2.14825	41.5187	8210
1	97	2010-09-14	1.107	0.18	0.024	0.024	0.307	0.583136	SANTIGA	2.14825	41.5187	8210
1	98	2010-09-15	1.125	0.18	0.024	0.024	0.307	0.59839	SANTIGA	2.14825	41.5187	8210
1	99	2010-09-16	1.125	0.18	0.024	0.024	0.307	0.59839	SANTIGA	2.14825	41.5187	8210
1	100	2010-09-17	1.125	0.18	0.024	0.024	0.307	0.59839	SANTIGA	2.14825	41.5187	8210
1	101	2010-09-18	1.125	0.18	0.024	0.024	0.307	0.59839	SANTIGA	2.14825	41.5187	8210
1	102	2010-09-19	1.125	0.18	0.024	0.024	0.307	0.59839	SANTIGA	2.14825	41.5187	8210
1	103	2010-09-20	1.125	0.18	0.024	0.024	0.307	0.59839	SANTIGA	2.14825	41.5187	8210
1	104	2010-09-21	1.125	0.18	0.024	0.024	0.307	0.59839	SANTIGA	2.14825	41.5187	8210
1	105	2010-09-22	1.114	0.18	0.024	0.024	0.307	0.589068	SANTIGA	2.14825	41.5187	8210
1	106	2010-09-23	1.114	0.18	0.024	0.024	0.307	0.589068	SANTIGA	2.14825	41.5187	8210
1	107	2010-09-24	1.109	0.18	0.024	0.024	0.307	0.584831	SANTIGA	2.14825	41.5187	8210
1	108	2010-09-25	1.109	0.18	0.024	0.024	0.307	0.584831	SANTIGA	2.14825	41.5187	8210
1	109	2010-09-26	1.109	0.18	0.024	0.024	0.307	0.584831	SANTIGA	2.14825	41.5187	8210
1	110	2010-09-27	1.109	0.18	0.024	0.024	0.307	0.584831	SANTIGA	2.14825	41.5187	8210
1	111	2010-09-28	1.103	0.18	0.024	0.024	0.307	0.579746	SANTIGA	2.14825	41.5187	8210
1	112	2010-09-29	1.103	0.18	0.024	0.024	0.307	0.579746	SANTIGA	2.14825	41.5187	8210
1	113	2010-09-30	1.103	0.18	0.024	0.024	0.307	0.579746	SANTIGA	2.14825	41.5187	8210
1	114	2010-10-01	1.103	0.18	0.024	0.024	0.307	0.579746	SANTIGA	2.14825	41.5187	8210
1	115	2010-10-02	1.103	0.18	0.024	0.024	0.307	0.579746	SANTIGA	2.14825	41.5187	8210
1	116	2010-10-03	1.103	0.18	0.024	0.024	0.307	0.579746	SANTIGA	2.14825	41.5187	8210
1	117	2010-10-04	1.103	0.18	0.024	0.024	0.307	0.579746	SANTIGA	2.14825	41.5187	8210
1	118	2010-10-05	1.12	0.18	0.024	0.024	0.307	0.594152	SANTIGA	2.14825	41.5187	8210
1	119	2010-10-06	1.12	0.18	0.024	0.024	0.307	0.594152	SANTIGA	2.14825	41.5187	8210
1	120	2010-10-07	1.12	0.18	0.024	0.024	0.307	0.594152	SANTIGA	2.14825	41.5187	8210
1	121	2010-10-08	1.12	0.18	0.024	0.024	0.307	0.594152	SANTIGA	2.14825	41.5187	8210
1	122	2010-10-09	1.12	0.18	0.024	0.024	0.307	0.594152	SANTIGA	2.14825	41.5187	8210
1	123	2010-10-10	1.12	0.18	0.024	0.024	0.307	0.594152	SANTIGA	2.14825	41.5187	8210
1	124	2010-10-11	1.12	0.18	0.024	0.024	0.307	0.594152	SANTIGA	2.14825	41.5187	8210
1	125	2010-10-12	1.12	0.18	0.024	0.024	0.307	0.594152	SANTIGA	2.14825	41.5187	8210
1	126	2010-10-13	1.12	0.18	0.024	0.024	0.307	0.594152	SANTIGA	2.14825	41.5187	8210
1	127	2010-10-14	1.12	0.18	0.024	0.024	0.307	0.594152	SANTIGA	2.14825	41.5187	8210
1	128	2010-10-15	1.12	0.18	0.024	0.024	0.307	0.594152	SANTIGA	2.14825	41.5187	8210
1	129	2010-10-16	1.12	0.18	0.024	0.024	0.307	0.594152	SANTIGA	2.14825	41.5187	8210
1	130	2010-10-17	1.12	0.18	0.024	0.024	0.307	0.594152	SANTIGA	2.14825	41.5187	8210
1	131	2010-10-18	1.12	0.18	0.024	0.024	0.307	0.594152	SANTIGA	2.14825	41.5187	8210
1	132	2010-10-19	1.11	0.18	0.024	0.024	0.307	0.585678	SANTIGA	2.14825	41.5187	8210
1	133	2010-10-20	1.11	0.18	0.024	0.024	0.307	0.585678	SANTIGA	2.14825	41.5187	8210
1	134	2010-10-21	1.11	0.18	0.024	0.024	0.307	0.585678	SANTIGA	2.14825	41.5187	8210
1	135	2010-10-22	1.115	0.18	0.024	0.024	0.307	0.589915	SANTIGA	2.14825	41.5187	8210
1	136	2010-10-23	1.115	0.18	0.024	0.024	0.307	0.589915	SANTIGA	2.14825	41.5187	8210
1	137	2010-10-24	1.115	0.18	0.024	0.024	0.307	0.589915	SANTIGA	2.14825	41.5187	8210
1	138	2010-10-25	1.115	0.18	0.024	0.024	0.307	0.589915	SANTIGA	2.14825	41.5187	8210
1	139	2010-10-26	1.115	0.18	0.024	0.024	0.307	0.589915	SANTIGA	2.14825	41.5187	8210
1	140	2010-10-27	1.115	0.18	0.024	0.024	0.307	0.589915	SANTIGA	2.14825	41.5187	8210
1	141	2010-10-28	1.115	0.18	0.024	0.024	0.307	0.589915	SANTIGA	2.14825	41.5187	8210
1	142	2010-10-29	1.115	0.18	0.024	0.024	0.307	0.589915	SANTIGA	2.14825	41.5187	8210
1	143	2010-10-30	1.115	0.18	0.024	0.024	0.307	0.589915	SANTIGA	2.14825	41.5187	8210
1	144	2010-10-31	1.115	0.18	0.024	0.024	0.307	0.589915	SANTIGA	2.14825	41.5187	8210
1	145	2010-11-01	1.115	0.18	0.024	0.024	0.307	0.589915	SANTIGA	2.14825	41.5187	8210
1	146	2010-11-02	1.115	0.18	0.024	0.024	0.307	0.589915	SANTIGA	2.14825	41.5187	8210
1	147	2010-11-03	1.115	0.18	0.024	0.024	0.307	0.589915	SANTIGA	2.14825	41.5187	8210
1	148	2010-11-04	1.115	0.18	0.024	0.024	0.307	0.589915	SANTIGA	2.14825	41.5187	8210
1	149	2010-11-05	1.115	0.18	0.024	0.024	0.307	0.589915	SANTIGA	2.14825	41.5187	8210
1	150	2010-11-06	1.115	0.18	0.024	0.024	0.307	0.589915	SANTIGA	2.14825	41.5187	8210
1	151	2010-11-07	1.115	0.18	0.024	0.024	0.307	0.589915	SANTIGA	2.14825	41.5187	8210
1	152	2010-11-08	1.115	0.18	0.024	0.024	0.307	0.589915	SANTIGA	2.14825	41.5187	8210
1	153	2010-11-09	1.12	0.18	0.024	0.024	0.307	0.594152	SANTIGA	2.14825	41.5187	8210
1	154	2010-11-10	1.12	0.18	0.024	0.024	0.307	0.594152	SANTIGA	2.14825	41.5187	8210
1	155	2010-11-11	1.137	0.18	0.024	0.024	0.307	0.608559	SANTIGA	2.14825	41.5187	8210
1	156	2010-11-12	1.146	0.18	0.024	0.024	0.307	0.616186	SANTIGA	2.14825	41.5187	8210
1	157	2010-11-13	1.155	0.18	0.024	0.024	0.307	0.623814	SANTIGA	2.14825	41.5187	8210
1	158	2010-11-14	1.155	0.18	0.024	0.024	0.307	0.623814	SANTIGA	2.14825	41.5187	8210
1	159	2010-11-15	1.155	0.18	0.024	0.024	0.307	0.623814	SANTIGA	2.14825	41.5187	8210
1	160	2010-11-16	1.155	0.18	0.024	0.024	0.307	0.623814	SANTIGA	2.14825	41.5187	8210
1	161	2010-11-17	1.155	0.18	0.024	0.024	0.307	0.623814	SANTIGA	2.14825	41.5187	8210
1	162	2010-11-18	1.15	0.18	0.024	0.024	0.307	0.619576	SANTIGA	2.14825	41.5187	8210
1	163	2010-11-19	1.15	0.18	0.024	0.024	0.307	0.619576	SANTIGA	2.14825	41.5187	8210
1	164	2010-11-20	1.15	0.18	0.024	0.024	0.307	0.619576	SANTIGA	2.14825	41.5187	8210
1	165	2010-11-21	1.15	0.18	0.024	0.024	0.307	0.619576	SANTIGA	2.14825	41.5187	8210
1	166	2010-11-22	1.15	0.18	0.024	0.024	0.307	0.619576	SANTIGA	2.14825	41.5187	8210
1	167	2010-11-23	1.13	0.18	0.024	0.024	0.307	0.602627	SANTIGA	2.14825	41.5187	8210
1	168	2010-11-24	1.13	0.18	0.024	0.024	0.307	0.602627	SANTIGA	2.14825	41.5187	8210
1	169	2010-11-25	1.13399	0.18	0.024	0.024	0.307	0.60601	SANTIGA	2.14825	41.5187	8210
1	170	2010-11-26	1.138	0.18	0.024	0.024	0.307	0.609407	SANTIGA	2.14825	41.5187	8210
1	171	2010-11-27	1.14348	0.18	0.024	0.024	0.307	0.614054	SANTIGA	2.14825	41.5187	8210
1	172	2010-11-28	1.149	0.18	0.024	0.024	0.307	0.618729	SANTIGA	2.14825	41.5187	8210
1	173	2010-11-29	1.149	0.18	0.024	0.024	0.307	0.618729	SANTIGA	2.14825	41.5187	8210
1	174	2010-11-30	1.149	0.18	0.024	0.024	0.307	0.618729	SANTIGA	2.14825	41.5187	8210
1	175	2010-12-01	1.16	0.18	0.024	0.024	0.307	0.628051	SANTIGA	2.14825	41.5187	8210
1	176	2010-12-02	1.16	0.18	0.024	0.024	0.307	0.628051	SANTIGA	2.14825	41.5187	8210
1	177	2010-12-03	1.165	0.18	0.024	0.024	0.307	0.632288	SANTIGA	2.14825	41.5187	8210
1	178	2010-12-04	1.17	0.18	0.024	0.024	0.307	0.636525	SANTIGA	2.14825	41.5187	8210
1	179	2010-12-05	1.17	0.18	0.024	0.024	0.307	0.636525	SANTIGA	2.14825	41.5187	8210
1	180	2010-12-06	1.17	0.18	0.024	0.024	0.307	0.636525	SANTIGA	2.14825	41.5187	8210
1	181	2010-12-07	1.17	0.18	0.024	0.024	0.307	0.636525	SANTIGA	2.14825	41.5187	8210
1	182	2010-12-08	1.17	0.18	0.024	0.024	0.307	0.636525	SANTIGA	2.14825	41.5187	8210
1	183	2010-12-09	1.17	0.18	0.024	0.024	0.307	0.636525	SANTIGA	2.14825	41.5187	8210
1	184	2010-12-10	1.17	0.18	0.024	0.024	0.307	0.636525	SANTIGA	2.14825	41.5187	8210
1	185	2010-12-11	1.17	0.18	0.024	0.024	0.307	0.636525	SANTIGA	2.14825	41.5187	8210
1	186	2010-12-12	1.17	0.18	0.024	0.024	0.307	0.636525	SANTIGA	2.14825	41.5187	8210
1	187	2010-12-13	1.17	0.18	0.024	0.024	0.307	0.636525	SANTIGA	2.14825	41.5187	8210
1	188	2010-12-14	1.179	0.18	0.024	0.024	0.307	0.644153	SANTIGA	2.14825	41.5187	8210
1	189	2010-12-15	1.179	0.18	0.024	0.024	0.307	0.644153	SANTIGA	2.14825	41.5187	8210
1	190	2010-12-16	1.179	0.18	0.024	0.024	0.307	0.644153	SANTIGA	2.14825	41.5187	8210
1	191	2010-12-17	1.179	0.18	0.024	0.024	0.307	0.644153	SANTIGA	2.14825	41.5187	8210
1	192	2010-12-18	1.179	0.18	0.024	0.024	0.307	0.644153	SANTIGA	2.14825	41.5187	8210
1	193	2010-12-19	1.179	0.18	0.024	0.024	0.307	0.644153	SANTIGA	2.14825	41.5187	8210
1	194	2010-12-20	1.179	0.18	0.024	0.024	0.307	0.644153	SANTIGA	2.14825	41.5187	8210
1	195	2010-12-21	1.179	0.18	0.024	0.024	0.307	0.644153	SANTIGA	2.14825	41.5187	8210
1	196	2010-12-22	1.179	0.18	0.024	0.024	0.307	0.644153	SANTIGA	2.14825	41.5187	8210
1	197	2010-12-23	1.189	0.18	0.024	0.024	0.307	0.652627	SANTIGA	2.14825	41.5187	8210
1	198	2010-12-24	1.199	0.18	0.024	0.024	0.307	0.661102	SANTIGA	2.14825	41.5187	8210
1	199	2010-12-25	1.199	0.18	0.024	0.024	0.307	0.661102	SANTIGA	2.14825	41.5187	8210
1	200	2010-12-26	1.199	0.18	0.024	0.024	0.307	0.661102	SANTIGA	2.14825	41.5187	8210
1	201	2010-12-27	1.199	0.18	0.024	0.024	0.307	0.661102	SANTIGA	2.14825	41.5187	8210
1	202	2010-12-28	1.199	0.18	0.024	0.024	0.307	0.661102	SANTIGA	2.14825	41.5187	8210
1	203	2010-12-29	1.199	0.18	0.024	0.024	0.307	0.661102	SANTIGA	2.14825	41.5187	8210
1	204	2010-12-30	1.199	0.18	0.024	0.024	0.307	0.661102	SANTIGA	2.14825	41.5187	8210
1	205	2010-12-31	1.199	0.18	0.024	0.024	0.307	0.661102	SANTIGA	2.14825	41.5187	8210
1	206	2011-01-01	1.199	0.18	0.024	0.024	0.307	0.661102	SANTIGA	2.14825	41.5187	8210
1	207	2011-01-02	1.199	0.18	0.024	0.024	0.307	0.661102	SANTIGA	2.14825	41.5187	8210
1	208	2011-01-03	1.199	0.18	0.024	0.024	0.307	0.661102	SANTIGA	2.14825	41.5187	8210
1	209	2011-01-04	1.209	0.18	0.024	0.024	0.307	0.669576	SANTIGA	2.14825	41.5187	8210
1	210	2011-01-05	1.209	0.18	0.024	0.024	0.307	0.669576	SANTIGA	2.14825	41.5187	8210
1	211	2011-01-06	1.209	0.18	0.024	0.024	0.307	0.669576	SANTIGA	2.14825	41.5187	8210
1	212	2011-01-07	1.209	0.18	0.024	0.024	0.307	0.669576	SANTIGA	2.14825	41.5187	8210
1	213	2011-01-08	1.209	0.18	0.024	0.024	0.307	0.669576	SANTIGA	2.14825	41.5187	8210
1	214	2011-01-09	1.209	0.18	0.024	0.024	0.307	0.669576	SANTIGA	2.14825	41.5187	8210
1	215	2011-01-10	1.209	0.18	0.024	0.024	0.307	0.669576	SANTIGA	2.14825	41.5187	8210
1	216	2011-01-11	1.224	0.18	0.024	0.024	0.307	0.682288	SANTIGA	2.14825	41.5187	8210
1	217	2011-01-12	1.224	0.18	0.024	0.024	0.307	0.682288	SANTIGA	2.14825	41.5187	8210
1	218	2011-01-13	1.243	0.18	0.024	0.024	0.307	0.69839	SANTIGA	2.14825	41.5187	8210
1	219	2011-01-14	1.243	0.18	0.024	0.024	0.307	0.69839	SANTIGA	2.14825	41.5187	8210
1	220	2011-01-15	1.243	0.18	0.024	0.024	0.307	0.69839	SANTIGA	2.14825	41.5187	8210
1	221	2011-01-16	1.243	0.18	0.024	0.024	0.307	0.69839	SANTIGA	2.14825	41.5187	8210
1	222	2011-01-17	1.243	0.18	0.024	0.024	0.307	0.69839	SANTIGA	2.14825	41.5187	8210
1	223	2011-01-18	1.243	0.18	0.024	0.024	0.307	0.69839	SANTIGA	2.14825	41.5187	8210
1	224	2011-01-19	1.243	0.18	0.024	0.024	0.307	0.69839	SANTIGA	2.14825	41.5187	8210
1	225	2011-01-20	1.243	0.18	0.024	0.024	0.307	0.69839	SANTIGA	2.14825	41.5187	8210
1	226	2011-01-21	1.243	0.18	0.024	0.024	0.307	0.69839	SANTIGA	2.14825	41.5187	8210
1	227	2011-01-22	1.243	0.18	0.024	0.024	0.307	0.69839	SANTIGA	2.14825	41.5187	8210
1	228	2011-01-23	1.243	0.18	0.024	0.024	0.307	0.69839	SANTIGA	2.14825	41.5187	8210
1	229	2011-01-24	1.228	0.18	0.024	0.024	0.307	0.685678	SANTIGA	2.14825	41.5187	8210
1	230	2011-01-25	1.228	0.18	0.024	0.024	0.307	0.685678	SANTIGA	2.14825	41.5187	8210
1	231	2011-01-26	1.228	0.18	0.024	0.024	0.307	0.685678	SANTIGA	2.14825	41.5187	8210
1	232	2011-01-27	1.228	0.18	0.024	0.024	0.307	0.685678	SANTIGA	2.14825	41.5187	8210
1	233	2011-01-28	1.224	0.18	0.024	0.024	0.307	0.682288	SANTIGA	2.14825	41.5187	8210
1	234	2011-01-29	1.224	0.18	0.024	0.024	0.307	0.682288	SANTIGA	2.14825	41.5187	8210
1	235	2011-01-30	1.224	0.18	0.024	0.024	0.307	0.682288	SANTIGA	2.14825	41.5187	8210
1	236	2011-01-31	1.224	0.18	0.024	0.024	0.307	0.682288	SANTIGA	2.14825	41.5187	8210
1	237	2011-02-01	1.224	0.18	0.024	0.024	0.307	0.682288	SANTIGA	2.14825	41.5187	8210
1	238	2011-02-02	1.224	0.18	0.024	0.024	0.307	0.682288	SANTIGA	2.14825	41.5187	8210
1	239	2011-02-03	1.224	0.18	0.024	0.024	0.307	0.682288	SANTIGA	2.14825	41.5187	8210
1	240	2011-02-04	1.224	0.18	0.024	0.024	0.307	0.682288	SANTIGA	2.14825	41.5187	8210
1	241	2011-02-05	1.224	0.18	0.024	0.024	0.307	0.682288	SANTIGA	2.14825	41.5187	8210
1	242	2011-02-06	1.224	0.18	0.024	0.024	0.307	0.682288	SANTIGA	2.14825	41.5187	8210
1	243	2011-02-07	1.224	0.18	0.024	0.024	0.307	0.682288	SANTIGA	2.14825	41.5187	8210
1	244	2011-02-08	1.224	0.18	0.024	0.024	0.307	0.682288	SANTIGA	2.14825	41.5187	8210
1	245	2011-02-09	1.224	0.18	0.024	0.024	0.307	0.682288	SANTIGA	2.14825	41.5187	8210
1	246	2011-02-10	1.224	0.18	0.024	0.024	0.307	0.682288	SANTIGA	2.14825	41.5187	8210
1	247	2011-02-11	1.224	0.18	0.024	0.024	0.307	0.682288	SANTIGA	2.14825	41.5187	8210
1	248	2011-02-12		0.18	0.024	0.024	0.307		SANTIGA	2.14825	41.5187	8210
1	249	2011-02-13		0.18	0.024	0.024	0.307		SANTIGA	2.14825	41.5187	8210
1	250	2011-02-14		0.18	0.024	0.024	0.307	0.724661	SANTIGA	2.14825	41.5187	8210
1	251	2011-02-15		0.18	0.024	0.024	0.307	0.724661	SANTIGA	2.14825	41.5187	8210
1	252	2011-02-16		0.18	0.024	0.024	0.307	0.724661	SANTIGA	2.14825	41.5187	8210
1	253	2011-02-17	1.274	0.18	0.024	0.024	0.307	0.724661	SANTIGA	2.14825	41.5187	8210
1	254	2011-02-18	1.274	0.18	0.024	0.024	0.307	0.724661	SANTIGA	2.14825	41.5187	8210
1	255	2011-02-19	1.274	0.18	0.024	0.024	0.307	0.724661	SANTIGA	2.14825	41.5187	8210
1	256	2011-02-20	1.274	0.18	0.024	0.024	0.307	0.724661	SANTIGA	2.14825	41.5187	8210
1	257	2011-02-21	1.274	0.18	0.024	0.024	0.307	0.724661	SANTIGA	2.14825	41.5187	8210
1	258	2011-02-22	1.269	0.18	0.024	0.024	0.307	0.720424	SANTIGA	2.14825	41.5187	8210
1	259	2011-02-23	1.278	0.18	0.024	0.024	0.307	0.728051	SANTIGA	2.14825	41.5187	8210
1	260	2011-02-24	1.278	0.18	0.024	0.024	0.307	0.728051	SANTIGA	2.14825	41.5187	8210
1	261	2011-02-25	1.289	0.18	0.024	0.024	0.307	0.737373	SANTIGA	2.14825	41.5187	8210
1	262	2011-02-26	1.289	0.18	0.024	0.024	0.307	0.737373	SANTIGA	2.14825	41.5187	8210
1	263	2011-02-27	1.289	0.18	0.024	0.024	0.307	0.737373	SANTIGA	2.14825	41.5187	8210
1	264	2011-02-28	1.289	0.18	0.024	0.024	0.307	0.737373	SANTIGA	2.14825	41.5187	8210
1	265	2011-03-01	1.289	0.18	0.024	0.024	0.307	0.737373	SANTIGA	2.14825	41.5187	8210
1	266	2011-03-02	1.297	0.18	0.024	0.024	0.307	0.744152	SANTIGA	2.14825	41.5187	8210
1	267	2011-03-03	1.297	0.18	0.024	0.024	0.307	0.744152	SANTIGA	2.14825	41.5187	8210
1	268	2011-03-04	1.309	0.18	0.024	0.024	0.307	0.754322	SANTIGA	2.14825	41.5187	8210
1	269	2011-03-05	1.309	0.18	0.024	0.024	0.307	0.754322	SANTIGA	2.14825	41.5187	8210
1	270	2011-03-06	1.309	0.18	0.024	0.024	0.307	0.754322	SANTIGA	2.14825	41.5187	8210
1	271	2011-03-07	1.309	0.18	0.024	0.024	0.307	0.754322	SANTIGA	2.14825	41.5187	8210
1	272	2011-03-08	1.309	0.18	0.024	0.024	0.307	0.754322	SANTIGA	2.14825	41.5187	8210
1	273	2011-03-09	1.324	0.18	0.024	0.024	0.307	0.767034	SANTIGA	2.14825	41.5187	8210
1	274	2011-03-10	1.324	0.18	0.024	0.024	0.307	0.767034	SANTIGA	2.14825	41.5187	8210
1	275	2011-03-11	1.324	0.18	0.024	0.024	0.307	0.767034	SANTIGA	2.14825	41.5187	8210
1	276	2011-03-12	1.324	0.18	0.024	0.024	0.307	0.767034	SANTIGA	2.14825	41.5187	8210
1	277	2011-03-13	1.324	0.18	0.024	0.024	0.307	0.767034	SANTIGA	2.14825	41.5187	8210
1	278	2011-03-14	1.324	0.18	0.024	0.024	0.307	0.767034	SANTIGA	2.14825	41.5187	8210
1	279	2011-03-15	1.315	0.18	0.024	0.024	0.307	0.759407	SANTIGA	2.14825	41.5187	8210
1	280	2011-03-16	1.315	0.18	0.024	0.024	0.307	0.759407	SANTIGA	2.14825	41.5187	8210
1	281	2011-03-17	1.315	0.18	0.024	0.024	0.307	0.759407	SANTIGA	2.14825	41.5187	8210
1	282	2011-03-18	1.3	0.18	0.024	0.024	0.307	0.746695	SANTIGA	2.14825	41.5187	8210
1	283	2011-03-19	1.3	0.18	0.024	0.024	0.307	0.746695	SANTIGA	2.14825	41.5187	8210
1	284	2011-03-20	1.3	0.18	0.024	0.024	0.307	0.746695	SANTIGA	2.14825	41.5187	8210
1	285	2011-03-21	1.3	0.18	0.024	0.024	0.307	0.746695	SANTIGA	2.14825	41.5187	8210
1	286	2011-03-22	1.308	0.18	0.024	0.024	0.307	0.753475	SANTIGA	2.14825	41.5187	8210
1	287	2011-03-23	1.308	0.18	0.024	0.024	0.307	0.753475	SANTIGA	2.14825	41.5187	8210
1	288	2011-03-24	1.308	0.18	0.024	0.024	0.307	0.753475	SANTIGA	2.14825	41.5187	8210
1	289	2011-03-25	1.308	0.18	0.024	0.024	0.307	0.753475	SANTIGA	2.14825	41.5187	8210
1	290	2011-03-26	1.308	0.18	0.024	0.024	0.307	0.753475	SANTIGA	2.14825	41.5187	8210
1	291	2011-03-27	1.308	0.18	0.024	0.024	0.307	0.753475	SANTIGA	2.14825	41.5187	8210
1	292	2011-03-28	1.308	0.18	0.024	0.024	0.307	0.753475	SANTIGA	2.14825	41.5187	8210
1	293	2011-03-29	1.308	0.18	0.024	0.024	0.307	0.753475	SANTIGA	2.14825	41.5187	8210
1	294	2011-03-30	1.308	0.18	0.024	0.024	0.307	0.753475	SANTIGA	2.14825	41.5187	8210
1	295	2011-03-31	1.313	0.18	0.024	0.024	0.307	0.757712	SANTIGA	2.14825	41.5187	8210
1	296	2011-04-01	1.313	0.18	0.024	0.024	0.307	0.757712	SANTIGA	2.14825	41.5187	8210
1	297	2011-04-02	1.313	0.18	0.024	0.024	0.307	0.757712	SANTIGA	2.14825	41.5187	8210
1	298	2011-04-03	1.313	0.18	0.024	0.024	0.307	0.757712	SANTIGA	2.14825	41.5187	8210
1	299	2011-04-04	1.313	0.18	0.024	0.024	0.307	0.757712	SANTIGA	2.14825	41.5187	8210
1	300	2011-04-05	1.315	0.18	0.024	0.024	0.307	0.759407	SANTIGA	2.14825	41.5187	8210
1	301	2011-04-06	1.317	0.18	0.024	0.024	0.307	0.761102	SANTIGA	2.14825	41.5187	8210
1	302	2011-04-07	1.317	0.18	0.024	0.024	0.307	0.761102	SANTIGA	2.14825	41.5187	8210
1	303	2011-04-08	1.317	0.18	0.024	0.024	0.307	0.761102	SANTIGA	2.14825	41.5187	8210
1	304	2011-04-09	1.317	0.18	0.024	0.024	0.307	0.761102	SANTIGA	2.14825	41.5187	8210
1	305	2011-04-10	1.317	0.18	0.024	0.024	0.307	0.761102	SANTIGA	2.14825	41.5187	8210
1	306	2011-04-11	1.317	0.18	0.024	0.024	0.307	0.761102	SANTIGA	2.14825	41.5187	8210
1	307	2011-04-12	1.338	0.18	0.024	0.024	0.307	0.778898	SANTIGA	2.14825	41.5187	8210
1	308	2011-04-13	1.338	0.18	0.024	0.024	0.307	0.778898	SANTIGA	2.14825	41.5187	8210
1	309	2011-04-14	1.338	0.18	0.024	0.024	0.307	0.778898	SANTIGA	2.14825	41.5187	8210
1	310	2011-04-15	1.338	0.18	0.024	0.024	0.307	0.778898	SANTIGA	2.14825	41.5187	8210
1	311	2011-04-16	1.328	0.18	0.024	0.024	0.307	0.770424	SANTIGA	2.14825	41.5187	8210
1	312	2011-04-17	1.328	0.18	0.024	0.024	0.307	0.770424	SANTIGA	2.14825	41.5187	8210
1	313	2011-04-18	1.328	0.18	0.024	0.024	0.307	0.770424	SANTIGA	2.14825	41.5187	8210
1	314	2011-04-19	1.328	0.18	0.024	0.024	0.307	0.770424	SANTIGA	2.14825	41.5187	8210
1	315	2011-04-20	1.328	0.18	0.024	0.024	0.307	0.770424	SANTIGA	2.14825	41.5187	8210
1	316	2011-04-21	1.328	0.18	0.024	0.024	0.307	0.770424	SANTIGA	2.14825	41.5187	8210
1	317	2011-04-22	1.328	0.18	0.024	0.024	0.307	0.770424	SANTIGA	2.14825	41.5187	8210
1	318	2011-04-23	1.328	0.18	0.024	0.024	0.307	0.770424	SANTIGA	2.14825	41.5187	8210
1	319	2011-04-24	1.328	0.18	0.024	0.024	0.307	0.770424	SANTIGA	2.14825	41.5187	8210
1	320	2011-04-25	1.328	0.18	0.024	0.024	0.307	0.770424	SANTIGA	2.14825	41.5187	8210
1	321	2011-04-26	1.328	0.18	0.024	0.024	0.307	0.770424	SANTIGA	2.14825	41.5187	8210
1	322	2011-04-27	1.308	0.18	0.024	0.024	0.307	0.753475	SANTIGA	2.14825	41.5187	8210
1	323	2011-04-28	1.308	0.18	0.024	0.024	0.307	0.753475	SANTIGA	2.14825	41.5187	8210
1	324	2011-04-29	1.308	0.18	0.024	0.024	0.307	0.753475	SANTIGA	2.14825	41.5187	8210
1	325	2011-04-30	1.308	0.18	0.024	0.024	0.307	0.753475	SANTIGA	2.14825	41.5187	8210
1	326	2011-05-01	1.308	0.18	0.024	0.024	0.307	0.753475	SANTIGA	2.14825	41.5187	8210
1	327	2011-05-02	1.308	0.18	0.024	0.024	0.307	0.753475	SANTIGA	2.14825	41.5187	8210
1	328	2011-05-03	1.308	0.18	0.024	0.024	0.307	0.753475	SANTIGA	2.14825	41.5187	8210
1	329	2011-05-04	1.308	0.18	0.024	0.024	0.307	0.753475	SANTIGA	2.14825	41.5187	8210
1	330	2011-05-05	1.308	0.18	0.024	0.024	0.307	0.753475	SANTIGA	2.14825	41.5187	8210
1	331	2011-05-06	1.308	0.18	0.024	0.024	0.307	0.753475	SANTIGA	2.14825	41.5187	8210
1	332	2011-05-07	1.242	0.18	0.024	0.024	0.307	0.697542	SANTIGA	2.14825	41.5187	8210
1	333	2011-05-08	1.242	0.18	0.024	0.024	0.307	0.697542	SANTIGA	2.14825	41.5187	8210
1	334	2011-05-09	1.242	0.18	0.024	0.024	0.307	0.697542	SANTIGA	2.14825	41.5187	8210
1	335	2011-05-10	1.242	0.18	0.024	0.024	0.307	0.697542	SANTIGA	2.14825	41.5187	8210
1	336	2011-05-11	1.247	0.18	0.024	0.024	0.307	0.70178	SANTIGA	2.14825	41.5187	8210
1	337	2011-05-12	1.261	0.18	0.024	0.024	0.307	0.713644	SANTIGA	2.14825	41.5187	8210
1	338	2011-05-13	1.261	0.18	0.024	0.024	0.307	0.713644	SANTIGA	2.14825	41.5187	8210
1	339	2011-05-14	1.253	0.18	0.024	0.024	0.307	0.706864	SANTIGA	2.14825	41.5187	8210
1	340	2011-05-15	1.253	0.18	0.024	0.024	0.307	0.706864	SANTIGA	2.14825	41.5187	8210
1	341	2011-05-16	1.253	0.18	0.024	0.024	0.307	0.706864	SANTIGA	2.14825	41.5187	8210
1	342	2011-05-17	1.253	0.18	0.024	0.024	0.307	0.706864	SANTIGA	2.14825	41.5187	8210
1	343	2011-05-18	1.253	0.18	0.024	0.024	0.307	0.706864	SANTIGA	2.14825	41.5187	8210
1	344	2011-05-19	1.245	0.18	0.024	0.024	0.307	0.700085	SANTIGA	2.14825	41.5187	8210
1	345	2011-05-20	1.245	0.18	0.024	0.024	0.307	0.700085	SANTIGA	2.14825	41.5187	8210
1	346	2011-05-21	1.25	0.18	0.024	0.024	0.307	0.704322	SANTIGA	2.14825	41.5187	8210
1	347	2011-05-22	1.25	0.18	0.024	0.024	0.307	0.704322	SANTIGA	2.14825	41.5187	8210
1	348	2011-05-23	1.25	0.18	0.024	0.024	0.307	0.704322	SANTIGA	2.14825	41.5187	8210
1	349	2011-05-24	1.25	0.18	0.024	0.024	0.307	0.704322	SANTIGA	2.14825	41.5187	8210
1	350	2011-05-25	1.255	0.18	0.024	0.024	0.307	0.708559	SANTIGA	2.14825	41.5187	8210
1	351	2011-05-26	1.255	0.18	0.024	0.024	0.307	0.708559	SANTIGA	2.14825	41.5187	8210
1	352	2011-05-27	1.255	0.18	0.024	0.024	0.307	0.708559	SANTIGA	2.14825	41.5187	8210
1	353	2011-05-28	1.255	0.18	0.024	0.024	0.307	0.708559	SANTIGA	2.14825	41.5187	8210
1	354	2011-05-29	1.255	0.18	0.024	0.024	0.307	0.708559	SANTIGA	2.14825	41.5187	8210
1	355	2011-05-30	1.255	0.18	0.024	0.024	0.307	0.708559	SANTIGA	2.14825	41.5187	8210
1	356	2011-05-31	1.277	0.18	0.024	0.024	0.307	0.727203	SANTIGA	2.14825	41.5187	8210
1	357	2011-06-01	1.277	0.18	0.024	0.024	0.307	0.727203	SANTIGA	2.14825	41.5187	8210
1	358	2011-06-02	1.277	0.18	0.024	0.024	0.307	0.727203	SANTIGA	2.14825	41.5187	8210
1	359	2011-06-03	1.283	0.18	0.024	0.024	0.307	0.732288	SANTIGA	2.14825	41.5187	8210
1	360	2011-06-04	1.271	0.18	0.024	0.024	0.307	0.722119	SANTIGA	2.14825	41.5187	8210
1	361	2011-06-05	1.271	0.18	0.024	0.024	0.307	0.722119	SANTIGA	2.14825	41.5187	8210
1	362	2011-06-06	1.271	0.18	0.024	0.024	0.307	0.722119	SANTIGA	2.14825	41.5187	8210
1	363	2011-06-07	1.271	0.18	0.024	0.024	0.307	0.722119	SANTIGA	2.14825	41.5187	8210
1	364	2011-06-08	1.271	0.18	0.024	0.024	0.307	0.722119	SANTIGA	2.14825	41.5187	8210
1	365	2011-06-09	1.271	0.18	0.024	0.024	0.307	0.722119	SANTIGA	2.14825	41.5187	8210
1	366	2011-06-10	1.271	0.18	0.024	0.024	0.307	0.722119	SANTIGA	2.14825	41.5187	8210
1	367	2011-06-11	1.271	0.18	0.024	0.024	0.307	0.722119	SANTIGA	2.14825	41.5187	8210
1	368	2011-06-12	1.271	0.18	0.024	0.024	0.307	0.722119	SANTIGA	2.14825	41.5187	8210
1	369	2011-06-13	1.271	0.18	0.024	0.024	0.307	0.722119	SANTIGA	2.14825	41.5187	8210
1	370	2011-06-14	1.271	0.18	0.024	0.024	0.307	0.722119	SANTIGA	2.14825	41.5187	8210
1	371	2011-06-15	1.301	0.18	0.024	0.024	0.307	0.747542	SANTIGA	2.14825	41.5187	8210
1	372	2011-06-16	1.301	0.18	0.024	0.024	0.307	0.747542	SANTIGA	2.14825	41.5187	8210
1	373	2011-06-17	1.301	0.18	0.024	0.024	0.307	0.747542	SANTIGA	2.14825	41.5187	8210
1	374	2011-06-18	1.301	0.18	0.024	0.024	0.307	0.747542	SANTIGA	2.14825	41.5187	8210
1	375	2011-06-19	1.301	0.18	0.024	0.024	0.307	0.747542	SANTIGA	2.14825	41.5187	8210
1	376	2011-06-20	1.301	0.18	0.024	0.024	0.307	0.747542	SANTIGA	2.14825	41.5187	8210
1	377	2011-06-21	1.286	0.18	0.024	0.024	0.307	0.734831	SANTIGA	2.14825	41.5187	8210
1	378	2011-06-22	1.286	0.18	0.024	0.024	0.307	0.734831	SANTIGA	2.14825	41.5187	8210
1	379	2011-06-23	1.286	0.18	0.024	0.024	0.307	0.734831	SANTIGA	2.14825	41.5187	8210
1	380	2011-06-24	1.286	0.18	0.024	0.024	0.307	0.734831	SANTIGA	2.14825	41.5187	8210
1	381	2011-06-25	1.286	0.18	0.024	0.024	0.307	0.734831	SANTIGA	2.14825	41.5187	8210
1	382	2011-06-26	1.286	0.18	0.024	0.024	0.307	0.734831	SANTIGA	2.14825	41.5187	8210
1	383	2011-06-27	1.286	0.18	0.024	0.024	0.307	0.734831	SANTIGA	2.14825	41.5187	8210
1	384	2011-06-28	1.239	0.18	0.024	0.024	0.307	0.695	SANTIGA	2.14825	41.5187	8210
1	385	2011-06-29	1.239	0.18	0.024	0.024	0.307	0.695	SANTIGA	2.14825	41.5187	8210
1	386	2011-06-30	1.231	0.18	0.024	0.024	0.307	0.68822	SANTIGA	2.14825	41.5187	8210
1	387	2011-07-01	1.231	0.18	0.024	0.024	0.307	0.68822	SANTIGA	2.14825	41.5187	8210
1	388	2011-07-02	1.231	0.18	0.024	0.024	0.307	0.68822	SANTIGA	2.14825	41.5187	8210
1	389	2011-07-03	1.231	0.18	0.024	0.024	0.307	0.68822	SANTIGA	2.14825	41.5187	8210
1	390	2011-07-04	1.231	0.18	0.024	0.024	0.307	0.68822	SANTIGA	2.14825	41.5187	8210
1	391	2011-07-05	1.231	0.18	0.024	0.024	0.307	0.68822	SANTIGA	2.14825	41.5187	8210
1	392	2011-07-06	1.231	0.18	0.024	0.024	0.307	0.68822	SANTIGA	2.14825	41.5187	8210
1	393	2011-07-07	1.237	0.18	0.024	0.024	0.307	0.693305	SANTIGA	2.14825	41.5187	8210
1	394	2011-07-08	1.254	0.18	0.024	0.024	0.307	0.707712	SANTIGA	2.14825	41.5187	8210
1	395	2011-07-09	1.265	0.18	0.024	0.024	0.307	0.717034	SANTIGA	2.14825	41.5187	8210
1	396	2011-07-10	1.265	0.18	0.024	0.024	0.307	0.717034	SANTIGA	2.14825	41.5187	8210
1	397	2011-07-11	1.265	0.18	0.024	0.024	0.307	0.717034	SANTIGA	2.14825	41.5187	8210
1	398	2011-07-12	1.265	0.18	0.024	0.024	0.307	0.717034	SANTIGA	2.14825	41.5187	8210
1	399	2011-07-13	1.265	0.18	0.024	0.024	0.307	0.717034	SANTIGA	2.14825	41.5187	8210
1	400	2011-07-14	1.265	0.18	0.024	0.024	0.307	0.717034	SANTIGA	2.14825	41.5187	8210
1	401	2011-07-15	1.265	0.18	0.024	0.024	0.307	0.717034	SANTIGA	2.14825	41.5187	8210
1	402	2011-07-16	1.265	0.18	0.024	0.024	0.307	0.717034	SANTIGA	2.14825	41.5187	8210
1	403	2011-07-17	1.265	0.18	0.024	0.024	0.307	0.717034	SANTIGA	2.14825	41.5187	8210
1	404	2011-07-18	1.265	0.18	0.024	0.024	0.307	0.717034	SANTIGA	2.14825	41.5187	8210
1	405	2011-07-19	1.265	0.18	0.024	0.024	0.307	0.717034	SANTIGA	2.14825	41.5187	8210
1	406	2011-07-20	1.284	0.18	0.024	0.024	0.307	0.733136	SANTIGA	2.14825	41.5187	8210
1	407	2011-07-21	1.284	0.18	0.024	0.024	0.307	0.733136	SANTIGA	2.14825	41.5187	8210
1	408	2011-07-22	1.284	0.18	0.024	0.024	0.307	0.733136	SANTIGA	2.14825	41.5187	8210
1	409	2011-07-23	1.284	0.18	0.024	0.024	0.307	0.733136	SANTIGA	2.14825	41.5187	8210
1	410	2011-07-24	1.284	0.18	0.024	0.024	0.307	0.733136	SANTIGA	2.14825	41.5187	8210
1	411	2011-07-25	1.27	0.18	0.024	0.024	0.307	0.721271	SANTIGA	2.14825	41.5187	8210
1	412	2011-07-26	1.27	0.18	0.024	0.024	0.307	0.721271	SANTIGA	2.14825	41.5187	8210
1	413	2011-07-27	1.27	0.18	0.024	0.024	0.307	0.721271	SANTIGA	2.14825	41.5187	8210
1	414	2011-07-28	1.27	0.18	0.024	0.024	0.307	0.721271	SANTIGA	2.14825	41.5187	8210
1	415	2011-07-29	1.27	0.18	0.024	0.024	0.307	0.721271	SANTIGA	2.14825	41.5187	8210
1	416	2011-07-30	1.27	0.18	0.024	0.024	0.307	0.721271	SANTIGA	2.14825	41.5187	8210
1	417	2011-07-31	1.27	0.18	0.024	0.024	0.307	0.721271	SANTIGA	2.14825	41.5187	8210
1	418	2011-08-01	1.27	0.18	0.024	0.024	0.307	0.721271	SANTIGA	2.14825	41.5187	8210
1	419	2011-08-02	1.27	0.18	0.024	0.024	0.307	0.721271	SANTIGA	2.14825	41.5187	8210
1	420	2011-08-03	1.27	0.18	0.024	0.024	0.307	0.721271	SANTIGA	2.14825	41.5187	8210
1	421	2011-08-04	1.274	0.18	0.024	0.024	0.307	0.724661	SANTIGA	2.14825	41.5187	8210
1	422	2011-08-05	1.274	0.18	0.024	0.024	0.307	0.724661	SANTIGA	2.14825	41.5187	8210
1	423	2011-08-06	1.274	0.18	0.024	0.024	0.307	0.724661	SANTIGA	2.14825	41.5187	8210
1	424	2011-08-07	1.274	0.18	0.024	0.024	0.307	0.724661	SANTIGA	2.14825	41.5187	8210
1	425	2011-08-08	1.274	0.18	0.024	0.024	0.307	0.724661	SANTIGA	2.14825	41.5187	8210
1	426	2011-08-09	1.2586	0.18	0.024	0.024	0.307	0.711612	SANTIGA	2.14825	41.5187	8210
1	427	2011-08-10	1.243	0.18	0.024	0.024	0.307	0.69839	SANTIGA	2.14825	41.5187	8210
1	428	2011-08-11	1.235	0.18	0.024	0.024	0.307	0.69161	SANTIGA	2.14825	41.5187	8210
1	429	2011-08-12	1.22756	0.18	0.024	0.024	0.307	0.685303	SANTIGA	2.14825	41.5187	8210
1	430	2011-08-13	1.22	0.18	0.024	0.024	0.307	0.678898	SANTIGA	2.14825	41.5187	8210
1	431	2011-08-14	1.22	0.18	0.024	0.024	0.307	0.678898	SANTIGA	2.14825	41.5187	8210
1	432	2011-08-15	1.22	0.18	0.024	0.024	0.307	0.678898	SANTIGA	2.14825	41.5187	8210
1	433	2011-08-16	1.22	0.18	0.024	0.024	0.307	0.678898	SANTIGA	2.14825	41.5187	8210
1	434	2011-08-17	1.224	0.18	0.024	0.024	0.307	0.682288	SANTIGA	2.14825	41.5187	8210
1	435	2011-08-18	1.224	0.18	0.024	0.024	0.307	0.682288	SANTIGA	2.14825	41.5187	8210
1	436	2011-08-19	1.224	0.18	0.024	0.024	0.307	0.682288	SANTIGA	2.14825	41.5187	8210
1	437	2011-08-20	1.22501	0.18	0.024	0.024	0.307	0.683145	SANTIGA	2.14825	41.5187	8210
1	438	2011-08-21	1.226	0.18	0.024	0.024	0.307	0.683983	SANTIGA	2.14825	41.5187	8210
1	439	2011-08-22	1.226	0.18	0.024	0.024	0.307	0.683983	SANTIGA	2.14825	41.5187	8210
1	440	2011-08-23	1.223	0.18	0.024	0.024	0.307	0.681441	SANTIGA	2.14825	41.5187	8210
1	441	2011-08-24	1.223	0.18	0.024	0.024	0.307	0.681441	SANTIGA	2.14825	41.5187	8210
1	442	2011-08-25	1.223	0.18	0.024	0.024	0.307	0.681441	SANTIGA	2.14825	41.5187	8210
1	443	2011-08-26	1.231	0.18	0.024	0.024	0.307	0.68822	SANTIGA	2.14825	41.5187	8210
1	444	2011-08-27	1.231	0.18	0.024	0.024	0.307	0.68822	SANTIGA	2.14825	41.5187	8210
1	445	2011-08-28	1.231	0.18	0.024	0.024	0.307	0.68822	SANTIGA	2.14825	41.5187	8210
1	446	2011-08-29	1.231	0.18	0.024	0.024	0.307	0.68822	SANTIGA	2.14825	41.5187	8210
1	447	2011-08-30	1.237	0.18	0.024	0.024	0.307	0.693305	SANTIGA	2.14825	41.5187	8210
1	448	2011-08-31	1.237	0.18	0.024	0.024	0.307	0.693305	SANTIGA	2.14825	41.5187	8210
1	449	2011-09-01	1.251	0.18	0.024	0.024	0.307	0.70517	SANTIGA	2.14825	41.5187	8210
1	450	2011-09-02	1.251	0.18	0.024	0.024	0.307	0.70517	SANTIGA	2.14825	41.5187	8210
1	451	2011-09-03	1.253	0.18	0.024	0.024	0.307	0.706864	SANTIGA	2.14825	41.5187	8210
1	452	2011-09-04	1.253	0.18	0.024	0.024	0.307	0.706864	SANTIGA	2.14825	41.5187	8210
1	453	2011-09-05	1.253	0.18	0.024	0.024	0.307	0.706864	SANTIGA	2.14825	41.5187	8210
1	454	2011-09-06	1.253	0.18	0.024	0.024	0.307	0.706864	SANTIGA	2.14825	41.5187	8210
1	455	2011-09-07	1.253	0.18	0.024	0.024	0.307	0.706864	SANTIGA	2.14825	41.5187	8210
1	456	2011-09-08	1.253	0.18	0.024	0.024	0.307	0.706864	SANTIGA	2.14825	41.5187	8210
1	457	2011-09-09	1.273	0.18	0.024	0.024	0.307	0.723813	SANTIGA	2.14825	41.5187	8210
1	458	2011-09-10	1.273	0.18	0.024	0.024	0.307	0.723813	SANTIGA	2.14825	41.5187	8210
1	459	2011-09-11	1.273	0.18	0.024	0.024	0.307	0.723813	SANTIGA	2.14825	41.5187	8210
1	460	2011-09-12	1.273	0.18	0.024	0.024	0.307	0.723813	SANTIGA	2.14825	41.5187	8210
1	461	2011-09-13	1.273	0.18	0.024	0.024	0.307	0.723813	SANTIGA	2.14825	41.5187	8210
1	462	2011-09-14	1.266	0.18	0.024	0.024	0.307	0.717881	SANTIGA	2.14825	41.5187	8210
1	463	2011-09-15	1.266	0.18	0.024	0.024	0.307	0.717881	SANTIGA	2.14825	41.5187	8210
1	464	2011-09-16	1.266	0.18	0.024	0.024	0.307	0.717881	SANTIGA	2.14825	41.5187	8210
1	465	2011-09-17	1.266	0.18	0.024	0.024	0.307	0.717881	SANTIGA	2.14825	41.5187	8210
1	466	2011-09-18	1.266	0.18	0.024	0.024	0.307	0.717881	SANTIGA	2.14825	41.5187	8210
1	467	2011-09-19	1.266	0.18	0.024	0.024	0.307	0.717881	SANTIGA	2.14825	41.5187	8210
1	468	2011-09-20	1.266	0.18	0.024	0.024	0.307	0.717881	SANTIGA	2.14825	41.5187	8210
1	469	2011-09-21	1.271	0.18	0.024	0.024	0.307	0.722119	SANTIGA	2.14825	41.5187	8210
1	470	2011-09-22	1.271	0.18	0.024	0.024	0.307	0.722119	SANTIGA	2.14825	41.5187	8210
1	471	2011-09-23	1.271	0.18	0.024	0.024	0.307	0.722119	SANTIGA	2.14825	41.5187	8210
1	472	2011-09-24	1.26728	0.18	0.024	0.024	0.307	0.718964	SANTIGA	2.14825	41.5187	8210
1	473	2011-09-25	1.2635	0.18	0.024	0.024	0.307	0.715765	SANTIGA	2.14825	41.5187	8210
1	474	2011-09-26	1.25973	0.18	0.024	0.024	0.307	0.712569	SANTIGA	2.14825	41.5187	8210
1	475	2011-09-27	1.256	0.18	0.024	0.024	0.307	0.709407	SANTIGA	2.14825	41.5187	8210
1	476	2011-09-28	1.256	0.18	0.024	0.024	0.307	0.709407	SANTIGA	2.14825	41.5187	8210
1	477	2011-09-29	1.26	0.18	0.024	0.024	0.307	0.712797	SANTIGA	2.14825	41.5187	8210
1	478	2011-09-30	1.26	0.18	0.024	0.024	0.307	0.712797	SANTIGA	2.14825	41.5187	8210
1	479	2011-10-01	1.26	0.18	0.024	0.024	0.307	0.712797	SANTIGA	2.14825	41.5187	8210
1	480	2011-10-02	1.26	0.18	0.024	0.024	0.307	0.712797	SANTIGA	2.14825	41.5187	8210
1	481	2011-10-03	1.26	0.18	0.024	0.024	0.307	0.712797	SANTIGA	2.14825	41.5187	8210
1	482	2011-10-04	1.26	0.18	0.024	0.024	0.307	0.712797	SANTIGA	2.14825	41.5187	8210
1	483	2011-10-05	1.26	0.18	0.024	0.024	0.307	0.712797	SANTIGA	2.14825	41.5187	8210
1	484	2011-10-06	1.26	0.18	0.024	0.024	0.307	0.712797	SANTIGA	2.14825	41.5187	8210
1	485	2011-10-07	1.26	0.18	0.024	0.024	0.307	0.712797	SANTIGA	2.14825	41.5187	8210
1	486	2011-10-08	1.255	0.18	0.024	0.024	0.307	0.708559	SANTIGA	2.14825	41.5187	8210
1	487	2011-10-09	1.255	0.18	0.024	0.024	0.307	0.708559	SANTIGA	2.14825	41.5187	8210
1	488	2011-10-10	1.255	0.18	0.024	0.024	0.307	0.708559	SANTIGA	2.14825	41.5187	8210
1	489	2011-10-11	1.263	0.18	0.024	0.024	0.307	0.715339	SANTIGA	2.14825	41.5187	8210
1	490	2011-10-12	1.269	0.18	0.024	0.024	0.307	0.720424	SANTIGA	2.14825	41.5187	8210
1	491	2011-10-13	1.269	0.18	0.024	0.024	0.307	0.720424	SANTIGA	2.14825	41.5187	8210
1	492	2011-10-14	1.269	0.18	0.024	0.024	0.307	0.720424	SANTIGA	2.14825	41.5187	8210
1	493	2011-10-15	1.269	0.18	0.024	0.024	0.307	0.720424	SANTIGA	2.14825	41.5187	8210
1	494	2011-10-16	1.269	0.18	0.024	0.024	0.307	0.720424	SANTIGA	2.14825	41.5187	8210
1	495	2011-10-17	1.269	0.18	0.024	0.024	0.307	0.720424	SANTIGA	2.14825	41.5187	8210
1	496	2011-10-18	1.288	0.18	0.024	0.024	0.307	0.736525	SANTIGA	2.14825	41.5187	8210
1	497	2011-10-19	1.28869	0.18	0.024	0.024	0.307	0.737106	SANTIGA	2.14825	41.5187	8210
1	498	2011-10-20	1.28935	0.18	0.024	0.024	0.307	0.737668	SANTIGA	2.14825	41.5187	8210
1	499	2011-10-21	1.29007	0.18	0.024	0.024	0.307	0.738279	SANTIGA	2.14825	41.5187	8210
1	500	2011-10-22	1.29079	0.18	0.024	0.024	0.307	0.738889	SANTIGA	2.14825	41.5187	8210
1	501	2011-10-23	1.29151	0.18	0.024	0.024	0.307	0.739503	SANTIGA	2.14825	41.5187	8210
1	502	2011-10-24	1.29226	0.18	0.024	0.024	0.307	0.740134	SANTIGA	2.14825	41.5187	8210
1	503	2011-10-25	1.293	0.18	0.024	0.024	0.307	0.740763	SANTIGA	2.14825	41.5187	8210
1	504	2011-10-26	1.293	0.18	0.024	0.024	0.307	0.740763	SANTIGA	2.14825	41.5187	8210
1	505	2011-10-27	1.293	0.18	0.024	0.024	0.307	0.740763	SANTIGA	2.14825	41.5187	8210
1	506	2011-10-28	1.293	0.18	0.024	0.024	0.307	0.740763	SANTIGA	2.14825	41.5187	8210
1	507	2011-10-29	1.293	0.18	0.024	0.024	0.307	0.740763	SANTIGA	2.14825	41.5187	8210
1	508	2011-10-30	1.293	0.18	0.024	0.024	0.307	0.740763	SANTIGA	2.14825	41.5187	8210
1	509	2011-10-31	1.293	0.18	0.024	0.024	0.307	0.740763	SANTIGA	2.14825	41.5187	8210
1	510	2011-11-01	1.293	0.18	0.024	0.024	0.307	0.740763	SANTIGA	2.14825	41.5187	8210
1	511	2011-11-02	1.293	0.18	0.024	0.024	0.307	0.740763	SANTIGA	2.14825	41.5187	8210
1	512	2011-11-03	1.293	0.18	0.024	0.024	0.307	0.740763	SANTIGA	2.14825	41.5187	8210
1	513	2011-11-04	1.299	0.18	0.024	0.024	0.307	0.745847	SANTIGA	2.14825	41.5187	8210
1	514	2011-11-05	1.299	0.18	0.024	0.024	0.307	0.745847	SANTIGA	2.14825	41.5187	8210
1	515	2011-11-06	1.299	0.18	0.024	0.024	0.307	0.745847	SANTIGA	2.14825	41.5187	8210
1	516	2011-11-07	1.299	0.18	0.024	0.024	0.307	0.745847	SANTIGA	2.14825	41.5187	8210
1	517	2011-11-08	1.299	0.18	0.024	0.024	0.307	0.745847	SANTIGA	2.14825	41.5187	8210
1	518	2011-11-09	1.299	0.18	0.024	0.024	0.307	0.745847	SANTIGA	2.14825	41.5187	8210
1	519	2011-11-10	1.299	0.18	0.024	0.024	0.307	0.745847	SANTIGA	2.14825	41.5187	8210
1	520	2011-11-11	1.316	0.18	0.024	0.024	0.307	0.760254	SANTIGA	2.14825	41.5187	8210
1	521	2011-11-12	1.316	0.18	0.024	0.024	0.307	0.760254	SANTIGA	2.14825	41.5187	8210
1	522	2011-11-13	1.316	0.18	0.024	0.024	0.307	0.760254	SANTIGA	2.14825	41.5187	8210
1	523	2011-11-14	1.314	0.18	0.024	0.024	0.307	0.758559	SANTIGA	2.14825	41.5187	8210
1	524	2011-11-15	1.326	0.18	0.024	0.024	0.307	0.768729	SANTIGA	2.14825	41.5187	8210
1	525	2011-11-16	1.326	0.18	0.024	0.024	0.307	0.768729	SANTIGA	2.14825	41.5187	8210
1	526	2011-11-17	1.326	0.18	0.024	0.024	0.307	0.768729	SANTIGA	2.14825	41.5187	8210
1	527	2011-11-18	1.326	0.18	0.024	0.024	0.307	0.768729	SANTIGA	2.14825	41.5187	8210
1	528	2011-11-19	1.326	0.18	0.024	0.024	0.307	0.768729	SANTIGA	2.14825	41.5187	8210
1	529	2011-11-20	1.326	0.18	0.024	0.024	0.307	0.768729	SANTIGA	2.14825	41.5187	8210
1	530	2011-11-21	1.326	0.18	0.024	0.024	0.307	0.768729	SANTIGA	2.14825	41.5187	8210
1	531	2011-11-22	1.326	0.18	0.024	0.024	0.307	0.768729	SANTIGA	2.14825	41.5187	8210
1	532	2011-11-23	1.326	0.18	0.024	0.024	0.307	0.768729	SANTIGA	2.14825	41.5187	8210
1	533	2011-11-24	1.291	0.18	0.024	0.024	0.307	0.739068	SANTIGA	2.14825	41.5187	8210
1	534	2011-11-25	1.291	0.18	0.024	0.024	0.307	0.739068	SANTIGA	2.14825	41.5187	8210
1	535	2011-11-26	1.293	0.18	0.024	0.024	0.307	0.740763	SANTIGA	2.14825	41.5187	8210
1	536	2011-11-27	1.293	0.18	0.024	0.024	0.307	0.740763	SANTIGA	2.14825	41.5187	8210
1	537	2011-11-28	1.293	0.18	0.024	0.024	0.307	0.740763	SANTIGA	2.14825	41.5187	8210
1	538	2011-11-29	1.293	0.18	0.024	0.024	0.307	0.740763	SANTIGA	2.14825	41.5187	8210
1	539	2011-11-30	1.293	0.18	0.024	0.024	0.307	0.740763	SANTIGA	2.14825	41.5187	8210
1	540	2011-12-01	1.293	0.18	0.024	0.024	0.307	0.740763	SANTIGA	2.14825	41.5187	8210
1	541	2011-12-02	1.307	0.18	0.024	0.024	0.307	0.752627	SANTIGA	2.14825	41.5187	8210
1	542	2011-12-03	1.307	0.18	0.024	0.024	0.307	0.752627	SANTIGA	2.14825	41.5187	8210
1	543	2011-12-04	1.307	0.18	0.024	0.024	0.307	0.752627	SANTIGA	2.14825	41.5187	8210
1	544	2011-12-05	1.307	0.18	0.024	0.024	0.307	0.752627	SANTIGA	2.14825	41.5187	8210
1	545	2011-12-06	1.307	0.18	0.024	0.024	0.307	0.752627	SANTIGA	2.14825	41.5187	8210
1	546	2011-12-07	1.307	0.18	0.024	0.024	0.307	0.752627	SANTIGA	2.14825	41.5187	8210
1	547	2011-12-08	1.307	0.18	0.024	0.024	0.307	0.752627	SANTIGA	2.14825	41.5187	8210
1	548	2011-12-09	1.307	0.18	0.024	0.024	0.307	0.752627	SANTIGA	2.14825	41.5187	8210
1	549	2011-12-10	1.307	0.18	0.024	0.024	0.307	0.752627	SANTIGA	2.14825	41.5187	8210
1	550	2011-12-11	1.307	0.18	0.024	0.024	0.307	0.752627	SANTIGA	2.14825	41.5187	8210
1	551	2011-12-12	1.307	0.18	0.024	0.024	0.307	0.752627	SANTIGA	2.14825	41.5187	8210
1	552	2011-12-13	1.307	0.18	0.024	0.024	0.307	0.752627	SANTIGA	2.14825	41.5187	8210
1	553	2011-12-14	1.307	0.18	0.024	0.024	0.307	0.752627	SANTIGA	2.14825	41.5187	8210
1	554	2011-12-15	1.294	0.18	0.024	0.024	0.307	0.74161	SANTIGA	2.14825	41.5187	8210
1	555	2011-12-16	1.294	0.18	0.024	0.024	0.307	0.74161	SANTIGA	2.14825	41.5187	8210
1	556	2011-12-17	1.294	0.18	0.024	0.024	0.307	0.74161	SANTIGA	2.14825	41.5187	8210
1	557	2011-12-18	1.294	0.18	0.024	0.024	0.307	0.74161	SANTIGA	2.14825	41.5187	8210
1	558	2011-12-19	1.294	0.18	0.024	0.024	0.307	0.74161	SANTIGA	2.14825	41.5187	8210
1	559	2011-12-20	1.294	0.18	0.024	0.024	0.307	0.74161	SANTIGA	2.14825	41.5187	8210
1	560	2011-12-21	1.294	0.18	0.024	0.024	0.307	0.74161	SANTIGA	2.14825	41.5187	8210
1	561	2011-12-22	1.294	0.18	0.024	0.024	0.307	0.74161	SANTIGA	2.14825	41.5187	8210
1	562	2011-12-23	1.288	0.18	0.024	0.024	0.307	0.736525	SANTIGA	2.14825	41.5187	8210
1	563	2011-12-24	1.29001	0.18	0.024	0.024	0.307	0.738226	SANTIGA	2.14825	41.5187	8210
1	564	2011-12-25	1.292	0.18	0.024	0.024	0.307	0.739915	SANTIGA	2.14825	41.5187	8210
1	565	2011-12-26	1.292	0.18	0.024	0.024	0.307	0.739915	SANTIGA	2.14825	41.5187	8210
1	566	2011-12-27	1.292	0.18	0.024	0.024	0.307	0.739915	SANTIGA	2.14825	41.5187	8210
1	567	2011-12-28	1.292	0.18	0.024	0.024	0.307	0.739915	SANTIGA	2.14825	41.5187	8210
1	568	2011-12-29	1.292	0.18	0.024	0.024	0.307	0.739915	SANTIGA	2.14825	41.5187	8210
1	569	2011-12-30	1.292	0.18	0.024	0.024	0.307	0.739915	SANTIGA	2.14825	41.5187	8210
1	570	2011-12-31	1.292	0.18	0.024	0.024	0.307	0.739915	SANTIGA	2.14825	41.5187	8210
1	571	2012-01-01	1.292	0.18	0.024	0.024	0.307	0.739915	SANTIGA	2.14825	41.5187	8210
1	572	2012-01-02	1.292	0.18	0.024	0.024	0.307	0.739915	SANTIGA	2.14825	41.5187	8210
1	573	2012-01-03	1.292	0.18	0.024	0.024	0.307	0.739915	SANTIGA	2.14825	41.5187	8210
1	574	2012-01-04	1.292	0.18	0.024	0.024	0.307	0.739915	SANTIGA	2.14825	41.5187	8210
1	575	2012-01-05	1.292	0.18	0.024	0.024	0.307	0.739915	SANTIGA	2.14825	41.5187	8210
1	576	2012-01-06		0.18	0.024	0.024	0.307		SANTIGA	2.14825	41.5187	8210
1	577	2012-01-07		0.18	0.024	0.024	0.307	0.78822	SANTIGA	2.14825	41.5187	8210
1	578	2012-01-08		0.18	0.024	0.024	0.307	0.78822	SANTIGA	2.14825	41.5187	8210
1	579	2012-01-09		0.18	0.024	0.024	0.307	0.78822	SANTIGA	2.14825	41.5187	8210
1	580	2012-01-10	1.349	0.18	0.024	0.024	0.307	0.78822	SANTIGA	2.14825	41.5187	8210
1	581	2012-01-11	1.349	0.18	0.024	0.024	0.307	0.78822	SANTIGA	2.14825	41.5187	8210
1	582	2012-01-12	1.35449	0.18	0.024	0.024	0.307	0.792871	SANTIGA	2.14825	41.5187	8210
1	583	2012-01-13	1.36	0.18	0.024	0.024	0.307	0.797542	SANTIGA	2.14825	41.5187	8210
1	584	2012-01-14	1.36	0.18	0.024	0.024	0.307	0.797542	SANTIGA	2.14825	41.5187	8210
1	585	2012-01-15	1.36	0.18	0.024	0.024	0.307	0.797542	SANTIGA	2.14825	41.5187	8210
1	586	2012-01-16	1.36	0.18	0.024	0.024	0.307	0.797542	SANTIGA	2.14825	41.5187	8210
1	587	2012-01-17	1.36	0.18	0.024	0.024	0.307	0.797542	SANTIGA	2.14825	41.5187	8210
1	588	2012-01-18	1.364	0.18	0.024	0.024	0.307	0.800932	SANTIGA	2.14825	41.5187	8210
1	589	2012-01-19	1.369	0.18	0.024	0.024	0.307	0.805169	SANTIGA	2.14825	41.5187	8210
1	590	2012-01-20	1.357	0.18	0.024	0.024	0.307	0.795	SANTIGA	2.14825	41.5187	8210
1	591	2012-01-21	1.357	0.18	0.024	0.024	0.307	0.795	SANTIGA	2.14825	41.5187	8210
1	592	2012-01-22	1.357	0.18	0.024	0.024	0.307	0.795	SANTIGA	2.14825	41.5187	8210
1	593	2012-01-23	1.357	0.18	0.024	0.024	0.307	0.795	SANTIGA	2.14825	41.5187	8210
1	594	2012-01-24	1.346	0.18	0.024	0.024	0.307	0.785678	SANTIGA	2.14825	41.5187	8210
1	595	2012-01-25	1.346	0.18	0.024	0.024	0.307	0.785678	SANTIGA	2.14825	41.5187	8210
1	596	2012-01-26	1.346	0.18	0.024	0.024	0.307	0.785678	SANTIGA	2.14825	41.5187	8210
1	597	2012-01-27	1.344	0.18	0.024	0.024	0.307	0.783983	SANTIGA	2.14825	41.5187	8210
1	598	2012-01-28	1.344	0.18	0.024	0.024	0.307	0.783983	SANTIGA	2.14825	41.5187	8210
1	599	2012-01-29	1.344	0.18	0.024	0.024	0.307	0.783983	SANTIGA	2.14825	41.5187	8210
1	600	2012-01-30	1.336	0.18	0.024	0.024	0.307	0.777203	SANTIGA	2.14825	41.5187	8210
1	601	2012-01-31	1.336	0.18	0.024	0.024	0.307	0.777203	SANTIGA	2.14825	41.5187	8210
1	602	2012-02-01	1.336	0.18	0.024	0.024	0.307	0.777203	SANTIGA	2.14825	41.5187	8210
1	603	2012-02-02	1.336	0.18	0.024	0.024	0.307	0.777203	SANTIGA	2.14825	41.5187	8210
1	604	2012-02-03	1.336	0.18	0.024	0.024	0.307	0.777203	SANTIGA	2.14825	41.5187	8210
1	605	2012-02-04	1.336	0.18	0.024	0.024	0.307	0.777203	SANTIGA	2.14825	41.5187	8210
1	606	2012-02-05	1.336	0.18	0.024	0.024	0.307	0.777203	SANTIGA	2.14825	41.5187	8210
1	607	2012-02-06	1.336	0.18	0.024	0.024	0.307	0.777203	SANTIGA	2.14825	41.5187	8210
1	608	2012-02-07	1.35541	0.18	0.024	0.024	0.307	0.793654	SANTIGA	2.14825	41.5187	8210
1	609	2012-02-08	1.375	0.18	0.024	0.024	0.307	0.810254	SANTIGA	2.14825	41.5187	8210
1	610	2012-02-09	1.375	0.18	0.024	0.024	0.307	0.810254	SANTIGA	2.14825	41.5187	8210
1	611	2012-02-10	1.358	0.18	0.024	0.024	0.307	0.795848	SANTIGA	2.14825	41.5187	8210
1	612	2012-02-11	1.358	0.18	0.024	0.024	0.307	0.795848	SANTIGA	2.14825	41.5187	8210
1	613	2012-02-12	1.358	0.18	0.024	0.024	0.307	0.795848	SANTIGA	2.14825	41.5187	8210
1	614	2012-02-13	1.358	0.18	0.024	0.024	0.307	0.795848	SANTIGA	2.14825	41.5187	8210
1	615	2012-02-14	1.358	0.18	0.024	0.024	0.307	0.795848	SANTIGA	2.14825	41.5187	8210
1	616	2012-02-15	1.358	0.18	0.024	0.024	0.307	0.795848	SANTIGA	2.14825	41.5187	8210
1	617	2012-02-16	1.358	0.18	0.024	0.024	0.307	0.795848	SANTIGA	2.14825	41.5187	8210
1	618	2012-02-17	1.358	0.18	0.024	0.024	0.307	0.795848	SANTIGA	2.14825	41.5187	8210
1	619	2012-02-18	1.36349	0.18	0.024	0.024	0.307	0.800499	SANTIGA	2.14825	41.5187	8210
1	620	2012-02-19	1.369	0.18	0.024	0.024	0.307	0.805169	SANTIGA	2.14825	41.5187	8210
1	621	2012-02-20	1.369	0.18	0.024	0.024	0.307	0.805169	SANTIGA	2.14825	41.5187	8210
1	622	2012-02-21	1.371	0.18	0.024	0.024	0.307	0.806864	SANTIGA	2.14825	41.5187	8210
1	623	2012-02-22	1.371	0.18	0.024	0.024	0.307	0.806864	SANTIGA	2.14825	41.5187	8210
1	624	2012-02-23	1.371	0.18	0.024	0.024	0.307	0.806864	SANTIGA	2.14825	41.5187	8210
1	625	2012-02-24	1.375	0.18	0.024	0.024	0.307	0.810252	SANTIGA	2.14825	41.5187	8210
1	626	2012-02-25	1.379	0.18	0.024	0.024	0.307	0.813644	SANTIGA	2.14825	41.5187	8210
1	627	2012-02-26	1.379	0.18	0.024	0.024	0.307	0.813644	SANTIGA	2.14825	41.5187	8210
1	628	2012-02-27	1.369	0.18	0.024	0.024	0.307	0.805169	SANTIGA	2.14825	41.5187	8210
1	629	2012-02-28	1.369	0.18	0.024	0.024	0.307	0.805169	SANTIGA	2.14825	41.5187	8210
1	630	2012-02-29	1.369	0.18	0.024	0.024	0.307	0.805169	SANTIGA	2.14825	41.5187	8210
1	631	2012-03-01	1.369	0.18	0.024	0.024	0.307	0.805169	SANTIGA	2.14825	41.5187	8210
1	632	2012-03-02	1.357	0.18	0.024	0.024	0.307	0.795	SANTIGA	2.14825	41.5187	8210
1	633	2012-03-03	1.357	0.18	0.024	0.024	0.307	0.795	SANTIGA	2.14825	41.5187	8210
1	634	2012-03-04	1.357	0.18	0.024	0.024	0.307	0.795	SANTIGA	2.14825	41.5187	8210
1	635	2012-03-05	1.357	0.18	0.024	0.024	0.307	0.795	SANTIGA	2.14825	41.5187	8210
1	636	2012-03-06	1.367	0.18	0.024	0.024	0.307	0.803474	SANTIGA	2.14825	41.5187	8210
1	637	2012-03-07	1.367	0.18	0.024	0.024	0.307	0.803474	SANTIGA	2.14825	41.5187	8210
1	638	2012-03-08	1.367	0.18	0.024	0.024	0.307	0.803474	SANTIGA	2.14825	41.5187	8210
1	639	2012-03-09	1.374	0.18	0.024	0.024	0.307	0.809407	SANTIGA	2.14825	41.5187	8210
1	640	2012-03-10	1.386	0.18	0.024	0.024	0.307	0.819576	SANTIGA	2.14825	41.5187	8210
1	641	2012-03-11	1.386	0.18	0.024	0.024	0.307	0.819576	SANTIGA	2.14825	41.5187	8210
1	642	2012-03-12	1.386	0.18	0.024	0.024	0.307	0.819576	SANTIGA	2.14825	41.5187	8210
1	643	2012-03-13	1.38701	0.18	0.024	0.024	0.307	0.820435	SANTIGA	2.14825	41.5187	8210
1	644	2012-03-14	1.388	0.18	0.024	0.024	0.307	0.821271	SANTIGA	2.14825	41.5187	8210
1	645	2012-03-15	1.399	0.18	0.024	0.024	0.307	0.830593	SANTIGA	2.14825	41.5187	8210
1	646	2012-03-16	1.406	0.18	0.024	0.024	0.307	0.836525	SANTIGA	2.14825	41.5187	8210
1	647	2012-03-17	1.406	0.18	0.024	0.024	0.307	0.836525	SANTIGA	2.14825	41.5187	8210
1	648	2012-03-18	1.406	0.18	0.024	0.024	0.307	0.836525	SANTIGA	2.14825	41.5187	8210
1	649	2012-03-19	1.406	0.18	0.024	0.024	0.307	0.836525	SANTIGA	2.14825	41.5187	8210
1	650	2012-03-20	1.406	0.18	0.024	0.024	0.307	0.836525	SANTIGA	2.14825	41.5187	8210
1	651	2012-03-21	1.406	0.18	0.024	0.024	0.307	0.836525	SANTIGA	2.14825	41.5187	8210
1	652	2012-03-22	1.406	0.18	0.024	0.024	0.307	0.836525	SANTIGA	2.14825	41.5187	8210
1	653	2012-03-23	1.406	0.18	0.024	0.024	0.307	0.836525	SANTIGA	2.14825	41.5187	8210
1	654	2012-03-24	1.384	0.18	0.024	0.024	0.307	0.817881	SANTIGA	2.14825	41.5187	8210
1	655	2012-03-25	1.384	0.18	0.024	0.024	0.307	0.817881	SANTIGA	2.14825	41.5187	8210
1	656	2012-03-26	1.384	0.18	0.024	0.024	0.307	0.817881	SANTIGA	2.14825	41.5187	8210
1	657	2012-03-27	1.38551	0.18	0.024	0.024	0.307	0.819162	SANTIGA	2.14825	41.5187	8210
1	658	2012-03-28	1.387	0.18	0.024	0.024	0.307	0.820424	SANTIGA	2.14825	41.5187	8210
1	659	2012-03-29	1.389	0.18	0.024	0.024	0.307	0.822119	SANTIGA	2.14825	41.5187	8210
1	660	2012-03-30	1.389	0.18	0.024	0.024	0.307	0.822119	SANTIGA	2.14825	41.5187	8210
1	661	2012-03-31	1.384	0.18	0.024	0.024	0.307	0.817881	SANTIGA	2.14825	41.5187	8210
1	662	2012-04-01	1.384	0.18	0.024	0.048	0.307	0.793881	SANTIGA	2.14825	41.5187	8210
1	663	2012-04-02	1.384	0.18	0.024	0.048	0.307	0.793881	SANTIGA	2.14825	41.5187	8210
1	664	2012-04-03	1.384	0.18	0.024	0.048	0.307	0.793881	SANTIGA	2.14825	41.5187	8210
1	665	2012-04-04	1.384	0.18	0.024	0.048	0.307	0.793881	SANTIGA	2.14825	41.5187	8210
1	666	2012-04-05	1.384	0.18	0.024	0.048	0.307	0.793881	SANTIGA	2.14825	41.5187	8210
1	667	2012-04-06	1.384	0.18	0.024	0.048	0.307	0.793881	SANTIGA	2.14825	41.5187	8210
1	668	2012-04-07	1.384	0.18	0.024	0.048	0.307	0.793881	SANTIGA	2.14825	41.5187	8210
1	669	2012-04-08	1.384	0.18	0.024	0.048	0.307	0.793881	SANTIGA	2.14825	41.5187	8210
1	670	2012-04-09	1.384	0.18	0.024	0.048	0.307	0.793881	SANTIGA	2.14825	41.5187	8210
1	671	2012-04-10	1.384	0.18	0.024	0.048	0.307	0.793881	SANTIGA	2.14825	41.5187	8210
1	672	2012-04-11	1.384	0.18	0.024	0.048	0.307	0.793881	SANTIGA	2.14825	41.5187	8210
1	673	2012-04-12	1.384	0.18	0.024	0.048	0.307	0.793881	SANTIGA	2.14825	41.5187	8210
1	674	2012-04-13	1.396	0.18	0.024	0.048	0.307	0.804051	SANTIGA	2.14825	41.5187	8210
1	675	2012-04-14	1.396	0.18	0.024	0.048	0.307	0.804051	SANTIGA	2.14825	41.5187	8210
1	676	2012-04-15	1.396	0.18	0.024	0.048	0.307	0.804051	SANTIGA	2.14825	41.5187	8210
1	677	2012-04-16	1.39	0.18	0.024	0.048	0.307	0.798966	SANTIGA	2.14825	41.5187	8210
1	678	2012-04-17	1.403	0.18	0.024	0.048	0.307	0.809983	SANTIGA	2.14825	41.5187	8210
1	679	2012-04-18	1.399	0.18	0.024	0.048	0.307	0.806593	SANTIGA	2.14825	41.5187	8210
1	680	2012-04-19	1.399	0.18	0.024	0.048	0.307	0.806593	SANTIGA	2.14825	41.5187	8210
1	681	2012-04-20	1.387	0.18	0.024	0.048	0.307	0.796424	SANTIGA	2.14825	41.5187	8210
1	682	2012-04-21	1.387	0.18	0.024	0.048	0.307	0.796424	SANTIGA	2.14825	41.5187	8210
1	683	2012-04-22	1.387	0.18	0.024	0.048	0.307	0.796424	SANTIGA	2.14825	41.5187	8210
1	684	2012-04-23	1.387	0.18	0.024	0.048	0.307	0.796424	SANTIGA	2.14825	41.5187	8210
1	685	2012-04-24	1.387	0.18	0.024	0.048	0.307	0.796424	SANTIGA	2.14825	41.5187	8210
1	686	2012-04-25	1.387	0.18	0.024	0.048	0.307	0.796424	SANTIGA	2.14825	41.5187	8210
1	687	2012-04-26	1.387	0.18	0.024	0.048	0.307	0.796424	SANTIGA	2.14825	41.5187	8210
1	688	2012-04-27	1.387	0.18	0.024	0.048	0.307	0.796424	SANTIGA	2.14825	41.5187	8210
1	689	2012-04-28	1.387	0.18	0.024	0.048	0.307	0.796424	SANTIGA	2.14825	41.5187	8210
1	690	2012-04-29	1.387	0.18	0.024	0.048	0.307	0.796424	SANTIGA	2.14825	41.5187	8210
1	691	2012-04-30	1.387	0.18	0.024	0.048	0.307	0.796424	SANTIGA	2.14825	41.5187	8210
1	692	2012-05-01	1.387	0.18	0.024	0.048	0.307	0.796424	SANTIGA	2.14825	41.5187	8210
1	693	2012-05-02	1.387	0.18	0.024	0.048	0.307	0.796424	SANTIGA	2.14825	41.5187	8210
1	694	2012-05-03	1.387	0.18	0.024	0.048	0.307	0.796424	SANTIGA	2.14825	41.5187	8210
1	695	2012-05-04	1.387	0.18	0.024	0.048	0.307	0.796424	SANTIGA	2.14825	41.5187	8210
1	696	2012-05-05	1.387	0.18	0.024	0.048	0.307	0.796424	SANTIGA	2.14825	41.5187	8210
1	697	2012-05-06	1.387	0.18	0.024	0.048	0.307	0.796424	SANTIGA	2.14825	41.5187	8210
1	698	2012-05-07	1.387	0.18	0.024	0.048	0.307	0.796424	SANTIGA	2.14825	41.5187	8210
1	699	2012-05-08	1.387	0.18	0.024	0.048	0.307	0.796424	SANTIGA	2.14825	41.5187	8210
1	700	2012-05-09		0.18	0.024	0.048	0.307	0.76761	SANTIGA	2.14825	41.5187	8210
1	701	2012-05-10	1.353	0.18	0.024	0.048	0.307	0.76761	SANTIGA	2.14825	41.5187	8210
1	702	2012-05-11	1.35849	0.18	0.024	0.048	0.307	0.772261	SANTIGA	2.14825	41.5187	8210
1	703	2012-05-12	1.364	0.18	0.024	0.048	0.307	0.776932	SANTIGA	2.14825	41.5187	8210
1	704	2012-05-13	1.364	0.18	0.024	0.048	0.307	0.776932	SANTIGA	2.14825	41.5187	8210
1	705	2012-05-14	1.358	0.18	0.024	0.048	0.307	0.771848	SANTIGA	2.14825	41.5187	8210
1	706	2012-05-15	1.358	0.18	0.024	0.048	0.307	0.771848	SANTIGA	2.14825	41.5187	8210
1	707	2012-05-16	1.358	0.18	0.024	0.048	0.307	0.771848	SANTIGA	2.14825	41.5187	8210
1	708	2012-05-17	1.364	0.18	0.024	0.048	0.307	0.776932	SANTIGA	2.14825	41.5187	8210
1	709	2012-05-18	1.364	0.18	0.024	0.048	0.307	0.776932	SANTIGA	2.14825	41.5187	8210
1	710	2012-05-19	1.364	0.18	0.024	0.048	0.307	0.776932	SANTIGA	2.14825	41.5187	8210
1	711	2012-05-20	1.364	0.18	0.024	0.048	0.307	0.776932	SANTIGA	2.14825	41.5187	8210
1	712	2012-05-21	1.364	0.18	0.024	0.048	0.307	0.776932	SANTIGA	2.14825	41.5187	8210
1	713	2012-05-22	1.359	0.18	0.024	0.048	0.307	0.772695	SANTIGA	2.14825	41.5187	8210
1	714	2012-05-23	1.352	0.18	0.024	0.048	0.307	0.766763	SANTIGA	2.14825	41.5187	8210
1	715	2012-05-24	1.352	0.18	0.024	0.048	0.307	0.766763	SANTIGA	2.14825	41.5187	8210
1	716	2012-05-25	1.352	0.18	0.024	0.048	0.307	0.766763	SANTIGA	2.14825	41.5187	8210
1	717	2012-05-26	1.352	0.18	0.024	0.048	0.307	0.766763	SANTIGA	2.14825	41.5187	8210
1	718	2012-05-27	1.352	0.18	0.024	0.048	0.307	0.766763	SANTIGA	2.14825	41.5187	8210
1	719	2012-05-28	1.352	0.18	0.024	0.048	0.307	0.766763	SANTIGA	2.14825	41.5187	8210
1	720	2012-05-29	1.352	0.18	0.024	0.048	0.307	0.766763	SANTIGA	2.14825	41.5187	8210
1	721	2012-05-30	1.35251	0.18	0.024	0.048	0.307	0.767199	SANTIGA	2.14825	41.5187	8210
1	722	2012-05-31	1.353	0.18	0.024	0.048	0.307	0.76761	SANTIGA	2.14825	41.5187	8210
1	723	2012-06-01	1.353	0.18	0.024	0.048	0.307	0.76761	SANTIGA	2.14825	41.5187	8210
1	724	2012-06-02	1.353	0.18	0.024	0.048	0.307	0.76761	SANTIGA	2.14825	41.5187	8210
1	725	2012-06-03	1.353	0.18	0.024	0.048	0.307	0.76761	SANTIGA	2.14825	41.5187	8210
1	726	2012-06-04	1.353	0.18	0.024	0.048	0.307	0.76761	SANTIGA	2.14825	41.5187	8210
1	727	2012-06-05	1.353	0.18	0.024	0.048	0.307	0.76761	SANTIGA	2.14825	41.5187	8210
1	728	2012-06-06	1.353	0.18	0.024	0.048	0.307	0.76761	SANTIGA	2.14825	41.5187	8210
1	729	2012-06-07	1.353	0.18	0.024	0.048	0.307	0.76761	SANTIGA	2.14825	41.5187	8210
1	730	2012-06-08	1.353	0.18	0.024	0.048	0.307	0.76761	SANTIGA	2.14825	41.5187	8210
1	731	2012-06-09	1.353	0.18	0.024	0.048	0.307	0.76761	SANTIGA	2.14825	41.5187	8210
1	732	2012-06-10	1.353	0.18	0.024	0.048	0.307	0.76761	SANTIGA	2.14825	41.5187	8210
1	733	2012-06-11	1.308	0.18	0.024	0.048	0.307	0.729475	SANTIGA	2.14825	41.5187	8210
1	734	2012-06-12	1.308	0.18	0.024	0.048	0.307	0.729475	SANTIGA	2.14825	41.5187	8210
1	735	2012-06-13	1.308	0.18	0.024	0.048	0.307	0.729475	SANTIGA	2.14825	41.5187	8210
1	736	2012-06-14	1.308	0.18	0.024	0.048	0.307	0.729475	SANTIGA	2.14825	41.5187	8210
1	737	2012-06-15	1.308	0.18	0.024	0.048	0.307	0.729475	SANTIGA	2.14825	41.5187	8210
1	738	2012-06-16	1.308	0.18	0.024	0.048	0.307	0.729475	SANTIGA	2.14825	41.5187	8210
1	739	2012-06-17	1.308	0.18	0.024	0.048	0.307	0.729475	SANTIGA	2.14825	41.5187	8210
1	740	2012-06-18	1.308	0.18	0.024	0.048	0.307	0.729475	SANTIGA	2.14825	41.5187	8210
1	741	2012-06-19	1.308	0.18	0.024	0.048	0.307	0.729475	SANTIGA	2.14825	41.5187	8210
1	742	2012-06-20	1.308	0.18	0.024	0.048	0.307	0.729475	SANTIGA	2.14825	41.5187	8210
1	743	2012-06-21	1.308	0.18	0.024	0.048	0.307	0.729475	SANTIGA	2.14825	41.5187	8210
1	744	2012-06-22	1.308	0.18	0.024	0.048	0.307	0.729475	SANTIGA	2.14825	41.5187	8210
1	745	2012-06-23	1.308	0.18	0.024	0.048	0.307	0.729475	SANTIGA	2.14825	41.5187	8210
1	746	2012-06-24	1.308	0.18	0.024	0.048	0.307	0.729475	SANTIGA	2.14825	41.5187	8210
1	747	2012-06-25	1.308	0.18	0.024	0.048	0.307	0.729475	SANTIGA	2.14825	41.5187	8210
1	748	2012-06-26	1.29658	0.18	0.024	0.048	0.307	0.719797	SANTIGA	2.14825	41.5187	8210
1	749	2012-06-27	1.285	0.18	0.024	0.048	0.307	0.709983	SANTIGA	2.14825	41.5187	8210
1	750	2012-06-28	1.285	0.18	0.024	0.048	0.307	0.709983	SANTIGA	2.14825	41.5187	8210
1	751	2012-06-29	1.288	0.18	0.024	0.048	0.307	0.712525	SANTIGA	2.14825	41.5187	8210
1	752	2012-06-30	1.288	0.18	0.024	0.048	0.307	0.712525	SANTIGA	2.14825	41.5187	8210
1	753	2012-07-01	1.288	0.18	0.024	0.048	0.307	0.712525	SANTIGA	2.14825	41.5187	8210
1	754	2012-07-02	1.288	0.18	0.024	0.048	0.307	0.712525	SANTIGA	2.14825	41.5187	8210
1	755	2012-07-03	1.288	0.18	0.024	0.048	0.307	0.712525	SANTIGA	2.14825	41.5187	8210
1	756	2012-07-04	1.288	0.18	0.024	0.048	0.307	0.712525	SANTIGA	2.14825	41.5187	8210
1	757	2012-07-05	1.288	0.18	0.024	0.048	0.307	0.712525	SANTIGA	2.14825	41.5187	8210
1	758	2012-07-06	1.288	0.18	0.024	0.048	0.307	0.712525	SANTIGA	2.14825	41.5187	8210
1	759	2012-07-07	1.288	0.18	0.024	0.048	0.307	0.712525	SANTIGA	2.14825	41.5187	8210
1	760	2012-07-08	1.288	0.18	0.024	0.048	0.307	0.712525	SANTIGA	2.14825	41.5187	8210
1	761	2012-07-09	1.288	0.18	0.024	0.048	0.307	0.712525	SANTIGA	2.14825	41.5187	8210
1	762	2012-07-10	1.336	0.18	0.024	0.048	0.307	0.753203	SANTIGA	2.14825	41.5187	8210
1	763	2012-07-11	1.336	0.18	0.024	0.048	0.307	0.753203	SANTIGA	2.14825	41.5187	8210
1	764	2012-07-12	1.347	0.18	0.024	0.048	0.307	0.762525	SANTIGA	2.14825	41.5187	8210
1	765	2012-07-13	1.347	0.18	0.024	0.048	0.307	0.762525	SANTIGA	2.14825	41.5187	8210
1	766	2012-07-14	1.358	0.18	0.024	0.048	0.307	0.771848	SANTIGA	2.14825	41.5187	8210
1	767	2012-07-15	1.358	0.18	0.024	0.048	0.307	0.771848	SANTIGA	2.14825	41.5187	8210
1	768	2012-07-16	1.358	0.18	0.024	0.048	0.307	0.771848	SANTIGA	2.14825	41.5187	8210
1	769	2012-07-17	1.358	0.18	0.024	0.048	0.307	0.771848	SANTIGA	2.14825	41.5187	8210
1	770	2012-07-18	1.358	0.18	0.024	0.048	0.307	0.771848	SANTIGA	2.14825	41.5187	8210
1	771	2012-07-19	1.358	0.18	0.024	0.048	0.307	0.771848	SANTIGA	2.14825	41.5187	8210
1	772	2012-07-20	1.378	0.18	0.024	0.048	0.307	0.788797	SANTIGA	2.14825	41.5187	8210
1	773	2012-07-21	1.39	0.18	0.024	0.048	0.307	0.798966	SANTIGA	2.14825	41.5187	8210
1	774	2012-07-22	1.39	0.18	0.024	0.048	0.307	0.798966	SANTIGA	2.14825	41.5187	8210
1	775	2012-07-23	1.39	0.18	0.024	0.048	0.307	0.798966	SANTIGA	2.14825	41.5187	8210
1	776	2012-07-24	1.39	0.18	0.024	0.048	0.307	0.798966	SANTIGA	2.14825	41.5187	8210
1	777	2012-07-25	1.403	0.18	0.024	0.048	0.307	0.809983	SANTIGA	2.14825	41.5187	8210
1	778	2012-07-26	1.403	0.18	0.024	0.048	0.307	0.809983	SANTIGA	2.14825	41.5187	8210
1	779	2012-07-27	1.394	0.18	0.024	0.048	0.307	0.802356	SANTIGA	2.14825	41.5187	8210
1	780	2012-07-28	1.394	0.18	0.024	0.048	0.307	0.802356	SANTIGA	2.14825	41.5187	8210
1	781	2012-07-29	1.394	0.18	0.024	0.048	0.307	0.802356	SANTIGA	2.14825	41.5187	8210
1	782	2012-07-30	1.394	0.18	0.024	0.048	0.307	0.802356	SANTIGA	2.14825	41.5187	8210
1	783	2012-07-31	1.394	0.18	0.024	0.048	0.307	0.802356	SANTIGA	2.14825	41.5187	8210
1	784	2012-08-01	1.394	0.18	0.024	0.048	0.307	0.802356	SANTIGA	2.14825	41.5187	8210
1	785	2012-08-02	1.394	0.18	0.024	0.048	0.307	0.802356	SANTIGA	2.14825	41.5187	8210
1	786	2012-08-03	1.394	0.18	0.024	0.048	0.307	0.802356	SANTIGA	2.14825	41.5187	8210
1	787	2012-08-04	1.369	0.18	0.024	0.048	0.307	0.781169	SANTIGA	2.14825	41.5187	8210
1	788	2012-08-05	1.369	0.18	0.024	0.048	0.307	0.781169	SANTIGA	2.14825	41.5187	8210
1	789	2012-08-06	1.369	0.18	0.024	0.048	0.307	0.781169	SANTIGA	2.14825	41.5187	8210
1	790	2012-08-07	1.369	0.18	0.024	0.048	0.307	0.781169	SANTIGA	2.14825	41.5187	8210
1	791	2012-08-08	1.379	0.18	0.024	0.048	0.307	0.789644	SANTIGA	2.14825	41.5187	8210
1	792	2012-08-09	1.379	0.18	0.024	0.048	0.307	0.789644	SANTIGA	2.14825	41.5187	8210
1	793	2012-08-10	1.389	0.18	0.024	0.048	0.307	0.798119	SANTIGA	2.14825	41.5187	8210
1	794	2012-08-11	1.399	0.18	0.024	0.048	0.307	0.806593	SANTIGA	2.14825	41.5187	8210
1	795	2012-08-12	1.399	0.18	0.024	0.048	0.307	0.806593	SANTIGA	2.14825	41.5187	8210
1	796	2012-08-13	1.399	0.18	0.024	0.048	0.307	0.806593	SANTIGA	2.14825	41.5187	8210
1	797	2012-08-14	1.399	0.18	0.024	0.048	0.307	0.806593	SANTIGA	2.14825	41.5187	8210
1	798	2012-08-15	1.399	0.18	0.024	0.048	0.307	0.806593	SANTIGA	2.14825	41.5187	8210
1	799	2012-08-16	1.399	0.18	0.024	0.048	0.307	0.806593	SANTIGA	2.14825	41.5187	8210
1	800	2012-08-17	1.399	0.18	0.024	0.048	0.307	0.806593	SANTIGA	2.14825	41.5187	8210
1	801	2012-08-18	1.429	0.18	0.024	0.048	0.307	0.832017	SANTIGA	2.14825	41.5187	8210
1	802	2012-08-19	1.429	0.18	0.024	0.048	0.307	0.832017	SANTIGA	2.14825	41.5187	8210
1	803	2012-08-20	1.429	0.18	0.024	0.048	0.307	0.832017	SANTIGA	2.14825	41.5187	8210
1	804	2012-08-21	1.429	0.18	0.024	0.048	0.307	0.832017	SANTIGA	2.14825	41.5187	8210
1	805	2012-08-22	1.429	0.18	0.024	0.048	0.307	0.832017	SANTIGA	2.14825	41.5187	8210
1	806	2012-08-23	1.429	0.18	0.024	0.048	0.307	0.832017	SANTIGA	2.14825	41.5187	8210
1	807	2012-08-24	1.429	0.18	0.024	0.048	0.307	0.832017	SANTIGA	2.14825	41.5187	8210
1	808	2012-08-25	1.429	0.18	0.024	0.048	0.307	0.832017	SANTIGA	2.14825	41.5187	8210
1	809	2012-08-26	1.429	0.18	0.024	0.048	0.307	0.832017	SANTIGA	2.14825	41.5187	8210
1	810	2012-08-27	1.429	0.18	0.024	0.048	0.307	0.832017	SANTIGA	2.14825	41.5187	8210
1	811	2012-08-28	1.429	0.18	0.024	0.048	0.307	0.832017	SANTIGA	2.14825	41.5187	8210
1	812	2012-08-29	1.429	0.18	0.024	0.048	0.307	0.832017	SANTIGA	2.14825	41.5187	8210
1	813	2012-08-30	1.43	0.18	0.024	0.048	0.307	0.832865	SANTIGA	2.14825	41.5187	8210
1	814	2012-08-31	1.44	0.18	0.024	0.048	0.307	0.841339	SANTIGA	2.14825	41.5187	8210
1	815	2012-09-01	1.457	0.21	0.024	0.048	0.307	0.825132	SANTIGA	2.14825	41.5187	8210
1	816	2012-09-02	1.457	0.21	0.024	0.048	0.307	0.825132	SANTIGA	2.14825	41.5187	8210
1	817	2012-09-03	1.457	0.21	0.024	0.048	0.307	0.825132	SANTIGA	2.14825	41.5187	8210
1	818	2012-09-04	1.457	0.21	0.024	0.048	0.307	0.825132	SANTIGA	2.14825	41.5187	8210
1	819	2012-09-05	1.457	0.21	0.024	0.048	0.307	0.825132	SANTIGA	2.14825	41.5187	8210
1	820	2012-09-06	1.457	0.21	0.024	0.048	0.307	0.825132	SANTIGA	2.14825	41.5187	8210
1	821	2012-09-07	1.457	0.21	0.024	0.048	0.307	0.825132	SANTIGA	2.14825	41.5187	8210
1	822	2012-09-08	1.457	0.21	0.024	0.048	0.307	0.825132	SANTIGA	2.14825	41.5187	8210
1	823	2012-09-09	1.45404	0.21	0.024	0.048	0.307	0.822683	SANTIGA	2.14825	41.5187	8210
1	824	2012-09-10	1.451	0.21	0.024	0.048	0.307	0.820173	SANTIGA	2.14825	41.5187	8210
1	825	2012-09-11	1.451	0.21	0.024	0.048	0.307	0.820173	SANTIGA	2.14825	41.5187	8210
1	826	2012-09-12	1.451	0.21	0.024	0.048	0.307	0.820173	SANTIGA	2.14825	41.5187	8210
1	827	2012-09-13	1.451	0.21	0.024	0.048	0.307	0.820173	SANTIGA	2.14825	41.5187	8210
1	828	2012-09-14	1.451	0.21	0.024	0.048	0.307	0.820173	SANTIGA	2.14825	41.5187	8210
1	829	2012-09-15	1.451	0.21	0.024	0.048	0.307	0.820173	SANTIGA	2.14825	41.5187	8210
1	830	2012-09-16	1.451	0.21	0.024	0.048	0.307	0.820173	SANTIGA	2.14825	41.5187	8210
1	831	2012-09-17	1.451	0.21	0.024	0.048	0.307	0.820173	SANTIGA	2.14825	41.5187	8210
1	832	2012-09-18	1.451	0.21	0.024	0.048	0.307	0.820173	SANTIGA	2.14825	41.5187	8210
1	833	2012-09-19	1.451	0.21	0.024	0.048	0.307	0.820173	SANTIGA	2.14825	41.5187	8210
1	834	2012-09-20	1.443	0.21	0.024	0.048	0.307	0.813562	SANTIGA	2.14825	41.5187	8210
1	835	2012-09-21	1.433	0.21	0.024	0.048	0.307	0.805297	SANTIGA	2.14825	41.5187	8210
1	836	2012-09-22	1.433	0.21	0.024	0.048	0.307	0.805297	SANTIGA	2.14825	41.5187	8210
1	837	2012-09-23	1.433	0.21	0.024	0.048	0.307	0.805297	SANTIGA	2.14825	41.5187	8210
1	838	2012-09-24	1.42705	0.21	0.024	0.048	0.307	0.800382	SANTIGA	2.14825	41.5187	8210
1	839	2012-09-25	1.421	0.21	0.024	0.048	0.307	0.79538	SANTIGA	2.14825	41.5187	8210
1	840	2012-09-26	1.419	0.21	0.024	0.048	0.307	0.793727	SANTIGA	2.14825	41.5187	8210
1	841	2012-09-27	1.419	0.21	0.024	0.048	0.307	0.793727	SANTIGA	2.14825	41.5187	8210
1	842	2012-09-28	1.419	0.21	0.024	0.048	0.307	0.793727	SANTIGA	2.14825	41.5187	8210
1	843	2012-09-29	1.419	0.21	0.024	0.048	0.307	0.793727	SANTIGA	2.14825	41.5187	8210
1	844	2012-09-30	1.409	0.21	0.024	0.048	0.307	0.785463	SANTIGA	2.14825	41.5187	8210
1	845	2012-10-01	1.409	0.21	0.024	0.048	0.307	0.785463	SANTIGA	2.14825	41.5187	8210
1	846	2012-10-02	1.409	0.21	0.024	0.048	0.307	0.785463	SANTIGA	2.14825	41.5187	8210
1	847	2012-10-03	1.435	0.21	0.024	0.048	0.307	0.80695	SANTIGA	2.14825	41.5187	8210
1	848	2012-10-04	1.435	0.21	0.024	0.048	0.307	0.80695	SANTIGA	2.14825	41.5187	8210
1	849	2012-10-05	1.428	0.21	0.024	0.048	0.307	0.801165	SANTIGA	2.14825	41.5187	8210
1	850	2012-10-06	1.428	0.21	0.024	0.048	0.307	0.801165	SANTIGA	2.14825	41.5187	8210
1	851	2012-10-07	1.428	0.21	0.024	0.048	0.307	0.801165	SANTIGA	2.14825	41.5187	8210
1	852	2012-10-08	1.408	0.21	0.024	0.048	0.307	0.784636	SANTIGA	2.14825	41.5187	8210
1	853	2012-10-09	1.408	0.21	0.024	0.048	0.307	0.784636	SANTIGA	2.14825	41.5187	8210
1	854	2012-10-10	1.428	0.21	0.024	0.048	0.307	0.801165	SANTIGA	2.14825	41.5187	8210
1	855	2012-10-11	1.433	0.21	0.024	0.048	0.307	0.805297	SANTIGA	2.14825	41.5187	8210
1	856	2012-10-12	1.41	0.21	0.024	0.048	0.307	0.786289	SANTIGA	2.14825	41.5187	8210
1	857	2012-10-13	1.41	0.21	0.024	0.048	0.307	0.786289	SANTIGA	2.14825	41.5187	8210
1	858	2012-10-14	1.41	0.21	0.024	0.048	0.307	0.786289	SANTIGA	2.14825	41.5187	8210
1	859	2012-10-15	1.40604	0.21	0.024	0.048	0.307	0.783017	SANTIGA	2.14825	41.5187	8210
1	860	2012-10-16	1.402	0.21	0.024	0.048	0.307	0.779678	SANTIGA	2.14825	41.5187	8210
1	861	2012-10-17	1.39	0.21	0.024	0.048	0.307	0.76976	SANTIGA	2.14825	41.5187	8210
1	862	2012-10-18	1.39	0.21	0.024	0.048	0.307	0.76976	SANTIGA	2.14825	41.5187	8210
1	863	2012-10-19	1.39	0.21	0.024	0.048	0.307	0.76976	SANTIGA	2.14825	41.5187	8210
1	864	2012-10-20	1.38	0.21	0.024	0.048	0.307	0.761496	SANTIGA	2.14825	41.5187	8210
1	865	2012-10-21	1.38	0.21	0.024	0.048	0.307	0.761496	SANTIGA	2.14825	41.5187	8210
1	866	2012-10-22	1.38	0.21	0.024	0.048	0.307	0.761496	SANTIGA	2.14825	41.5187	8210
1	867	2012-10-23	1.36	0.21	0.024	0.048	0.307	0.744967	SANTIGA	2.14825	41.5187	8210
1	868	2012-10-24	1.383	0.21	0.024	0.048	0.307	0.763975	SANTIGA	2.14825	41.5187	8210
1	869	2012-10-25	1.383	0.21	0.024	0.048	0.307	0.763975	SANTIGA	2.14825	41.5187	8210
1	870	2012-10-26	1.374	0.21	0.024	0.048	0.307	0.756537	SANTIGA	2.14825	41.5187	8210
1	871	2012-10-27	1.369	0.21	0.024	0.048	0.307	0.752405	SANTIGA	2.14825	41.5187	8210
1	872	2012-10-28	1.369	0.21	0.024	0.048	0.307	0.752405	SANTIGA	2.14825	41.5187	8210
1	873	2012-10-29	1.369	0.21	0.024	0.048	0.307	0.752405	SANTIGA	2.14825	41.5187	8210
1	874	2012-10-30	1.344	0.21	0.024	0.048	0.307	0.731744	SANTIGA	2.14825	41.5187	8210
1	875	2012-10-31	1.366	0.21	0.024	0.048	0.307	0.749926	SANTIGA	2.14825	41.5187	8210
1	876	2012-11-01	1.366	0.21	0.024	0.048	0.307	0.749926	SANTIGA	2.14825	41.5187	8210
1	877	2012-11-02	1.366	0.21	0.024	0.048	0.307	0.749926	SANTIGA	2.14825	41.5187	8210
1	878	2012-11-03	1.366	0.21	0.024	0.048	0.307	0.749926	SANTIGA	2.14825	41.5187	8210
1	879	2012-11-04	1.366	0.21	0.024	0.048	0.307	0.749926	SANTIGA	2.14825	41.5187	8210
1	880	2012-11-05	1.366	0.21	0.024	0.048	0.307	0.749926	SANTIGA	2.14825	41.5187	8210
1	881	2012-11-06	1.318	0.21	0.024	0.048	0.307	0.710256	SANTIGA	2.14825	41.5187	8210
1	882	2012-11-07	1.342	0.21	0.024	0.048	0.307	0.730091	SANTIGA	2.14825	41.5187	8210
1	883	2012-11-08	1.342	0.21	0.024	0.048	0.307	0.730091	SANTIGA	2.14825	41.5187	8210
1	884	2012-11-09	1.339	0.21	0.024	0.048	0.307	0.727611	SANTIGA	2.14825	41.5187	8210
1	885	2012-11-10	1.339	0.21	0.024	0.048	0.307	0.727611	SANTIGA	2.14825	41.5187	8210
1	886	2012-11-11	1.339	0.21	0.024	0.048	0.307	0.727611	SANTIGA	2.14825	41.5187	8210
1	887	2012-11-12	1.339	0.21	0.024	0.048	0.307	0.727611	SANTIGA	2.14825	41.5187	8210
1	888	2012-11-13	1.306	0.21	0.024	0.048	0.307	0.700339	SANTIGA	2.14825	41.5187	8210
1	889	2012-11-14	1.333	0.21	0.024	0.048	0.307	0.722653	SANTIGA	2.14825	41.5187	8210
1	890	2012-11-15	1.362	0.21	0.024	0.048	0.307	0.74662	SANTIGA	2.14825	41.5187	8210
1	891	2012-11-16	1.362	0.21	0.024	0.048	0.307	0.74662	SANTIGA	2.14825	41.5187	8210
1	892	2012-11-17	1.362	0.21	0.024	0.048	0.307	0.74662	SANTIGA	2.14825	41.5187	8210
1	893	2012-11-18	1.362	0.21	0.024	0.048	0.307	0.74662	SANTIGA	2.14825	41.5187	8210
1	894	2012-11-19	1.362	0.21	0.024	0.048	0.307	0.74662	SANTIGA	2.14825	41.5187	8210
1	895	2012-11-20	1.299	0.21	0.024	0.048	0.307	0.694554	SANTIGA	2.14825	41.5187	8210
1	896	2012-11-21	1.323	0.21	0.024	0.048	0.307	0.714388	SANTIGA	2.14825	41.5187	8210
1	897	2012-11-22	1.323	0.21	0.024	0.048	0.307	0.714388	SANTIGA	2.14825	41.5187	8210
1	898	2012-11-23	1.349	0.21	0.024	0.048	0.307	0.735876	SANTIGA	2.14825	41.5187	8210
1	899	2012-11-24	1.338	0.21	0.024	0.048	0.307	0.726785	SANTIGA	2.14825	41.5187	8210
1	900	2012-11-25	1.338	0.21	0.024	0.048	0.307	0.726785	SANTIGA	2.14825	41.5187	8210
2	1	2010-06-10	1.089	0.16	0.024	0.024	0.307	0.583793	SHELL	2.03292	41.3973	8750
2	2	2010-06-11	1.089	0.16	0.024	0.024	0.307	0.583793	SHELL	2.03292	41.3973	8750
2	3	2010-06-12	1.089	0.16	0.024	0.024	0.307	0.583793	SHELL	2.03292	41.3973	8750
2	4	2010-06-13	1.089	0.16	0.024	0.024	0.307	0.583793	SHELL	2.03292	41.3973	8750
2	5	2010-06-14	1.089	0.16	0.024	0.024	0.307	0.583793	SHELL	2.03292	41.3973	8750
2	6	2010-06-15	1.095	0.16	0.024	0.024	0.307	0.588966	SHELL	2.03292	41.3973	8750
2	7	2010-06-16	1.095	0.16	0.024	0.024	0.307	0.588966	SHELL	2.03292	41.3973	8750
2	8	2010-06-17	1.095	0.16	0.024	0.024	0.307	0.588966	SHELL	2.03292	41.3973	8750
2	9	2010-06-18	1.095	0.16	0.024	0.024	0.307	0.588966	SHELL	2.03292	41.3973	8750
2	10	2010-06-19	1.095	0.16	0.024	0.024	0.307	0.588966	SHELL	2.03292	41.3973	8750
2	11	2010-06-20	1.095	0.16	0.024	0.024	0.307	0.588966	SHELL	2.03292	41.3973	8750
2	12	2010-06-21	1.095	0.16	0.024	0.024	0.307	0.588966	SHELL	2.03292	41.3973	8750
2	13	2010-06-22	1.095	0.16	0.024	0.024	0.307	0.588966	SHELL	2.03292	41.3973	8750
2	14	2010-06-23	1.099	0.16	0.024	0.024	0.307	0.592414	SHELL	2.03292	41.3973	8750
2	15	2010-06-24	1.105	0.16	0.024	0.024	0.307	0.597586	SHELL	2.03292	41.3973	8750
2	16	2010-06-25	1.105	0.16	0.024	0.024	0.307	0.597586	SHELL	2.03292	41.3973	8750
2	17	2010-06-26	1.105	0.16	0.024	0.024	0.307	0.597586	SHELL	2.03292	41.3973	8750
2	18	2010-06-27	1.105	0.16	0.024	0.024	0.307	0.597586	SHELL	2.03292	41.3973	8750
2	19	2010-06-28	1.105	0.16	0.024	0.024	0.307	0.597586	SHELL	2.03292	41.3973	8750
2	20	2010-06-29	1.115	0.16	0.024	0.024	0.307	0.606207	SHELL	2.03292	41.3973	8750
2	21	2010-06-30	1.109	0.16	0.024	0.024	0.307	0.601035	SHELL	2.03292	41.3973	8750
2	22	2010-07-01	1.129	0.18	0.024	0.024	0.307	0.60178	SHELL	2.03292	41.3973	8750
2	23	2010-07-02	1.122	0.18	0.024	0.024	0.307	0.595847	SHELL	2.03292	41.3973	8750
2	24	2010-07-03	1.122	0.18	0.024	0.024	0.307	0.595847	SHELL	2.03292	41.3973	8750
2	25	2010-07-04	1.122	0.18	0.024	0.024	0.307	0.595847	SHELL	2.03292	41.3973	8750
2	26	2010-07-05	1.122	0.18	0.024	0.024	0.307	0.595847	SHELL	2.03292	41.3973	8750
2	27	2010-07-06	1.119	0.18	0.024	0.024	0.307	0.593305	SHELL	2.03292	41.3973	8750
2	28	2010-07-07	1.119	0.18	0.024	0.024	0.307	0.593305	SHELL	2.03292	41.3973	8750
2	29	2010-07-08	1.119	0.18	0.024	0.024	0.307	0.593305	SHELL	2.03292	41.3973	8750
2	30	2010-07-09	1.119	0.18	0.024	0.024	0.307	0.593305	SHELL	2.03292	41.3973	8750
2	31	2010-07-10	1.119	0.18	0.024	0.024	0.307	0.593305	SHELL	2.03292	41.3973	8750
2	32	2010-07-11	1.119	0.18	0.024	0.024	0.307	0.593305	SHELL	2.03292	41.3973	8750
2	33	2010-07-12	1.119	0.18	0.024	0.024	0.307	0.593305	SHELL	2.03292	41.3973	8750
2	34	2010-07-13	1.119	0.18	0.024	0.024	0.307	0.593305	SHELL	2.03292	41.3973	8750
2	35	2010-07-14	1.119	0.18	0.024	0.024	0.307	0.593305	SHELL	2.03292	41.3973	8750
2	36	2010-07-15	1.109	0.18	0.024	0.024	0.307	0.584831	SHELL	2.03292	41.3973	8750
2	37	2010-07-16	1.109	0.18	0.024	0.024	0.307	0.584831	SHELL	2.03292	41.3973	8750
2	38	2010-07-17	1.091	0.18	0.024	0.024	0.307	0.569576	SHELL	2.03292	41.3973	8750
2	39	2010-07-18	1.091	0.18	0.024	0.024	0.307	0.569576	SHELL	2.03292	41.3973	8750
2	40	2010-07-19	1.091	0.18	0.024	0.024	0.307	0.569576	SHELL	2.03292	41.3973	8750
2	41	2010-07-20	1.091	0.18	0.024	0.024	0.307	0.569576	SHELL	2.03292	41.3973	8750
2	42	2010-07-21	1.091	0.18	0.024	0.024	0.307	0.569576	SHELL	2.03292	41.3973	8750
2	43	2010-07-22	1.091	0.18	0.024	0.024	0.307	0.569576	SHELL	2.03292	41.3973	8750
2	44	2010-07-23	1.091	0.18	0.024	0.024	0.307	0.569576	SHELL	2.03292	41.3973	8750
2	45	2010-07-24	1.091	0.18	0.024	0.024	0.307	0.569576	SHELL	2.03292	41.3973	8750
2	46	2010-07-25	1.091	0.18	0.024	0.024	0.307	0.569576	SHELL	2.03292	41.3973	8750
2	47	2010-07-26	1.091	0.18	0.024	0.024	0.307	0.569576	SHELL	2.03292	41.3973	8750
2	48	2010-07-27	1.085	0.18	0.024	0.024	0.307	0.564492	SHELL	2.03292	41.3973	8750
2	49	2010-07-28	1.085	0.18	0.024	0.024	0.307	0.564492	SHELL	2.03292	41.3973	8750
2	50	2010-07-29	1.085	0.18	0.024	0.024	0.307	0.564492	SHELL	2.03292	41.3973	8750
2	51	2010-07-30	1.085	0.18	0.024	0.024	0.307	0.564492	SHELL	2.03292	41.3973	8750
2	52	2010-07-31	1.085	0.18	0.024	0.024	0.307	0.564492	SHELL	2.03292	41.3973	8750
2	53	2010-08-01	1.085	0.18	0.024	0.024	0.307	0.564492	SHELL	2.03292	41.3973	8750
2	54	2010-08-02	1.085	0.18	0.024	0.024	0.307	0.564492	SHELL	2.03292	41.3973	8750
2	55	2010-08-03	1.085	0.18	0.024	0.024	0.307	0.564492	SHELL	2.03292	41.3973	8750
2	56	2010-08-04	1.085	0.18	0.024	0.024	0.307	0.564492	SHELL	2.03292	41.3973	8750
2	57	2010-08-05	1.085	0.18	0.024	0.024	0.307	0.564492	SHELL	2.03292	41.3973	8750
2	58	2010-08-06	1.085	0.18	0.024	0.024	0.307	0.564492	SHELL	2.03292	41.3973	8750
2	59	2010-08-07	1.098	0.18	0.024	0.024	0.307	0.575508	SHELL	2.03292	41.3973	8750
2	60	2010-08-08	1.098	0.18	0.024	0.024	0.307	0.575508	SHELL	2.03292	41.3973	8750
2	61	2010-08-09	1.098	0.18	0.024	0.024	0.307	0.575508	SHELL	2.03292	41.3973	8750
2	62	2010-08-10	1.098	0.18	0.024	0.024	0.307	0.575508	SHELL	2.03292	41.3973	8750
2	63	2010-08-11	1.098	0.18	0.024	0.024	0.307	0.575508	SHELL	2.03292	41.3973	8750
2	64	2010-08-12	1.098	0.18	0.024	0.024	0.307	0.575508	SHELL	2.03292	41.3973	8750
2	65	2010-08-13	1.098	0.18	0.024	0.024	0.307	0.575508	SHELL	2.03292	41.3973	8750
2	66	2010-08-14	1.098	0.18	0.024	0.024	0.307	0.575508	SHELL	2.03292	41.3973	8750
2	67	2010-08-15	1.098	0.18	0.024	0.024	0.307	0.575508	SHELL	2.03292	41.3973	8750
2	68	2010-08-16	1.098	0.18	0.024	0.024	0.307	0.575508	SHELL	2.03292	41.3973	8750
2	69	2010-08-17	1.095	0.18	0.024	0.024	0.307	0.572966	SHELL	2.03292	41.3973	8750
2	70	2010-08-18	1.104	0.18	0.024	0.024	0.307	0.580593	SHELL	2.03292	41.3973	8750
2	71	2010-08-19	1.09	0.18	0.024	0.024	0.307	0.568729	SHELL	2.03292	41.3973	8750
2	72	2010-08-20	1.09	0.18	0.024	0.024	0.307	0.568729	SHELL	2.03292	41.3973	8750
2	73	2010-08-21	1.09	0.18	0.024	0.024	0.307	0.568729	SHELL	2.03292	41.3973	8750
2	74	2010-08-22	1.09	0.18	0.024	0.024	0.307	0.568729	SHELL	2.03292	41.3973	8750
2	75	2010-08-23	1.09	0.18	0.024	0.024	0.307	0.568729	SHELL	2.03292	41.3973	8750
2	76	2010-08-24	1.09	0.18	0.024	0.024	0.307	0.568729	SHELL	2.03292	41.3973	8750
2	77	2010-08-25	1.09	0.18	0.024	0.024	0.307	0.568729	SHELL	2.03292	41.3973	8750
2	78	2010-08-26	1.089	0.18	0.024	0.024	0.307	0.567881	SHELL	2.03292	41.3973	8750
2	79	2010-08-27	1.089	0.18	0.024	0.024	0.307	0.567881	SHELL	2.03292	41.3973	8750
2	80	2010-08-28	1.089	0.18	0.024	0.024	0.307	0.567881	SHELL	2.03292	41.3973	8750
2	81	2010-08-29	1.089	0.18	0.024	0.024	0.307	0.567881	SHELL	2.03292	41.3973	8750
2	82	2010-08-30	1.092	0.18	0.024	0.024	0.307	0.570421	SHELL	2.03292	41.3973	8750
2	83	2010-08-31	1.095	0.18	0.024	0.024	0.307	0.572966	SHELL	2.03292	41.3973	8750
2	84	2010-09-01	1.095	0.18	0.024	0.024	0.307	0.572966	SHELL	2.03292	41.3973	8750
2	85	2010-09-02	1.095	0.18	0.024	0.024	0.307	0.572966	SHELL	2.03292	41.3973	8750
2	86	2010-09-03	1.095	0.18	0.024	0.024	0.307	0.572966	SHELL	2.03292	41.3973	8750
2	87	2010-09-04	1.095	0.18	0.024	0.024	0.307	0.572966	SHELL	2.03292	41.3973	8750
2	88	2010-09-05	1.095	0.18	0.024	0.024	0.307	0.572966	SHELL	2.03292	41.3973	8750
2	89	2010-09-06	1.095	0.18	0.024	0.024	0.307	0.572966	SHELL	2.03292	41.3973	8750
2	90	2010-09-07	1.095	0.18	0.024	0.024	0.307	0.572966	SHELL	2.03292	41.3973	8750
2	91	2010-09-08	1.095	0.18	0.024	0.024	0.307	0.572966	SHELL	2.03292	41.3973	8750
2	92	2010-09-09	1.099	0.18	0.024	0.024	0.307	0.576356	SHELL	2.03292	41.3973	8750
2	93	2010-09-10	1.099	0.18	0.024	0.024	0.307	0.576356	SHELL	2.03292	41.3973	8750
2	94	2010-09-11	1.099	0.18	0.024	0.024	0.307	0.576356	SHELL	2.03292	41.3973	8750
2	95	2010-09-12	1.099	0.18	0.024	0.024	0.307	0.576356	SHELL	2.03292	41.3973	8750
2	96	2010-09-13	1.099	0.18	0.024	0.024	0.307	0.576356	SHELL	2.03292	41.3973	8750
2	97	2010-09-14	1.099	0.18	0.024	0.024	0.307	0.576356	SHELL	2.03292	41.3973	8750
2	98	2010-09-15	1.099	0.18	0.024	0.024	0.307	0.576356	SHELL	2.03292	41.3973	8750
2	99	2010-09-16	1.109	0.18	0.024	0.024	0.307	0.584831	SHELL	2.03292	41.3973	8750
2	100	2010-09-17	1.109	0.18	0.024	0.024	0.307	0.584831	SHELL	2.03292	41.3973	8750
2	101	2010-09-18	1.109	0.18	0.024	0.024	0.307	0.584831	SHELL	2.03292	41.3973	8750
2	102	2010-09-19	1.109	0.18	0.024	0.024	0.307	0.584831	SHELL	2.03292	41.3973	8750
2	103	2010-09-20	1.109	0.18	0.024	0.024	0.307	0.584831	SHELL	2.03292	41.3973	8750
2	104	2010-09-21	1.123	0.18	0.024	0.024	0.307	0.596695	SHELL	2.03292	41.3973	8750
2	105	2010-09-22	1.109	0.18	0.024	0.024	0.307	0.584831	SHELL	2.03292	41.3973	8750
2	106	2010-09-23	1.109	0.18	0.024	0.024	0.307	0.584831	SHELL	2.03292	41.3973	8750
2	107	2010-09-24	1.109	0.18	0.024	0.024	0.307	0.584831	SHELL	2.03292	41.3973	8750
2	108	2010-09-25	1.109	0.18	0.024	0.024	0.307	0.584831	SHELL	2.03292	41.3973	8750
2	109	2010-09-26	1.109	0.18	0.024	0.024	0.307	0.584831	SHELL	2.03292	41.3973	8750
2	110	2010-09-27	1.109	0.18	0.024	0.024	0.307	0.584831	SHELL	2.03292	41.3973	8750
2	111	2010-09-28	1.109	0.18	0.024	0.024	0.307	0.584831	SHELL	2.03292	41.3973	8750
2	112	2010-09-29	1.109	0.18	0.024	0.024	0.307	0.584831	SHELL	2.03292	41.3973	8750
2	113	2010-09-30	1.109	0.18	0.024	0.024	0.307	0.584831	SHELL	2.03292	41.3973	8750
2	114	2010-10-01	1.109	0.18	0.024	0.024	0.307	0.584831	SHELL	2.03292	41.3973	8750
2	115	2010-10-02	1.099	0.18	0.024	0.024	0.307	0.576356	SHELL	2.03292	41.3973	8750
2	116	2010-10-03	1.099	0.18	0.024	0.024	0.307	0.576356	SHELL	2.03292	41.3973	8750
2	117	2010-10-04	1.099	0.18	0.024	0.024	0.307	0.576356	SHELL	2.03292	41.3973	8750
2	118	2010-10-05	1.099	0.18	0.024	0.024	0.307	0.576356	SHELL	2.03292	41.3973	8750
2	119	2010-10-06	1.099	0.18	0.024	0.024	0.307	0.576356	SHELL	2.03292	41.3973	8750
2	120	2010-10-07	1.099	0.18	0.024	0.024	0.307	0.576356	SHELL	2.03292	41.3973	8750
2	121	2010-10-08	1.109	0.18	0.024	0.024	0.307	0.584831	SHELL	2.03292	41.3973	8750
2	122	2010-10-09	1.109	0.18	0.024	0.024	0.307	0.584831	SHELL	2.03292	41.3973	8750
2	123	2010-10-10	1.109	0.18	0.024	0.024	0.307	0.584831	SHELL	2.03292	41.3973	8750
2	124	2010-10-11	1.109	0.18	0.024	0.024	0.307	0.584831	SHELL	2.03292	41.3973	8750
2	125	2010-10-12	1.109	0.18	0.024	0.024	0.307	0.584831	SHELL	2.03292	41.3973	8750
2	126	2010-10-13	1.109	0.18	0.024	0.024	0.307	0.584831	SHELL	2.03292	41.3973	8750
2	127	2010-10-14	1.109	0.18	0.024	0.024	0.307	0.584831	SHELL	2.03292	41.3973	8750
2	128	2010-10-15	1.115	0.18	0.024	0.024	0.307	0.589915	SHELL	2.03292	41.3973	8750
2	129	2010-10-16	1.115	0.18	0.024	0.024	0.307	0.589915	SHELL	2.03292	41.3973	8750
2	130	2010-10-17	1.115	0.18	0.024	0.024	0.307	0.589915	SHELL	2.03292	41.3973	8750
2	131	2010-10-18	1.115	0.18	0.024	0.024	0.307	0.589915	SHELL	2.03292	41.3973	8750
2	132	2010-10-19	1.115	0.18	0.024	0.024	0.307	0.589915	SHELL	2.03292	41.3973	8750
2	133	2010-10-20	1.115	0.18	0.024	0.024	0.307	0.589915	SHELL	2.03292	41.3973	8750
2	134	2010-10-21	1.115	0.18	0.024	0.024	0.307	0.589915	SHELL	2.03292	41.3973	8750
2	135	2010-10-22	1.115	0.18	0.024	0.024	0.307	0.589915	SHELL	2.03292	41.3973	8750
2	136	2010-10-23	1.115	0.18	0.024	0.024	0.307	0.589915	SHELL	2.03292	41.3973	8750
2	137	2010-10-24	1.115	0.18	0.024	0.024	0.307	0.589915	SHELL	2.03292	41.3973	8750
2	138	2010-10-25	1.115	0.18	0.024	0.024	0.307	0.589915	SHELL	2.03292	41.3973	8750
2	139	2010-10-26	1.115	0.18	0.024	0.024	0.307	0.589915	SHELL	2.03292	41.3973	8750
2	140	2010-10-27	1.115	0.18	0.024	0.024	0.307	0.589915	SHELL	2.03292	41.3973	8750
2	141	2010-10-28	1.115	0.18	0.024	0.024	0.307	0.589915	SHELL	2.03292	41.3973	8750
2	142	2010-10-29	1.115	0.18	0.024	0.024	0.307	0.589915	SHELL	2.03292	41.3973	8750
2	143	2010-10-30	1.115	0.18	0.024	0.024	0.307	0.589915	SHELL	2.03292	41.3973	8750
2	144	2010-10-31	1.115	0.18	0.024	0.024	0.307	0.589915	SHELL	2.03292	41.3973	8750
2	145	2010-11-01	1.115	0.18	0.024	0.024	0.307	0.589915	SHELL	2.03292	41.3973	8750
2	146	2010-11-02	1.115	0.18	0.024	0.024	0.307	0.589915	SHELL	2.03292	41.3973	8750
2	147	2010-11-03	1.12	0.18	0.024	0.024	0.307	0.594152	SHELL	2.03292	41.3973	8750
2	148	2010-11-04	1.115	0.18	0.024	0.024	0.307	0.589915	SHELL	2.03292	41.3973	8750
2	149	2010-11-05	1.115	0.18	0.024	0.024	0.307	0.589915	SHELL	2.03292	41.3973	8750
2	150	2010-11-06	1.115	0.18	0.024	0.024	0.307	0.589915	SHELL	2.03292	41.3973	8750
2	151	2010-11-07	1.115	0.18	0.024	0.024	0.307	0.589915	SHELL	2.03292	41.3973	8750
2	152	2010-11-08	1.115	0.18	0.024	0.024	0.307	0.589915	SHELL	2.03292	41.3973	8750
2	153	2010-11-09	1.115	0.18	0.024	0.024	0.307	0.589915	SHELL	2.03292	41.3973	8750
2	154	2010-11-10	1.115	0.18	0.024	0.024	0.307	0.589915	SHELL	2.03292	41.3973	8750
2	155	2010-11-11	1.115	0.18	0.024	0.024	0.307	0.589915	SHELL	2.03292	41.3973	8750
2	156	2010-11-12	1.115	0.18	0.024	0.024	0.307	0.589915	SHELL	2.03292	41.3973	8750
2	157	2010-11-13	1.115	0.18	0.024	0.024	0.307	0.589915	SHELL	2.03292	41.3973	8750
2	158	2010-11-14	1.115	0.18	0.024	0.024	0.307	0.589915	SHELL	2.03292	41.3973	8750
2	159	2010-11-15	1.115	0.18	0.024	0.024	0.307	0.589915	SHELL	2.03292	41.3973	8750
2	160	2010-11-16	1.12	0.18	0.024	0.024	0.307	0.594152	SHELL	2.03292	41.3973	8750
2	161	2010-11-17	1.147	0.18	0.024	0.024	0.307	0.617034	SHELL	2.03292	41.3973	8750
2	162	2010-11-18	1.139	0.18	0.024	0.024	0.307	0.610254	SHELL	2.03292	41.3973	8750
2	163	2010-11-19	1.139	0.18	0.024	0.024	0.307	0.610254	SHELL	2.03292	41.3973	8750
2	164	2010-11-20	1.139	0.18	0.024	0.024	0.307	0.610254	SHELL	2.03292	41.3973	8750
2	165	2010-11-21	1.139	0.18	0.024	0.024	0.307	0.610254	SHELL	2.03292	41.3973	8750
2	166	2010-11-22	1.139	0.18	0.024	0.024	0.307	0.610254	SHELL	2.03292	41.3973	8750
2	167	2010-11-23	1.139	0.18	0.024	0.024	0.307	0.610254	SHELL	2.03292	41.3973	8750
2	168	2010-11-24	1.139	0.18	0.024	0.024	0.307	0.610254	SHELL	2.03292	41.3973	8750
2	169	2010-11-25	1.13404	0.18	0.024	0.024	0.307	0.606052	SHELL	2.03292	41.3973	8750
2	170	2010-11-26	1.129	0.18	0.024	0.024	0.307	0.60178	SHELL	2.03292	41.3973	8750
2	171	2010-11-27	1.129	0.18	0.024	0.024	0.307	0.60178	SHELL	2.03292	41.3973	8750
2	172	2010-11-28	1.129	0.18	0.024	0.024	0.307	0.60178	SHELL	2.03292	41.3973	8750
2	173	2010-11-29	1.129	0.18	0.024	0.024	0.307	0.60178	SHELL	2.03292	41.3973	8750
2	174	2010-11-30	1.129	0.18	0.024	0.024	0.307	0.60178	SHELL	2.03292	41.3973	8750
2	175	2010-12-01	1.139	0.18	0.024	0.024	0.307	0.610254	SHELL	2.03292	41.3973	8750
2	176	2010-12-02	1.139	0.18	0.024	0.024	0.307	0.610254	SHELL	2.03292	41.3973	8750
2	177	2010-12-03	1.139	0.18	0.024	0.024	0.307	0.610254	SHELL	2.03292	41.3973	8750
2	178	2010-12-04	1.139	0.18	0.024	0.024	0.307	0.610254	SHELL	2.03292	41.3973	8750
2	179	2010-12-05	1.139	0.18	0.024	0.024	0.307	0.610254	SHELL	2.03292	41.3973	8750
2	180	2010-12-06	1.139	0.18	0.024	0.024	0.307	0.610254	SHELL	2.03292	41.3973	8750
2	181	2010-12-07	1.139	0.18	0.024	0.024	0.307	0.610254	SHELL	2.03292	41.3973	8750
2	182	2010-12-08	1.139	0.18	0.024	0.024	0.307	0.610254	SHELL	2.03292	41.3973	8750
2	183	2010-12-09	1.139	0.18	0.024	0.024	0.307	0.610254	SHELL	2.03292	41.3973	8750
2	184	2010-12-10	1.155	0.18	0.024	0.024	0.307	0.623814	SHELL	2.03292	41.3973	8750
2	185	2010-12-11	1.155	0.18	0.024	0.024	0.307	0.623814	SHELL	2.03292	41.3973	8750
2	186	2010-12-12	1.155	0.18	0.024	0.024	0.307	0.623814	SHELL	2.03292	41.3973	8750
2	187	2010-12-13	1.155	0.18	0.024	0.024	0.307	0.623814	SHELL	2.03292	41.3973	8750
2	188	2010-12-14	1.155	0.18	0.024	0.024	0.307	0.623814	SHELL	2.03292	41.3973	8750
2	189	2010-12-15	1.155	0.18	0.024	0.024	0.307	0.623814	SHELL	2.03292	41.3973	8750
2	190	2010-12-16	1.175	0.18	0.024	0.024	0.307	0.640763	SHELL	2.03292	41.3973	8750
2	191	2010-12-17	1.175	0.18	0.024	0.024	0.307	0.640763	SHELL	2.03292	41.3973	8750
2	192	2010-12-18	1.175	0.18	0.024	0.024	0.307	0.640763	SHELL	2.03292	41.3973	8750
2	193	2010-12-19	1.175	0.18	0.024	0.024	0.307	0.640763	SHELL	2.03292	41.3973	8750
2	194	2010-12-20	1.175	0.18	0.024	0.024	0.307	0.640763	SHELL	2.03292	41.3973	8750
2	195	2010-12-21	1.175	0.18	0.024	0.024	0.307	0.640763	SHELL	2.03292	41.3973	8750
2	196	2010-12-22	1.175	0.18	0.024	0.024	0.307	0.640763	SHELL	2.03292	41.3973	8750
2	197	2010-12-23	1.175	0.18	0.024	0.024	0.307	0.640763	SHELL	2.03292	41.3973	8750
2	198	2010-12-24	1.175	0.18	0.024	0.024	0.307	0.640763	SHELL	2.03292	41.3973	8750
2	199	2010-12-25	1.175	0.18	0.024	0.024	0.307	0.640763	SHELL	2.03292	41.3973	8750
2	200	2010-12-26	1.175	0.18	0.024	0.024	0.307	0.640763	SHELL	2.03292	41.3973	8750
2	201	2010-12-27	1.18198	0.18	0.024	0.024	0.307	0.646675	SHELL	2.03292	41.3973	8750
2	202	2010-12-28	1.189	0.18	0.024	0.024	0.307	0.652627	SHELL	2.03292	41.3973	8750
2	203	2010-12-29	1.189	0.18	0.024	0.024	0.307	0.652627	SHELL	2.03292	41.3973	8750
2	204	2010-12-30	1.195	0.18	0.024	0.024	0.307	0.657712	SHELL	2.03292	41.3973	8750
2	205	2010-12-31	1.195	0.18	0.024	0.024	0.307	0.657712	SHELL	2.03292	41.3973	8750
2	206	2011-01-01	1.195	0.18	0.024	0.024	0.307	0.657712	SHELL	2.03292	41.3973	8750
2	207	2011-01-02	1.195	0.18	0.024	0.024	0.307	0.657712	SHELL	2.03292	41.3973	8750
2	208	2011-01-03	1.195	0.18	0.024	0.024	0.307	0.657712	SHELL	2.03292	41.3973	8750
2	209	2011-01-04	1.195	0.18	0.024	0.024	0.307	0.657712	SHELL	2.03292	41.3973	8750
2	210	2011-01-05	1.195	0.18	0.024	0.024	0.307	0.657712	SHELL	2.03292	41.3973	8750
2	211	2011-01-06	1.195	0.18	0.024	0.024	0.307	0.657712	SHELL	2.03292	41.3973	8750
2	212	2011-01-07	1.195	0.18	0.024	0.024	0.307	0.657712	SHELL	2.03292	41.3973	8750
2	213	2011-01-08	1.195	0.18	0.024	0.024	0.307	0.657712	SHELL	2.03292	41.3973	8750
2	214	2011-01-09	1.195	0.18	0.024	0.024	0.307	0.657712	SHELL	2.03292	41.3973	8750
2	215	2011-01-10	1.195	0.18	0.024	0.024	0.307	0.657712	SHELL	2.03292	41.3973	8750
2	216	2011-01-11	1.195	0.18	0.024	0.024	0.307	0.657712	SHELL	2.03292	41.3973	8750
2	217	2011-01-12	1.205	0.18	0.024	0.024	0.307	0.666187	SHELL	2.03292	41.3973	8750
2	218	2011-01-13	1.205	0.18	0.024	0.024	0.307	0.666187	SHELL	2.03292	41.3973	8750
2	219	2011-01-14	1.205	0.18	0.024	0.024	0.307	0.666187	SHELL	2.03292	41.3973	8750
2	220	2011-01-15	1.205	0.18	0.024	0.024	0.307	0.666187	SHELL	2.03292	41.3973	8750
2	221	2011-01-16	1.205	0.18	0.024	0.024	0.307	0.666187	SHELL	2.03292	41.3973	8750
2	222	2011-01-17	1.205	0.18	0.024	0.024	0.307	0.666187	SHELL	2.03292	41.3973	8750
2	223	2011-01-18	1.229	0.18	0.024	0.024	0.307	0.686525	SHELL	2.03292	41.3973	8750
2	224	2011-01-19	1.229	0.18	0.024	0.024	0.307	0.686525	SHELL	2.03292	41.3973	8750
2	225	2011-01-20	1.229	0.18	0.024	0.024	0.307	0.686525	SHELL	2.03292	41.3973	8750
2	226	2011-01-21	1.229	0.18	0.024	0.024	0.307	0.686525	SHELL	2.03292	41.3973	8750
2	227	2011-01-22	1.229	0.18	0.024	0.024	0.307	0.686525	SHELL	2.03292	41.3973	8750
2	228	2011-01-23	1.229	0.18	0.024	0.024	0.307	0.686525	SHELL	2.03292	41.3973	8750
2	229	2011-01-24	1.229	0.18	0.024	0.024	0.307	0.686525	SHELL	2.03292	41.3973	8750
2	230	2011-01-25	1.229	0.18	0.024	0.024	0.307	0.686525	SHELL	2.03292	41.3973	8750
2	231	2011-01-26	1.219	0.18	0.024	0.024	0.307	0.678051	SHELL	2.03292	41.3973	8750
2	232	2011-01-27	1.219	0.18	0.024	0.024	0.307	0.678051	SHELL	2.03292	41.3973	8750
2	233	2011-01-28	1.219	0.18	0.024	0.024	0.307	0.678051	SHELL	2.03292	41.3973	8750
2	234	2011-01-29	1.219	0.18	0.024	0.024	0.307	0.678051	SHELL	2.03292	41.3973	8750
2	235	2011-01-30	1.219	0.18	0.024	0.024	0.307	0.678051	SHELL	2.03292	41.3973	8750
2	236	2011-01-31	1.219	0.18	0.024	0.024	0.307	0.678051	SHELL	2.03292	41.3973	8750
2	237	2011-02-01	1.219	0.18	0.024	0.024	0.307	0.678051	SHELL	2.03292	41.3973	8750
2	238	2011-02-02	1.219	0.18	0.024	0.024	0.307	0.678051	SHELL	2.03292	41.3973	8750
2	239	2011-02-03	1.219	0.18	0.024	0.024	0.307	0.678051	SHELL	2.03292	41.3973	8750
2	240	2011-02-04	1.219	0.18	0.024	0.024	0.307	0.678051	SHELL	2.03292	41.3973	8750
2	241	2011-02-05	1.235	0.18	0.024	0.024	0.307	0.69161	SHELL	2.03292	41.3973	8750
2	242	2011-02-06	1.235	0.18	0.024	0.024	0.307	0.69161	SHELL	2.03292	41.3973	8750
2	243	2011-02-07	1.235	0.18	0.024	0.024	0.307	0.69161	SHELL	2.03292	41.3973	8750
2	244	2011-02-08	1.235	0.18	0.024	0.024	0.307	0.69161	SHELL	2.03292	41.3973	8750
2	245	2011-02-09	1.235	0.18	0.024	0.024	0.307	0.69161	SHELL	2.03292	41.3973	8750
2	246	2011-02-10	1.235	0.18	0.024	0.024	0.307	0.69161	SHELL	2.03292	41.3973	8750
2	247	2011-02-11	1.235	0.18	0.024	0.024	0.307	0.69161	SHELL	2.03292	41.3973	8750
2	248	2011-02-12	1.235	0.18	0.024	0.024	0.307	0.69161	SHELL	2.03292	41.3973	8750
2	249	2011-02-13	1.235	0.18	0.024	0.024	0.307	0.69161	SHELL	2.03292	41.3973	8750
2	250	2011-02-14	1.235	0.18	0.024	0.024	0.307	0.69161	SHELL	2.03292	41.3973	8750
2	251	2011-02-15	1.245	0.18	0.024	0.024	0.307	0.700085	SHELL	2.03292	41.3973	8750
2	252	2011-02-16	1.245	0.18	0.024	0.024	0.307	0.700085	SHELL	2.03292	41.3973	8750
2	253	2011-02-17	1.245	0.18	0.024	0.024	0.307	0.700085	SHELL	2.03292	41.3973	8750
2	254	2011-02-18	1.245	0.18	0.024	0.024	0.307	0.700085	SHELL	2.03292	41.3973	8750
2	255	2011-02-19	1.25198	0.18	0.024	0.024	0.307	0.705998	SHELL	2.03292	41.3973	8750
2	256	2011-02-20	1.259	0.18	0.024	0.024	0.307	0.711949	SHELL	2.03292	41.3973	8750
2	257	2011-02-21	1.259	0.18	0.024	0.024	0.307	0.711949	SHELL	2.03292	41.3973	8750
2	258	2011-02-22	1.259	0.18	0.024	0.024	0.307	0.711949	SHELL	2.03292	41.3973	8750
2	259	2011-02-23	1.259	0.18	0.024	0.024	0.307	0.711949	SHELL	2.03292	41.3973	8750
2	260	2011-02-24	1.259	0.18	0.024	0.024	0.307	0.711949	SHELL	2.03292	41.3973	8750
2	261	2011-02-25	1.259	0.18	0.024	0.024	0.307	0.711949	SHELL	2.03292	41.3973	8750
2	262	2011-02-26	1.265	0.18	0.024	0.024	0.307	0.717034	SHELL	2.03292	41.3973	8750
2	263	2011-02-27	1.265	0.18	0.024	0.024	0.307	0.717034	SHELL	2.03292	41.3973	8750
2	264	2011-02-28	1.265	0.18	0.024	0.024	0.307	0.717034	SHELL	2.03292	41.3973	8750
2	265	2011-03-01	1.265	0.18	0.024	0.024	0.307	0.717034	SHELL	2.03292	41.3973	8750
2	266	2011-03-02	1.265	0.18	0.024	0.024	0.307	0.717034	SHELL	2.03292	41.3973	8750
2	267	2011-03-03	1.279	0.18	0.024	0.024	0.307	0.728898	SHELL	2.03292	41.3973	8750
2	268	2011-03-04	1.293	0.18	0.024	0.024	0.307	0.740763	SHELL	2.03292	41.3973	8750
2	269	2011-03-05	1.299	0.18	0.024	0.024	0.307	0.745847	SHELL	2.03292	41.3973	8750
2	270	2011-03-06	1.299	0.18	0.024	0.024	0.307	0.745847	SHELL	2.03292	41.3973	8750
2	271	2011-03-07	1.299	0.18	0.024	0.024	0.307	0.745847	SHELL	2.03292	41.3973	8750
2	272	2011-03-08	1.299	0.18	0.024	0.024	0.307	0.745847	SHELL	2.03292	41.3973	8750
2	273	2011-03-09	1.299	0.18	0.024	0.024	0.307	0.745847	SHELL	2.03292	41.3973	8750
2	274	2011-03-10	1.299	0.18	0.024	0.024	0.307	0.745847	SHELL	2.03292	41.3973	8750
2	275	2011-03-11	1.299	0.18	0.024	0.024	0.307	0.745847	SHELL	2.03292	41.3973	8750
2	276	2011-03-12	1.299	0.18	0.024	0.024	0.307	0.745847	SHELL	2.03292	41.3973	8750
2	277	2011-03-13	1.299	0.18	0.024	0.024	0.307	0.745847	SHELL	2.03292	41.3973	8750
2	278	2011-03-14	1.299	0.18	0.024	0.024	0.307	0.745847	SHELL	2.03292	41.3973	8750
2	279	2011-03-15	1.299	0.18	0.024	0.024	0.307	0.745847	SHELL	2.03292	41.3973	8750
2	280	2011-03-16	1.299	0.18	0.024	0.024	0.307	0.745847	SHELL	2.03292	41.3973	8750
2	281	2011-03-17	1.299	0.18	0.024	0.024	0.307	0.745847	SHELL	2.03292	41.3973	8750
2	282	2011-03-18	1.299	0.18	0.024	0.024	0.307	0.745847	SHELL	2.03292	41.3973	8750
2	283	2011-03-19	1.299	0.18	0.024	0.024	0.307	0.745847	SHELL	2.03292	41.3973	8750
2	284	2011-03-20	1.299	0.18	0.024	0.024	0.307	0.745847	SHELL	2.03292	41.3973	8750
2	285	2011-03-21	1.299	0.18	0.024	0.024	0.307	0.745847	SHELL	2.03292	41.3973	8750
2	286	2011-03-22	1.298	0.18	0.024	0.024	0.307	0.745	SHELL	2.03292	41.3973	8750
2	287	2011-03-23	1.305	0.18	0.024	0.024	0.307	0.750932	SHELL	2.03292	41.3973	8750
2	288	2011-03-24	1.305	0.18	0.024	0.024	0.307	0.750932	SHELL	2.03292	41.3973	8750
2	289	2011-03-25	1.299	0.18	0.024	0.024	0.307	0.745847	SHELL	2.03292	41.3973	8750
2	290	2011-03-26	1.299	0.18	0.024	0.024	0.307	0.745847	SHELL	2.03292	41.3973	8750
2	291	2011-03-27	1.299	0.18	0.024	0.024	0.307	0.745847	SHELL	2.03292	41.3973	8750
2	292	2011-03-28	1.299	0.18	0.024	0.024	0.307	0.745847	SHELL	2.03292	41.3973	8750
2	293	2011-03-29	1.299	0.18	0.024	0.024	0.307	0.745847	SHELL	2.03292	41.3973	8750
2	294	2011-03-30	1.299	0.18	0.024	0.024	0.307	0.745847	SHELL	2.03292	41.3973	8750
2	295	2011-03-31	1.299	0.18	0.024	0.024	0.307	0.745847	SHELL	2.03292	41.3973	8750
2	296	2011-04-01	1.299	0.18	0.024	0.024	0.307	0.745847	SHELL	2.03292	41.3973	8750
2	297	2011-04-02	1.299	0.18	0.024	0.024	0.307	0.745847	SHELL	2.03292	41.3973	8750
2	298	2011-04-03	1.299	0.18	0.024	0.024	0.307	0.745847	SHELL	2.03292	41.3973	8750
2	299	2011-04-04	1.299	0.18	0.024	0.024	0.307	0.745847	SHELL	2.03292	41.3973	8750
2	300	2011-04-05	1.299	0.18	0.024	0.024	0.307	0.745847	SHELL	2.03292	41.3973	8750
2	301	2011-04-06	1.299	0.18	0.024	0.024	0.307	0.745847	SHELL	2.03292	41.3973	8750
2	302	2011-04-07	1.299	0.18	0.024	0.024	0.307	0.745847	SHELL	2.03292	41.3973	8750
2	303	2011-04-08	1.309	0.18	0.024	0.024	0.307	0.754322	SHELL	2.03292	41.3973	8750
2	304	2011-04-09	1.309	0.18	0.024	0.024	0.307	0.754322	SHELL	2.03292	41.3973	8750
2	305	2011-04-10	1.309	0.18	0.024	0.024	0.307	0.754322	SHELL	2.03292	41.3973	8750
2	306	2011-04-11	1.309	0.18	0.024	0.024	0.307	0.754322	SHELL	2.03292	41.3973	8750
2	307	2011-04-12	1.309	0.18	0.024	0.024	0.307	0.754322	SHELL	2.03292	41.3973	8750
2	308	2011-04-13	1.319	0.18	0.024	0.024	0.307	0.762797	SHELL	2.03292	41.3973	8750
2	309	2011-04-14	1.319	0.18	0.024	0.024	0.307	0.762797	SHELL	2.03292	41.3973	8750
2	310	2011-04-15	1.319	0.18	0.024	0.024	0.307	0.762797	SHELL	2.03292	41.3973	8750
2	311	2011-04-16	1.319	0.18	0.024	0.024	0.307	0.762797	SHELL	2.03292	41.3973	8750
2	312	2011-04-17	1.319	0.18	0.024	0.024	0.307	0.762797	SHELL	2.03292	41.3973	8750
2	313	2011-04-18	1.319	0.18	0.024	0.024	0.307	0.762797	SHELL	2.03292	41.3973	8750
2	314	2011-04-19	1.319	0.18	0.024	0.024	0.307	0.762797	SHELL	2.03292	41.3973	8750
2	315	2011-04-20	1.319	0.18	0.024	0.024	0.307	0.762797	SHELL	2.03292	41.3973	8750
2	316	2011-04-21	1.319	0.18	0.024	0.024	0.307	0.762797	SHELL	2.03292	41.3973	8750
2	317	2011-04-22	1.319	0.18	0.024	0.024	0.307	0.762797	SHELL	2.03292	41.3973	8750
2	318	2011-04-23	1.319	0.18	0.024	0.024	0.307	0.762797	SHELL	2.03292	41.3973	8750
2	319	2011-04-24	1.319	0.18	0.024	0.024	0.307	0.762797	SHELL	2.03292	41.3973	8750
2	320	2011-04-25	1.319	0.18	0.024	0.024	0.307	0.762797	SHELL	2.03292	41.3973	8750
2	321	2011-04-26	1.319	0.18	0.024	0.024	0.307	0.762797	SHELL	2.03292	41.3973	8750
2	322	2011-04-27	1.319	0.18	0.024	0.024	0.307	0.762797	SHELL	2.03292	41.3973	8750
2	323	2011-04-28	1.309	0.18	0.024	0.024	0.307	0.754322	SHELL	2.03292	41.3973	8750
2	324	2011-04-29	1.309	0.18	0.024	0.024	0.307	0.754322	SHELL	2.03292	41.3973	8750
2	325	2011-04-30	1.309	0.18	0.024	0.024	0.307	0.754322	SHELL	2.03292	41.3973	8750
2	326	2011-05-01	1.309	0.18	0.024	0.024	0.307	0.754322	SHELL	2.03292	41.3973	8750
2	327	2011-05-02	1.309	0.18	0.024	0.024	0.307	0.754322	SHELL	2.03292	41.3973	8750
2	328	2011-05-03	1.309	0.18	0.024	0.024	0.307	0.754322	SHELL	2.03292	41.3973	8750
2	329	2011-05-04	1.309	0.18	0.024	0.024	0.307	0.754322	SHELL	2.03292	41.3973	8750
2	330	2011-05-05	1.309	0.18	0.024	0.024	0.307	0.754322	SHELL	2.03292	41.3973	8750
2	331	2011-05-06	1.309	0.18	0.024	0.024	0.307	0.754322	SHELL	2.03292	41.3973	8750
2	332	2011-05-07	1.299	0.18	0.024	0.024	0.307	0.745847	SHELL	2.03292	41.3973	8750
2	333	2011-05-08	1.299	0.18	0.024	0.024	0.307	0.745847	SHELL	2.03292	41.3973	8750
2	334	2011-05-09	1.299	0.18	0.024	0.024	0.307	0.745847	SHELL	2.03292	41.3973	8750
2	335	2011-05-10	1.299	0.18	0.024	0.024	0.307	0.745847	SHELL	2.03292	41.3973	8750
2	336	2011-05-11	1.238	0.18	0.024	0.024	0.307	0.694152	SHELL	2.03292	41.3973	8750
2	337	2011-05-12	1.238	0.18	0.024	0.024	0.307	0.694152	SHELL	2.03292	41.3973	8750
2	338	2011-05-13	1.238	0.18	0.024	0.024	0.307	0.694152	SHELL	2.03292	41.3973	8750
2	339	2011-05-14	1.238	0.18	0.024	0.024	0.307	0.694152	SHELL	2.03292	41.3973	8750
2	340	2011-05-15	1.238	0.18	0.024	0.024	0.307	0.694152	SHELL	2.03292	41.3973	8750
2	341	2011-05-16	1.238	0.18	0.024	0.024	0.307	0.694152	SHELL	2.03292	41.3973	8750
2	342	2011-05-17	1.238	0.18	0.024	0.024	0.307	0.694152	SHELL	2.03292	41.3973	8750
2	343	2011-05-18	1.248	0.18	0.024	0.024	0.307	0.702627	SHELL	2.03292	41.3973	8750
2	344	2011-05-19	1.248	0.18	0.024	0.024	0.307	0.702627	SHELL	2.03292	41.3973	8750
2	345	2011-05-20	1.248	0.18	0.024	0.024	0.307	0.702627	SHELL	2.03292	41.3973	8750
2	346	2011-05-21	1.248	0.18	0.024	0.024	0.307	0.702627	SHELL	2.03292	41.3973	8750
2	347	2011-05-22	1.248	0.18	0.024	0.024	0.307	0.702627	SHELL	2.03292	41.3973	8750
2	348	2011-05-23	1.248	0.18	0.024	0.024	0.307	0.702627	SHELL	2.03292	41.3973	8750
2	349	2011-05-24	1.248	0.18	0.024	0.024	0.307	0.702627	SHELL	2.03292	41.3973	8750
2	350	2011-05-25	1.248	0.18	0.024	0.024	0.307	0.702627	SHELL	2.03292	41.3973	8750
2	351	2011-05-26	1.245	0.18	0.024	0.024	0.307	0.700085	SHELL	2.03292	41.3973	8750
2	352	2011-05-27	1.245	0.18	0.024	0.024	0.307	0.700085	SHELL	2.03292	41.3973	8750
2	353	2011-05-28	1.245	0.18	0.024	0.024	0.307	0.700085	SHELL	2.03292	41.3973	8750
2	354	2011-05-29	1.245	0.18	0.024	0.024	0.307	0.700085	SHELL	2.03292	41.3973	8750
2	355	2011-05-30	1.245	0.18	0.024	0.024	0.307	0.700085	SHELL	2.03292	41.3973	8750
2	356	2011-05-31	1.245	0.18	0.024	0.024	0.307	0.700085	SHELL	2.03292	41.3973	8750
2	357	2011-06-01	1.265	0.18	0.024	0.024	0.307	0.717034	SHELL	2.03292	41.3973	8750
2	358	2011-06-02	1.265	0.18	0.024	0.024	0.307	0.717034	SHELL	2.03292	41.3973	8750
2	359	2011-06-03	1.265	0.18	0.024	0.024	0.307	0.717034	SHELL	2.03292	41.3973	8750
2	360	2011-06-04	1.265	0.18	0.024	0.024	0.307	0.717034	SHELL	2.03292	41.3973	8750
2	361	2011-06-05	1.265	0.18	0.024	0.024	0.307	0.717034	SHELL	2.03292	41.3973	8750
2	362	2011-06-06	1.265	0.18	0.024	0.024	0.307	0.717034	SHELL	2.03292	41.3973	8750
2	363	2011-06-07	1.258	0.18	0.024	0.024	0.307	0.711102	SHELL	2.03292	41.3973	8750
2	364	2011-06-08	1.258	0.18	0.024	0.024	0.307	0.711102	SHELL	2.03292	41.3973	8750
2	365	2011-06-09	1.258	0.18	0.024	0.024	0.307	0.711102	SHELL	2.03292	41.3973	8750
2	366	2011-06-10	1.258	0.18	0.024	0.024	0.307	0.711102	SHELL	2.03292	41.3973	8750
2	367	2011-06-11	1.258	0.18	0.024	0.024	0.307	0.711102	SHELL	2.03292	41.3973	8750
2	368	2011-06-12	1.258	0.18	0.024	0.024	0.307	0.711102	SHELL	2.03292	41.3973	8750
2	369	2011-06-13	1.258	0.18	0.024	0.024	0.307	0.711102	SHELL	2.03292	41.3973	8750
2	370	2011-06-14	1.258	0.18	0.024	0.024	0.307	0.711102	SHELL	2.03292	41.3973	8750
2	371	2011-06-15	1.258	0.18	0.024	0.024	0.307	0.711102	SHELL	2.03292	41.3973	8750
2	372	2011-06-16	1.269	0.18	0.024	0.024	0.307	0.720424	SHELL	2.03292	41.3973	8750
2	373	2011-06-17	1.269	0.18	0.024	0.024	0.307	0.720424	SHELL	2.03292	41.3973	8750
2	374	2011-06-18	1.269	0.18	0.024	0.024	0.307	0.720424	SHELL	2.03292	41.3973	8750
2	375	2011-06-19	1.269	0.18	0.024	0.024	0.307	0.720424	SHELL	2.03292	41.3973	8750
2	376	2011-06-20	1.269	0.18	0.024	0.024	0.307	0.720424	SHELL	2.03292	41.3973	8750
2	377	2011-06-21	1.269	0.18	0.024	0.024	0.307	0.720424	SHELL	2.03292	41.3973	8750
2	378	2011-06-22	1.269	0.18	0.024	0.024	0.307	0.720424	SHELL	2.03292	41.3973	8750
2	379	2011-06-23	1.269	0.18	0.024	0.024	0.307	0.720424	SHELL	2.03292	41.3973	8750
2	380	2011-06-24	1.269	0.18	0.024	0.024	0.307	0.720424	SHELL	2.03292	41.3973	8750
2	381	2011-06-25	1.262	0.18	0.024	0.024	0.307	0.714491	SHELL	2.03292	41.3973	8750
2	382	2011-06-26	1.262	0.18	0.024	0.024	0.307	0.714491	SHELL	2.03292	41.3973	8750
2	383	2011-06-27	1.262	0.18	0.024	0.024	0.307	0.714491	SHELL	2.03292	41.3973	8750
2	384	2011-06-28	1.25	0.18	0.024	0.024	0.307	0.704322	SHELL	2.03292	41.3973	8750
2	385	2011-06-29	1.239	0.18	0.024	0.024	0.307	0.695	SHELL	2.03292	41.3973	8750
2	386	2011-06-30	1.235	0.18	0.024	0.024	0.307	0.69161	SHELL	2.03292	41.3973	8750
2	387	2011-07-01	1.235	0.18	0.024	0.024	0.307	0.69161	SHELL	2.03292	41.3973	8750
2	388	2011-07-02	1.235	0.18	0.024	0.024	0.307	0.69161	SHELL	2.03292	41.3973	8750
2	389	2011-07-03	1.235	0.18	0.024	0.024	0.307	0.69161	SHELL	2.03292	41.3973	8750
2	390	2011-07-04	1.235	0.18	0.024	0.024	0.307	0.69161	SHELL	2.03292	41.3973	8750
2	391	2011-07-05	1.235	0.18	0.024	0.024	0.307	0.69161	SHELL	2.03292	41.3973	8750
2	392	2011-07-06	1.235	0.18	0.024	0.024	0.307	0.69161	SHELL	2.03292	41.3973	8750
2	393	2011-07-07	1.235	0.18	0.024	0.024	0.307	0.69161	SHELL	2.03292	41.3973	8750
2	394	2011-07-08	1.247	0.18	0.024	0.024	0.307	0.70178	SHELL	2.03292	41.3973	8750
2	395	2011-07-09	1.25	0.18	0.024	0.024	0.307	0.704322	SHELL	2.03292	41.3973	8750
2	396	2011-07-10	1.25	0.18	0.024	0.024	0.307	0.704322	SHELL	2.03292	41.3973	8750
2	397	2011-07-11	1.25	0.18	0.024	0.024	0.307	0.704322	SHELL	2.03292	41.3973	8750
2	398	2011-07-12	1.25	0.18	0.024	0.024	0.307	0.704322	SHELL	2.03292	41.3973	8750
2	399	2011-07-13	1.25	0.18	0.024	0.024	0.307	0.704322	SHELL	2.03292	41.3973	8750
2	400	2011-07-14	1.242	0.18	0.024	0.024	0.307	0.697542	SHELL	2.03292	41.3973	8750
2	401	2011-07-15	1.252	0.18	0.024	0.024	0.307	0.706017	SHELL	2.03292	41.3973	8750
2	402	2011-07-16	1.252	0.18	0.024	0.024	0.307	0.706017	SHELL	2.03292	41.3973	8750
2	403	2011-07-17	1.252	0.18	0.024	0.024	0.307	0.706017	SHELL	2.03292	41.3973	8750
2	404	2011-07-18	1.252	0.18	0.024	0.024	0.307	0.706017	SHELL	2.03292	41.3973	8750
2	405	2011-07-19	1.252	0.18	0.024	0.024	0.307	0.706017	SHELL	2.03292	41.3973	8750
2	406	2011-07-20	1.252	0.18	0.024	0.024	0.307	0.706017	SHELL	2.03292	41.3973	8750
2	407	2011-07-21	1.252	0.18	0.024	0.024	0.307	0.706017	SHELL	2.03292	41.3973	8750
2	408	2011-07-22	1.252	0.18	0.024	0.024	0.307	0.706017	SHELL	2.03292	41.3973	8750
2	409	2011-07-23	1.252	0.18	0.024	0.024	0.307	0.706017	SHELL	2.03292	41.3973	8750
2	410	2011-07-24	1.252	0.18	0.024	0.024	0.307	0.706017	SHELL	2.03292	41.3973	8750
2	411	2011-07-25	1.252	0.18	0.024	0.024	0.307	0.706017	SHELL	2.03292	41.3973	8750
2	412	2011-07-26	1.252	0.18	0.024	0.024	0.307	0.706017	SHELL	2.03292	41.3973	8750
2	413	2011-07-27	1.272	0.18	0.024	0.024	0.307	0.722966	SHELL	2.03292	41.3973	8750
2	414	2011-07-28	1.272	0.18	0.024	0.024	0.307	0.722966	SHELL	2.03292	41.3973	8750
2	415	2011-07-29	1.272	0.18	0.024	0.024	0.307	0.722966	SHELL	2.03292	41.3973	8750
2	416	2011-07-30	1.272	0.18	0.024	0.024	0.307	0.722966	SHELL	2.03292	41.3973	8750
2	417	2011-07-31	1.272	0.18	0.024	0.024	0.307	0.722966	SHELL	2.03292	41.3973	8750
2	418	2011-08-01	1.272	0.18	0.024	0.024	0.307	0.722966	SHELL	2.03292	41.3973	8750
2	419	2011-08-02	1.272	0.18	0.024	0.024	0.307	0.722966	SHELL	2.03292	41.3973	8750
2	420	2011-08-03	1.276	0.18	0.024	0.024	0.307	0.726356	SHELL	2.03292	41.3973	8750
2	421	2011-08-04	1.276	0.18	0.024	0.024	0.307	0.726356	SHELL	2.03292	41.3973	8750
2	422	2011-08-05	1.276	0.18	0.024	0.024	0.307	0.726356	SHELL	2.03292	41.3973	8750
2	423	2011-08-06	1.276	0.18	0.024	0.024	0.307	0.726356	SHELL	2.03292	41.3973	8750
2	424	2011-08-07	1.276	0.18	0.024	0.024	0.307	0.726356	SHELL	2.03292	41.3973	8750
2	425	2011-08-08	1.276	0.18	0.024	0.024	0.307	0.726356	SHELL	2.03292	41.3973	8750
2	426	2011-08-09	1.27552	0.18	0.024	0.024	0.307	0.725949	SHELL	2.03292	41.3973	8750
2	427	2011-08-10	1.275	0.18	0.024	0.024	0.307	0.725509	SHELL	2.03292	41.3973	8750
2	428	2011-08-11	1.275	0.18	0.024	0.024	0.307	0.725509	SHELL	2.03292	41.3973	8750
2	429	2011-08-12	1.26507	0.18	0.024	0.024	0.307	0.717095	SHELL	2.03292	41.3973	8750
2	430	2011-08-13	1.255	0.18	0.024	0.024	0.307	0.708559	SHELL	2.03292	41.3973	8750
2	431	2011-08-14	1.255	0.18	0.024	0.024	0.307	0.708559	SHELL	2.03292	41.3973	8750
2	432	2011-08-15	1.255	0.18	0.024	0.024	0.307	0.708559	SHELL	2.03292	41.3973	8750
2	433	2011-08-16	1.255	0.18	0.024	0.024	0.307	0.708559	SHELL	2.03292	41.3973	8750
2	434	2011-08-17	1.239	0.18	0.024	0.024	0.307	0.695	SHELL	2.03292	41.3973	8750
2	435	2011-08-18	1.239	0.18	0.024	0.024	0.307	0.695	SHELL	2.03292	41.3973	8750
2	436	2011-08-19	1.239	0.18	0.024	0.024	0.307	0.695	SHELL	2.03292	41.3973	8750
2	437	2011-08-20	1.239	0.18	0.024	0.024	0.307	0.695	SHELL	2.03292	41.3973	8750
2	438	2011-08-21	1.239	0.18	0.024	0.024	0.307	0.695	SHELL	2.03292	41.3973	8750
2	439	2011-08-22	1.239	0.18	0.024	0.024	0.307	0.695	SHELL	2.03292	41.3973	8750
2	440	2011-08-23	1.239	0.18	0.024	0.024	0.307	0.695	SHELL	2.03292	41.3973	8750
2	441	2011-08-24	1.239	0.18	0.024	0.024	0.307	0.695	SHELL	2.03292	41.3973	8750
2	442	2011-08-25	1.239	0.18	0.024	0.024	0.307	0.695	SHELL	2.03292	41.3973	8750
2	443	2011-08-26	1.239	0.18	0.024	0.024	0.307	0.695	SHELL	2.03292	41.3973	8750
2	444	2011-08-27	1.239	0.18	0.024	0.024	0.307	0.695	SHELL	2.03292	41.3973	8750
2	445	2011-08-28	1.239	0.18	0.024	0.024	0.307	0.695	SHELL	2.03292	41.3973	8750
2	446	2011-08-29	1.239	0.18	0.024	0.024	0.307	0.695	SHELL	2.03292	41.3973	8750
2	447	2011-08-30	1.259	0.18	0.024	0.024	0.307	0.711949	SHELL	2.03292	41.3973	8750
2	448	2011-08-31	1.259	0.18	0.024	0.024	0.307	0.711949	SHELL	2.03292	41.3973	8750
2	449	2011-09-01	1.259	0.18	0.024	0.024	0.307	0.711949	SHELL	2.03292	41.3973	8750
2	450	2011-09-02	1.269	0.18	0.024	0.024	0.307	0.720424	SHELL	2.03292	41.3973	8750
2	451	2011-09-03	1.269	0.18	0.024	0.024	0.307	0.720424	SHELL	2.03292	41.3973	8750
2	452	2011-09-04	1.269	0.18	0.024	0.024	0.307	0.720424	SHELL	2.03292	41.3973	8750
2	453	2011-09-05	1.269	0.18	0.024	0.024	0.307	0.720424	SHELL	2.03292	41.3973	8750
2	454	2011-09-06	1.269	0.18	0.024	0.024	0.307	0.720424	SHELL	2.03292	41.3973	8750
2	455	2011-09-07	1.269	0.18	0.024	0.024	0.307	0.720424	SHELL	2.03292	41.3973	8750
2	456	2011-09-08	1.269	0.18	0.024	0.024	0.307	0.720424	SHELL	2.03292	41.3973	8750
2	457	2011-09-09	1.269	0.18	0.024	0.024	0.307	0.720424	SHELL	2.03292	41.3973	8750
2	458	2011-09-10	1.269	0.18	0.024	0.024	0.307	0.720424	SHELL	2.03292	41.3973	8750
2	459	2011-09-11	1.269	0.18	0.024	0.024	0.307	0.720424	SHELL	2.03292	41.3973	8750
2	460	2011-09-12	1.269	0.18	0.024	0.024	0.307	0.720424	SHELL	2.03292	41.3973	8750
2	461	2011-09-13	1.269	0.18	0.024	0.024	0.307	0.720424	SHELL	2.03292	41.3973	8750
2	462	2011-09-14	1.269	0.18	0.024	0.024	0.307	0.720424	SHELL	2.03292	41.3973	8750
2	463	2011-09-15	1.269	0.18	0.024	0.024	0.307	0.720424	SHELL	2.03292	41.3973	8750
2	464	2011-09-16	1.269	0.18	0.024	0.024	0.307	0.720424	SHELL	2.03292	41.3973	8750
2	465	2011-09-17	1.29	0.18	0.024	0.024	0.307	0.73822	SHELL	2.03292	41.3973	8750
2	466	2011-09-18	1.29	0.18	0.024	0.024	0.307	0.73822	SHELL	2.03292	41.3973	8750
2	467	2011-09-19	1.29	0.18	0.024	0.024	0.307	0.73822	SHELL	2.03292	41.3973	8750
2	468	2011-09-20	1.279	0.18	0.024	0.024	0.307	0.728898	SHELL	2.03292	41.3973	8750
2	469	2011-09-21	1.279	0.18	0.024	0.024	0.307	0.728898	SHELL	2.03292	41.3973	8750
2	470	2011-09-22	1.279	0.18	0.024	0.024	0.307	0.728898	SHELL	2.03292	41.3973	8750
2	471	2011-09-23	1.279	0.18	0.024	0.024	0.307	0.728898	SHELL	2.03292	41.3973	8750
2	472	2011-09-24	1.279	0.18	0.024	0.024	0.307	0.728898	SHELL	2.03292	41.3973	8750
2	473	2011-09-25	1.279	0.18	0.024	0.024	0.307	0.728898	SHELL	2.03292	41.3973	8750
2	474	2011-09-26	1.279	0.18	0.024	0.024	0.307	0.728898	SHELL	2.03292	41.3973	8750
2	475	2011-09-27	1.279	0.18	0.024	0.024	0.307	0.728898	SHELL	2.03292	41.3973	8750
2	476	2011-09-28	1.279	0.18	0.024	0.024	0.307	0.728898	SHELL	2.03292	41.3973	8750
2	477	2011-09-29	1.279	0.18	0.024	0.024	0.307	0.728898	SHELL	2.03292	41.3973	8750
2	478	2011-09-30	1.279	0.18	0.024	0.024	0.307	0.728898	SHELL	2.03292	41.3973	8750
2	479	2011-10-01	1.279	0.18	0.024	0.024	0.307	0.728898	SHELL	2.03292	41.3973	8750
2	480	2011-10-02	1.279	0.18	0.024	0.024	0.307	0.728898	SHELL	2.03292	41.3973	8750
2	481	2011-10-03	1.279	0.18	0.024	0.024	0.307	0.728898	SHELL	2.03292	41.3973	8750
2	482	2011-10-04	1.279	0.18	0.024	0.024	0.307	0.728898	SHELL	2.03292	41.3973	8750
2	483	2011-10-05	1.279	0.18	0.024	0.024	0.307	0.728898	SHELL	2.03292	41.3973	8750
2	484	2011-10-06	1.279	0.18	0.024	0.024	0.307	0.728898	SHELL	2.03292	41.3973	8750
2	485	2011-10-07	1.279	0.18	0.024	0.024	0.307	0.728898	SHELL	2.03292	41.3973	8750
2	486	2011-10-08	1.279	0.18	0.024	0.024	0.307	0.728898	SHELL	2.03292	41.3973	8750
2	487	2011-10-09	1.279	0.18	0.024	0.024	0.307	0.728898	SHELL	2.03292	41.3973	8750
2	488	2011-10-10	1.279	0.18	0.024	0.024	0.307	0.728898	SHELL	2.03292	41.3973	8750
2	489	2011-10-11	1.279	0.18	0.024	0.024	0.307	0.728898	SHELL	2.03292	41.3973	8750
2	490	2011-10-12	1.285	0.18	0.024	0.024	0.307	0.733983	SHELL	2.03292	41.3973	8750
2	491	2011-10-13	1.285	0.18	0.024	0.024	0.307	0.733983	SHELL	2.03292	41.3973	8750
2	492	2011-10-14	1.285	0.18	0.024	0.024	0.307	0.733983	SHELL	2.03292	41.3973	8750
2	493	2011-10-15	1.285	0.18	0.024	0.024	0.307	0.733983	SHELL	2.03292	41.3973	8750
2	494	2011-10-16	1.285	0.18	0.024	0.024	0.307	0.733983	SHELL	2.03292	41.3973	8750
2	495	2011-10-17	1.285	0.18	0.024	0.024	0.307	0.733983	SHELL	2.03292	41.3973	8750
2	496	2011-10-18	1.285	0.18	0.024	0.024	0.307	0.733983	SHELL	2.03292	41.3973	8750
2	497	2011-10-19	1.28405	0.18	0.024	0.024	0.307	0.733177	SHELL	2.03292	41.3973	8750
2	498	2011-10-20	1.28303	0.18	0.024	0.024	0.307	0.732314	SHELL	2.03292	41.3973	8750
2	499	2011-10-21	1.28201	0.18	0.024	0.024	0.307	0.731452	SHELL	2.03292	41.3973	8750
2	500	2011-10-22	1.28096	0.18	0.024	0.024	0.307	0.730559	SHELL	2.03292	41.3973	8750
2	501	2011-10-23	1.27991	0.18	0.024	0.024	0.307	0.729666	SHELL	2.03292	41.3973	8750
2	502	2011-10-24	1.27893	0.18	0.024	0.024	0.307	0.728838	SHELL	2.03292	41.3973	8750
2	503	2011-10-25	1.278	0.18	0.024	0.024	0.307	0.728051	SHELL	2.03292	41.3973	8750
2	504	2011-10-26	1.285	0.18	0.024	0.024	0.307	0.733983	SHELL	2.03292	41.3973	8750
2	505	2011-10-27	1.285	0.18	0.024	0.024	0.307	0.733983	SHELL	2.03292	41.3973	8750
2	506	2011-10-28	1.285	0.18	0.024	0.024	0.307	0.733983	SHELL	2.03292	41.3973	8750
2	507	2011-10-29	1.296	0.18	0.024	0.024	0.307	0.743305	SHELL	2.03292	41.3973	8750
2	508	2011-10-30	1.296	0.18	0.024	0.024	0.307	0.743305	SHELL	2.03292	41.3973	8750
2	509	2011-10-31	1.296	0.18	0.024	0.024	0.307	0.743305	SHELL	2.03292	41.3973	8750
2	510	2011-11-01	1.296	0.18	0.024	0.024	0.307	0.743305	SHELL	2.03292	41.3973	8750
2	511	2011-11-02	1.296	0.18	0.024	0.024	0.307	0.743305	SHELL	2.03292	41.3973	8750
2	512	2011-11-03	1.296	0.18	0.024	0.024	0.307	0.743305	SHELL	2.03292	41.3973	8750
2	513	2011-11-04	1.296	0.18	0.024	0.024	0.307	0.743305	SHELL	2.03292	41.3973	8750
2	514	2011-11-05	1.296	0.18	0.024	0.024	0.307	0.743305	SHELL	2.03292	41.3973	8750
2	515	2011-11-06	1.296	0.18	0.024	0.024	0.307	0.743305	SHELL	2.03292	41.3973	8750
2	516	2011-11-07	1.296	0.18	0.024	0.024	0.307	0.743305	SHELL	2.03292	41.3973	8750
2	517	2011-11-08	1.296	0.18	0.024	0.024	0.307	0.743305	SHELL	2.03292	41.3973	8750
2	518	2011-11-09	1.296	0.18	0.024	0.024	0.307	0.743305	SHELL	2.03292	41.3973	8750
2	519	2011-11-10	1.296	0.18	0.024	0.024	0.307	0.743305	SHELL	2.03292	41.3973	8750
2	520	2011-11-11	1.296	0.18	0.024	0.024	0.307	0.743305	SHELL	2.03292	41.3973	8750
2	521	2011-11-12	1.296	0.18	0.024	0.024	0.307	0.743305	SHELL	2.03292	41.3973	8750
2	522	2011-11-13	1.296	0.18	0.024	0.024	0.307	0.743305	SHELL	2.03292	41.3973	8750
2	523	2011-11-14	1.296	0.18	0.024	0.024	0.307	0.743305	SHELL	2.03292	41.3973	8750
2	524	2011-11-15	1.296	0.18	0.024	0.024	0.307	0.743305	SHELL	2.03292	41.3973	8750
2	525	2011-11-16	1.296	0.18	0.024	0.024	0.307	0.743305	SHELL	2.03292	41.3973	8750
2	526	2011-11-17	1.29751	0.18	0.024	0.024	0.307	0.744584	SHELL	2.03292	41.3973	8750
2	527	2011-11-18	1.299	0.18	0.024	0.024	0.307	0.745847	SHELL	2.03292	41.3973	8750
2	528	2011-11-19	1.299	0.18	0.024	0.024	0.307	0.745847	SHELL	2.03292	41.3973	8750
2	529	2011-11-20	1.299	0.18	0.024	0.024	0.307	0.745847	SHELL	2.03292	41.3973	8750
2	530	2011-11-21	1.299	0.18	0.024	0.024	0.307	0.745847	SHELL	2.03292	41.3973	8750
2	531	2011-11-22	1.299	0.18	0.024	0.024	0.307	0.745847	SHELL	2.03292	41.3973	8750
2	532	2011-11-23	1.309	0.18	0.024	0.024	0.307	0.754322	SHELL	2.03292	41.3973	8750
2	533	2011-11-24	1.299	0.18	0.024	0.024	0.307	0.745847	SHELL	2.03292	41.3973	8750
2	534	2011-11-25	1.299	0.18	0.024	0.024	0.307	0.745847	SHELL	2.03292	41.3973	8750
2	535	2011-11-26	1.299	0.18	0.024	0.024	0.307	0.745847	SHELL	2.03292	41.3973	8750
2	536	2011-11-27	1.299	0.18	0.024	0.024	0.307	0.745847	SHELL	2.03292	41.3973	8750
2	537	2011-11-28	1.299	0.18	0.024	0.024	0.307	0.745847	SHELL	2.03292	41.3973	8750
2	538	2011-11-29	1.299	0.18	0.024	0.024	0.307	0.745847	SHELL	2.03292	41.3973	8750
2	539	2011-11-30	1.299	0.18	0.024	0.024	0.307	0.745847	SHELL	2.03292	41.3973	8750
2	540	2011-12-01	1.299	0.18	0.024	0.024	0.307	0.745847	SHELL	2.03292	41.3973	8750
2	541	2011-12-02	1.299	0.18	0.024	0.024	0.307	0.745847	SHELL	2.03292	41.3973	8750
2	542	2011-12-03	1.299	0.18	0.024	0.024	0.307	0.745847	SHELL	2.03292	41.3973	8750
2	543	2011-12-04	1.299	0.18	0.024	0.024	0.307	0.745847	SHELL	2.03292	41.3973	8750
2	544	2011-12-05	1.299	0.18	0.024	0.024	0.307	0.745847	SHELL	2.03292	41.3973	8750
2	545	2011-12-06	1.289	0.18	0.024	0.024	0.307	0.737373	SHELL	2.03292	41.3973	8750
2	546	2011-12-07	1.289	0.18	0.024	0.024	0.307	0.737373	SHELL	2.03292	41.3973	8750
2	547	2011-12-08	1.289	0.18	0.024	0.024	0.307	0.737373	SHELL	2.03292	41.3973	8750
2	548	2011-12-09	1.289	0.18	0.024	0.024	0.307	0.737373	SHELL	2.03292	41.3973	8750
2	549	2011-12-10	1.289	0.18	0.024	0.024	0.307	0.737373	SHELL	2.03292	41.3973	8750
2	550	2011-12-11	1.289	0.18	0.024	0.024	0.307	0.737373	SHELL	2.03292	41.3973	8750
2	551	2011-12-12	1.289	0.18	0.024	0.024	0.307	0.737373	SHELL	2.03292	41.3973	8750
2	552	2011-12-13	1.289	0.18	0.024	0.024	0.307	0.737373	SHELL	2.03292	41.3973	8750
2	553	2011-12-14	1.296	0.18	0.024	0.024	0.307	0.743305	SHELL	2.03292	41.3973	8750
2	554	2011-12-15	1.296	0.18	0.024	0.024	0.307	0.743305	SHELL	2.03292	41.3973	8750
2	555	2011-12-16	1.296	0.18	0.024	0.024	0.307	0.743305	SHELL	2.03292	41.3973	8750
2	556	2011-12-17	1.296	0.18	0.024	0.024	0.307	0.743305	SHELL	2.03292	41.3973	8750
2	557	2011-12-18	1.296	0.18	0.024	0.024	0.307	0.743305	SHELL	2.03292	41.3973	8750
2	558	2011-12-19	1.296	0.18	0.024	0.024	0.307	0.743305	SHELL	2.03292	41.3973	8750
2	559	2011-12-20	1.296	0.18	0.024	0.024	0.307	0.743305	SHELL	2.03292	41.3973	8750
2	560	2011-12-21	1.296	0.18	0.024	0.024	0.307	0.743305	SHELL	2.03292	41.3973	8750
2	561	2011-12-22	1.296	0.18	0.024	0.024	0.307	0.743305	SHELL	2.03292	41.3973	8750
2	562	2011-12-23	1.296	0.18	0.024	0.024	0.307	0.743305	SHELL	2.03292	41.3973	8750
2	563	2011-12-24	1.29751	0.18	0.024	0.024	0.307	0.744584	SHELL	2.03292	41.3973	8750
2	564	2011-12-25	1.299	0.18	0.024	0.024	0.307	0.745847	SHELL	2.03292	41.3973	8750
2	565	2011-12-26	1.299	0.18	0.024	0.024	0.307	0.745847	SHELL	2.03292	41.3973	8750
2	566	2011-12-27	1.299	0.18	0.024	0.024	0.307	0.745847	SHELL	2.03292	41.3973	8750
2	567	2011-12-28	1.299	0.18	0.024	0.024	0.307	0.745847	SHELL	2.03292	41.3973	8750
2	568	2011-12-29	1.30024	0.18	0.024	0.024	0.307	0.7469	SHELL	2.03292	41.3973	8750
2	569	2011-12-30	1.30158	0.18	0.024	0.024	0.307	0.748031	SHELL	2.03292	41.3973	8750
2	570	2011-12-31	1.30297	0.18	0.024	0.024	0.307	0.749209	SHELL	2.03292	41.3973	8750
2	571	2012-01-01	1.30431	0.18	0.024	0.024	0.307	0.750344	SHELL	2.03292	41.3973	8750
2	572	2012-01-02	1.30567	0.18	0.024	0.024	0.307	0.751495	SHELL	2.03292	41.3973	8750
2	573	2012-01-03	1.307	0.18	0.024	0.024	0.307	0.752627	SHELL	2.03292	41.3973	8750
2	574	2012-01-04	1.307	0.18	0.024	0.024	0.307	0.752627	SHELL	2.03292	41.3973	8750
2	575	2012-01-05	1.307	0.18	0.024	0.024	0.307	0.752627	SHELL	2.03292	41.3973	8750
2	576	2012-01-06	1.307	0.18	0.024	0.024	0.307	0.752627	SHELL	2.03292	41.3973	8750
2	577	2012-01-07	1.307	0.18	0.024	0.024	0.307	0.752627	SHELL	2.03292	41.3973	8750
2	578	2012-01-08	1.307	0.18	0.024	0.024	0.307	0.752627	SHELL	2.03292	41.3973	8750
2	579	2012-01-09	1.307	0.18	0.024	0.024	0.307	0.752627	SHELL	2.03292	41.3973	8750
2	580	2012-01-10	1.307	0.18	0.024	0.024	0.307	0.752627	SHELL	2.03292	41.3973	8750
2	581	2012-01-11	1.319	0.18	0.024	0.024	0.307	0.762797	SHELL	2.03292	41.3973	8750
2	582	2012-01-12	1.33394	0.18	0.024	0.024	0.307	0.775454	SHELL	2.03292	41.3973	8750
2	583	2012-01-13	1.349	0.18	0.024	0.024	0.307	0.78822	SHELL	2.03292	41.3973	8750
2	584	2012-01-14	1.349	0.18	0.024	0.024	0.307	0.78822	SHELL	2.03292	41.3973	8750
2	585	2012-01-15	1.349	0.18	0.024	0.024	0.307	0.78822	SHELL	2.03292	41.3973	8750
2	586	2012-01-16	1.349	0.18	0.024	0.024	0.307	0.78822	SHELL	2.03292	41.3973	8750
2	587	2012-01-17	1.349	0.18	0.024	0.024	0.307	0.78822	SHELL	2.03292	41.3973	8750
2	588	2012-01-18	1.349	0.18	0.024	0.024	0.307	0.78822	SHELL	2.03292	41.3973	8750
2	589	2012-01-19	1.349	0.18	0.024	0.024	0.307	0.78822	SHELL	2.03292	41.3973	8750
2	590	2012-01-20	1.349	0.18	0.024	0.024	0.307	0.78822	SHELL	2.03292	41.3973	8750
2	591	2012-01-21	1.349	0.18	0.024	0.024	0.307	0.78822	SHELL	2.03292	41.3973	8750
2	592	2012-01-22	1.349	0.18	0.024	0.024	0.307	0.78822	SHELL	2.03292	41.3973	8750
2	593	2012-01-23	1.349	0.18	0.024	0.024	0.307	0.78822	SHELL	2.03292	41.3973	8750
2	594	2012-01-24	1.349	0.18	0.024	0.024	0.307	0.78822	SHELL	2.03292	41.3973	8750
2	595	2012-01-25	1.349	0.18	0.024	0.024	0.307	0.78822	SHELL	2.03292	41.3973	8750
2	596	2012-01-26	1.349	0.18	0.024	0.024	0.307	0.78822	SHELL	2.03292	41.3973	8750
2	597	2012-01-27	1.349	0.18	0.024	0.024	0.307	0.78822	SHELL	2.03292	41.3973	8750
2	598	2012-01-28	1.349	0.18	0.024	0.024	0.307	0.78822	SHELL	2.03292	41.3973	8750
2	599	2012-01-29	1.349	0.18	0.024	0.024	0.307	0.78822	SHELL	2.03292	41.3973	8750
2	600	2012-01-30	1.349	0.18	0.024	0.024	0.307	0.78822	SHELL	2.03292	41.3973	8750
2	601	2012-01-31	1.349	0.18	0.024	0.024	0.307	0.78822	SHELL	2.03292	41.3973	8750
2	602	2012-02-01	1.346	0.18	0.024	0.024	0.307	0.785678	SHELL	2.03292	41.3973	8750
2	603	2012-02-02	1.339	0.18	0.024	0.024	0.307	0.779746	SHELL	2.03292	41.3973	8750
2	604	2012-02-03	1.339	0.18	0.024	0.024	0.307	0.779746	SHELL	2.03292	41.3973	8750
2	605	2012-02-04	1.339	0.18	0.024	0.024	0.307	0.779746	SHELL	2.03292	41.3973	8750
2	606	2012-02-05	1.339	0.18	0.024	0.024	0.307	0.779746	SHELL	2.03292	41.3973	8750
2	607	2012-02-06	1.339	0.18	0.024	0.024	0.307	0.779746	SHELL	2.03292	41.3973	8750
2	608	2012-02-07	1.339	0.18	0.024	0.024	0.307	0.779746	SHELL	2.03292	41.3973	8750
2	609	2012-02-08	1.339	0.18	0.024	0.024	0.307	0.779746	SHELL	2.03292	41.3973	8750
2	610	2012-02-09	1.345	0.18	0.024	0.024	0.307	0.78483	SHELL	2.03292	41.3973	8750
2	611	2012-02-10	1.345	0.18	0.024	0.024	0.307	0.78483	SHELL	2.03292	41.3973	8750
2	612	2012-02-11	1.345	0.18	0.024	0.024	0.307	0.78483	SHELL	2.03292	41.3973	8750
2	613	2012-02-12	1.345	0.18	0.024	0.024	0.307	0.78483	SHELL	2.03292	41.3973	8750
2	614	2012-02-13	1.345	0.18	0.024	0.024	0.307	0.78483	SHELL	2.03292	41.3973	8750
2	615	2012-02-14	1.345	0.18	0.024	0.024	0.307	0.78483	SHELL	2.03292	41.3973	8750
2	616	2012-02-15	1.345	0.18	0.024	0.024	0.307	0.78483	SHELL	2.03292	41.3973	8750
2	617	2012-02-16	1.345	0.18	0.024	0.024	0.307	0.78483	SHELL	2.03292	41.3973	8750
2	618	2012-02-17	1.345	0.18	0.024	0.024	0.307	0.78483	SHELL	2.03292	41.3973	8750
2	619	2012-02-18	1.35198	0.18	0.024	0.024	0.307	0.790746	SHELL	2.03292	41.3973	8750
2	620	2012-02-19	1.359	0.18	0.024	0.024	0.307	0.796695	SHELL	2.03292	41.3973	8750
2	621	2012-02-20	1.359	0.18	0.024	0.024	0.307	0.796695	SHELL	2.03292	41.3973	8750
2	622	2012-02-21	1.359	0.18	0.024	0.024	0.307	0.796695	SHELL	2.03292	41.3973	8750
2	623	2012-02-22	1.359	0.18	0.024	0.024	0.307	0.796695	SHELL	2.03292	41.3973	8750
2	624	2012-02-23	1.359	0.18	0.024	0.024	0.307	0.796695	SHELL	2.03292	41.3973	8750
2	625	2012-02-24	1.359	0.18	0.024	0.024	0.307	0.796695	SHELL	2.03292	41.3973	8750
2	626	2012-02-25	1.359	0.18	0.024	0.024	0.307	0.796695	SHELL	2.03292	41.3973	8750
2	627	2012-02-26	1.359	0.18	0.024	0.024	0.307	0.796695	SHELL	2.03292	41.3973	8750
2	628	2012-02-27	1.359	0.18	0.024	0.024	0.307	0.796695	SHELL	2.03292	41.3973	8750
2	629	2012-02-28	1.359	0.18	0.024	0.024	0.307	0.796695	SHELL	2.03292	41.3973	8750
2	630	2012-02-29	1.359	0.18	0.024	0.024	0.307	0.796695	SHELL	2.03292	41.3973	8750
2	631	2012-03-01	1.359	0.18	0.024	0.024	0.307	0.796695	SHELL	2.03292	41.3973	8750
2	632	2012-03-02	1.359	0.18	0.024	0.024	0.307	0.796695	SHELL	2.03292	41.3973	8750
2	633	2012-03-03	1.359	0.18	0.024	0.024	0.307	0.796695	SHELL	2.03292	41.3973	8750
2	634	2012-03-04	1.359	0.18	0.024	0.024	0.307	0.796695	SHELL	2.03292	41.3973	8750
2	635	2012-03-05	1.359	0.18	0.024	0.024	0.307	0.796695	SHELL	2.03292	41.3973	8750
2	636	2012-03-06	1.359	0.18	0.024	0.024	0.307	0.796695	SHELL	2.03292	41.3973	8750
2	637	2012-03-07	1.359	0.18	0.024	0.024	0.307	0.796695	SHELL	2.03292	41.3973	8750
2	638	2012-03-08	1.359	0.18	0.024	0.024	0.307	0.796695	SHELL	2.03292	41.3973	8750
2	639	2012-03-09	1.359	0.18	0.024	0.024	0.307	0.796695	SHELL	2.03292	41.3973	8750
2	640	2012-03-10	1.359	0.18	0.024	0.024	0.307	0.796695	SHELL	2.03292	41.3973	8750
2	641	2012-03-11	1.359	0.18	0.024	0.024	0.307	0.796695	SHELL	2.03292	41.3973	8750
2	642	2012-03-12	1.359	0.18	0.024	0.024	0.307	0.796695	SHELL	2.03292	41.3973	8750
2	643	2012-03-13	1.362	0.18	0.024	0.024	0.307	0.799239	SHELL	2.03292	41.3973	8750
2	644	2012-03-14	1.365	0.18	0.024	0.024	0.307	0.80178	SHELL	2.03292	41.3973	8750
2	645	2012-03-15	1.365	0.18	0.024	0.024	0.307	0.80178	SHELL	2.03292	41.3973	8750
2	646	2012-03-16	1.369	0.18	0.024	0.024	0.307	0.805169	SHELL	2.03292	41.3973	8750
2	647	2012-03-17	1.379	0.18	0.024	0.024	0.307	0.813644	SHELL	2.03292	41.3973	8750
2	648	2012-03-18	1.379	0.18	0.024	0.024	0.307	0.813644	SHELL	2.03292	41.3973	8750
2	649	2012-03-19	1.379	0.18	0.024	0.024	0.307	0.813644	SHELL	2.03292	41.3973	8750
2	650	2012-03-20	1.379	0.18	0.024	0.024	0.307	0.813644	SHELL	2.03292	41.3973	8750
2	651	2012-03-21	1.379	0.18	0.024	0.024	0.307	0.813644	SHELL	2.03292	41.3973	8750
2	652	2012-03-22	1.379	0.18	0.024	0.024	0.307	0.813644	SHELL	2.03292	41.3973	8750
2	653	2012-03-23	1.379	0.18	0.024	0.024	0.307	0.813644	SHELL	2.03292	41.3973	8750
2	654	2012-03-24	1.379	0.18	0.024	0.024	0.307	0.813644	SHELL	2.03292	41.3973	8750
2	655	2012-03-25	1.379	0.18	0.024	0.024	0.307	0.813644	SHELL	2.03292	41.3973	8750
2	656	2012-03-26	1.379	0.18	0.024	0.024	0.307	0.813644	SHELL	2.03292	41.3973	8750
2	657	2012-03-27	1.379	0.18	0.024	0.024	0.307	0.813644	SHELL	2.03292	41.3973	8750
2	658	2012-03-28	1.379	0.18	0.024	0.024	0.307	0.813644	SHELL	2.03292	41.3973	8750
2	659	2012-03-29	1.379	0.18	0.024	0.024	0.307	0.813644	SHELL	2.03292	41.3973	8750
2	660	2012-03-30	1.379	0.18	0.024	0.024	0.307	0.813644	SHELL	2.03292	41.3973	8750
2	661	2012-03-31	1.379	0.18	0.024	0.024	0.307	0.813644	SHELL	2.03292	41.3973	8750
2	662	2012-04-01	1.379	0.18	0.024	0.048	0.307	0.789644	SHELL	2.03292	41.3973	8750
2	663	2012-04-02	1.379	0.18	0.024	0.048	0.307	0.789644	SHELL	2.03292	41.3973	8750
2	664	2012-04-03	1.409	0.18	0.024	0.048	0.307	0.815068	SHELL	2.03292	41.3973	8750
2	665	2012-04-04	1.409	0.18	0.024	0.048	0.307	0.815068	SHELL	2.03292	41.3973	8750
2	666	2012-04-05	1.409	0.18	0.024	0.048	0.307	0.815068	SHELL	2.03292	41.3973	8750
2	667	2012-04-06	1.409	0.18	0.024	0.048	0.307	0.815068	SHELL	2.03292	41.3973	8750
2	668	2012-04-07	1.409	0.18	0.024	0.048	0.307	0.815068	SHELL	2.03292	41.3973	8750
2	669	2012-04-08	1.409	0.18	0.024	0.048	0.307	0.815068	SHELL	2.03292	41.3973	8750
2	670	2012-04-09	1.409	0.18	0.024	0.048	0.307	0.815068	SHELL	2.03292	41.3973	8750
2	671	2012-04-10	1.409	0.18	0.024	0.048	0.307	0.815068	SHELL	2.03292	41.3973	8750
2	672	2012-04-11	1.409	0.18	0.024	0.048	0.307	0.815068	SHELL	2.03292	41.3973	8750
2	673	2012-04-12	1.409	0.18	0.024	0.048	0.307	0.815068	SHELL	2.03292	41.3973	8750
2	674	2012-04-13	1.409	0.18	0.024	0.048	0.307	0.815068	SHELL	2.03292	41.3973	8750
2	675	2012-04-14	1.409	0.18	0.024	0.048	0.307	0.815068	SHELL	2.03292	41.3973	8750
2	676	2012-04-15	1.409	0.18	0.024	0.048	0.307	0.815068	SHELL	2.03292	41.3973	8750
2	677	2012-04-16	1.409	0.18	0.024	0.048	0.307	0.815068	SHELL	2.03292	41.3973	8750
2	678	2012-04-17	1.399	0.18	0.024	0.048	0.307	0.806593	SHELL	2.03292	41.3973	8750
2	679	2012-04-18	1.399	0.18	0.024	0.048	0.307	0.806593	SHELL	2.03292	41.3973	8750
2	680	2012-04-19	1.399	0.18	0.024	0.048	0.307	0.806593	SHELL	2.03292	41.3973	8750
2	681	2012-04-20	1.399	0.18	0.024	0.048	0.307	0.806593	SHELL	2.03292	41.3973	8750
2	682	2012-04-21	1.399	0.18	0.024	0.048	0.307	0.806593	SHELL	2.03292	41.3973	8750
2	683	2012-04-22	1.399	0.18	0.024	0.048	0.307	0.806593	SHELL	2.03292	41.3973	8750
2	684	2012-04-23	1.399	0.18	0.024	0.048	0.307	0.806593	SHELL	2.03292	41.3973	8750
2	685	2012-04-24	1.399	0.18	0.024	0.048	0.307	0.806593	SHELL	2.03292	41.3973	8750
2	686	2012-04-25	1.399	0.18	0.024	0.048	0.307	0.806593	SHELL	2.03292	41.3973	8750
2	687	2012-04-26	1.399	0.18	0.024	0.048	0.307	0.806593	SHELL	2.03292	41.3973	8750
2	688	2012-04-27	1.399	0.18	0.024	0.048	0.307	0.806593	SHELL	2.03292	41.3973	8750
2	689	2012-04-28	1.399	0.18	0.024	0.048	0.307	0.806593	SHELL	2.03292	41.3973	8750
2	690	2012-04-29	1.399	0.18	0.024	0.048	0.307	0.806593	SHELL	2.03292	41.3973	8750
2	691	2012-04-30	1.399	0.18	0.024	0.048	0.307	0.806593	SHELL	2.03292	41.3973	8750
2	692	2012-05-01	1.399	0.18	0.024	0.048	0.307	0.806593	SHELL	2.03292	41.3973	8750
2	693	2012-05-02	1.399	0.18	0.024	0.048	0.307	0.806593	SHELL	2.03292	41.3973	8750
2	694	2012-05-03	1.399	0.18	0.024	0.048	0.307	0.806593	SHELL	2.03292	41.3973	8750
2	695	2012-05-04	1.399	0.18	0.024	0.048	0.307	0.806593	SHELL	2.03292	41.3973	8750
2	696	2012-05-05	1.399	0.18	0.024	0.048	0.307	0.806593	SHELL	2.03292	41.3973	8750
2	697	2012-05-06	1.399	0.18	0.024	0.048	0.307	0.806593	SHELL	2.03292	41.3973	8750
2	698	2012-05-07	1.399	0.18	0.024	0.048	0.307	0.806593	SHELL	2.03292	41.3973	8750
2	699	2012-05-08	1.399	0.18	0.024	0.048	0.307	0.806593	SHELL	2.03292	41.3973	8750
2	700	2012-05-09	1.389	0.18	0.024	0.048	0.307	0.798119	SHELL	2.03292	41.3973	8750
2	701	2012-05-10	1.389	0.18	0.024	0.048	0.307	0.798119	SHELL	2.03292	41.3973	8750
2	702	2012-05-11	1.38305	0.18	0.024	0.048	0.307	0.793078	SHELL	2.03292	41.3973	8750
2	703	2012-05-12	1.377	0.18	0.024	0.048	0.307	0.787949	SHELL	2.03292	41.3973	8750
2	704	2012-05-13	1.377	0.18	0.024	0.048	0.307	0.787949	SHELL	2.03292	41.3973	8750
2	705	2012-05-14	1.377	0.18	0.024	0.048	0.307	0.787949	SHELL	2.03292	41.3973	8750
2	706	2012-05-15	1.369	0.18	0.024	0.048	0.307	0.781169	SHELL	2.03292	41.3973	8750
2	707	2012-05-16	1.369	0.18	0.024	0.048	0.307	0.781169	SHELL	2.03292	41.3973	8750
2	708	2012-05-17	1.369	0.18	0.024	0.048	0.307	0.781169	SHELL	2.03292	41.3973	8750
2	709	2012-05-18	1.369	0.18	0.024	0.048	0.307	0.781169	SHELL	2.03292	41.3973	8750
2	710	2012-05-19	1.369	0.18	0.024	0.048	0.307	0.781169	SHELL	2.03292	41.3973	8750
2	711	2012-05-20	1.369	0.18	0.024	0.048	0.307	0.781169	SHELL	2.03292	41.3973	8750
2	712	2012-05-21	1.369	0.18	0.024	0.048	0.307	0.781169	SHELL	2.03292	41.3973	8750
2	713	2012-05-22	1.369	0.18	0.024	0.048	0.307	0.781169	SHELL	2.03292	41.3973	8750
2	714	2012-05-23	1.359	0.18	0.024	0.048	0.307	0.772695	SHELL	2.03292	41.3973	8750
2	715	2012-05-24	1.359	0.18	0.024	0.048	0.307	0.772695	SHELL	2.03292	41.3973	8750
2	716	2012-05-25	1.329	0.18	0.024	0.048	0.307	0.747271	SHELL	2.03292	41.3973	8750
2	717	2012-05-26	1.329	0.18	0.024	0.048	0.307	0.747271	SHELL	2.03292	41.3973	8750
2	718	2012-05-27	1.329	0.18	0.024	0.048	0.307	0.747271	SHELL	2.03292	41.3973	8750
2	719	2012-05-28	1.329	0.18	0.024	0.048	0.307	0.747271	SHELL	2.03292	41.3973	8750
2	720	2012-05-29	1.329	0.18	0.024	0.048	0.307	0.747271	SHELL	2.03292	41.3973	8750
2	721	2012-05-30	1.329	0.18	0.024	0.048	0.307	0.747271	SHELL	2.03292	41.3973	8750
2	722	2012-05-31	1.329	0.18	0.024	0.048	0.307	0.747271	SHELL	2.03292	41.3973	8750
2	723	2012-06-01	1.329	0.18	0.024	0.048	0.307	0.747271	SHELL	2.03292	41.3973	8750
2	724	2012-06-02	1.329	0.18	0.024	0.048	0.307	0.747271	SHELL	2.03292	41.3973	8750
2	725	2012-06-03	1.329	0.18	0.024	0.048	0.307	0.747271	SHELL	2.03292	41.3973	8750
2	726	2012-06-04	1.329	0.18	0.024	0.048	0.307	0.747271	SHELL	2.03292	41.3973	8750
2	727	2012-06-05	1.329	0.18	0.024	0.048	0.307	0.747271	SHELL	2.03292	41.3973	8750
2	728	2012-06-06	1.329	0.18	0.024	0.048	0.307	0.747271	SHELL	2.03292	41.3973	8750
2	729	2012-06-07	1.329	0.18	0.024	0.048	0.307	0.747271	SHELL	2.03292	41.3973	8750
2	730	2012-06-08	1.329	0.18	0.024	0.048	0.307	0.747271	SHELL	2.03292	41.3973	8750
2	731	2012-06-09	1.309	0.18	0.024	0.048	0.307	0.730322	SHELL	2.03292	41.3973	8750
2	732	2012-06-10	1.309	0.18	0.024	0.048	0.307	0.730322	SHELL	2.03292	41.3973	8750
2	733	2012-06-11	1.309	0.18	0.024	0.048	0.307	0.730322	SHELL	2.03292	41.3973	8750
2	734	2012-06-12	1.309	0.18	0.024	0.048	0.307	0.730322	SHELL	2.03292	41.3973	8750
2	735	2012-06-13	1.309	0.18	0.024	0.048	0.307	0.730322	SHELL	2.03292	41.3973	8750
2	736	2012-06-14	1.309	0.18	0.024	0.048	0.307	0.730322	SHELL	2.03292	41.3973	8750
2	737	2012-06-15	1.299	0.18	0.024	0.048	0.307	0.721847	SHELL	2.03292	41.3973	8750
2	738	2012-06-16	1.299	0.18	0.024	0.048	0.307	0.721847	SHELL	2.03292	41.3973	8750
2	739	2012-06-17	1.299	0.18	0.024	0.048	0.307	0.721847	SHELL	2.03292	41.3973	8750
2	740	2012-06-18	1.299	0.18	0.024	0.048	0.307	0.721847	SHELL	2.03292	41.3973	8750
2	741	2012-06-19	1.299	0.18	0.024	0.048	0.307	0.721847	SHELL	2.03292	41.3973	8750
2	742	2012-06-20	1.289	0.18	0.024	0.048	0.307	0.713373	SHELL	2.03292	41.3973	8750
2	743	2012-06-21	1.289	0.18	0.024	0.048	0.307	0.713373	SHELL	2.03292	41.3973	8750
2	744	2012-06-22	1.289	0.18	0.024	0.048	0.307	0.713373	SHELL	2.03292	41.3973	8750
2	745	2012-06-23	1.289	0.18	0.024	0.048	0.307	0.713373	SHELL	2.03292	41.3973	8750
2	746	2012-06-24	1.289	0.18	0.024	0.048	0.307	0.713373	SHELL	2.03292	41.3973	8750
2	747	2012-06-25	1.289	0.18	0.024	0.048	0.307	0.713373	SHELL	2.03292	41.3973	8750
2	748	2012-06-26	1.28404	0.18	0.024	0.048	0.307	0.709173	SHELL	2.03292	41.3973	8750
2	749	2012-06-27	1.279	0.18	0.024	0.048	0.307	0.704898	SHELL	2.03292	41.3973	8750
2	750	2012-06-28	1.279	0.18	0.024	0.048	0.307	0.704898	SHELL	2.03292	41.3973	8750
2	751	2012-06-29	1.279	0.18	0.024	0.048	0.307	0.704898	SHELL	2.03292	41.3973	8750
2	752	2012-06-30	1.279	0.18	0.024	0.048	0.307	0.704898	SHELL	2.03292	41.3973	8750
2	753	2012-07-01	1.279	0.18	0.024	0.048	0.307	0.704898	SHELL	2.03292	41.3973	8750
2	754	2012-07-02	1.279	0.18	0.024	0.048	0.307	0.704898	SHELL	2.03292	41.3973	8750
2	755	2012-07-03	1.279	0.18	0.024	0.048	0.307	0.704898	SHELL	2.03292	41.3973	8750
2	756	2012-07-04	1.279	0.18	0.024	0.048	0.307	0.704898	SHELL	2.03292	41.3973	8750
2	757	2012-07-05	1.279	0.18	0.024	0.048	0.307	0.704898	SHELL	2.03292	41.3973	8750
2	758	2012-07-06	1.319	0.18	0.024	0.048	0.307	0.738797	SHELL	2.03292	41.3973	8750
2	759	2012-07-07	1.324	0.18	0.024	0.048	0.307	0.743034	SHELL	2.03292	41.3973	8750
2	760	2012-07-08	1.324	0.18	0.024	0.048	0.307	0.743034	SHELL	2.03292	41.3973	8750
2	761	2012-07-09	1.324	0.18	0.024	0.048	0.307	0.743034	SHELL	2.03292	41.3973	8750
2	762	2012-07-10	1.321	0.18	0.024	0.048	0.307	0.740491	SHELL	2.03292	41.3973	8750
2	763	2012-07-11	1.321	0.18	0.024	0.048	0.307	0.740491	SHELL	2.03292	41.3973	8750
2	764	2012-07-12	1.333	0.18	0.024	0.048	0.307	0.750661	SHELL	2.03292	41.3973	8750
2	765	2012-07-13	1.333	0.18	0.024	0.048	0.307	0.750661	SHELL	2.03292	41.3973	8750
2	766	2012-07-14	1.341	0.18	0.024	0.048	0.307	0.757441	SHELL	2.03292	41.3973	8750
2	767	2012-07-15	1.341	0.18	0.024	0.048	0.307	0.757441	SHELL	2.03292	41.3973	8750
2	768	2012-07-16	1.341	0.18	0.024	0.048	0.307	0.757441	SHELL	2.03292	41.3973	8750
2	769	2012-07-17	1.34997	0.18	0.024	0.048	0.307	0.765041	SHELL	2.03292	41.3973	8750
2	770	2012-07-18	1.359	0.18	0.024	0.048	0.307	0.772695	SHELL	2.03292	41.3973	8750
2	771	2012-07-19	1.349	0.18	0.024	0.048	0.307	0.76422	SHELL	2.03292	41.3973	8750
2	772	2012-07-20	1.349	0.18	0.024	0.048	0.307	0.76422	SHELL	2.03292	41.3973	8750
2	773	2012-07-21	1.349	0.18	0.024	0.048	0.307	0.76422	SHELL	2.03292	41.3973	8750
2	774	2012-07-22	1.349	0.18	0.024	0.048	0.307	0.76422	SHELL	2.03292	41.3973	8750
2	775	2012-07-23	1.349	0.18	0.024	0.048	0.307	0.76422	SHELL	2.03292	41.3973	8750
2	776	2012-07-24	1.349	0.18	0.024	0.048	0.307	0.76422	SHELL	2.03292	41.3973	8750
2	777	2012-07-25	1.349	0.18	0.024	0.048	0.307	0.76422	SHELL	2.03292	41.3973	8750
2	778	2012-07-26	1.349	0.18	0.024	0.048	0.307	0.76422	SHELL	2.03292	41.3973	8750
2	779	2012-07-27	1.349	0.18	0.024	0.048	0.307	0.76422	SHELL	2.03292	41.3973	8750
2	780	2012-07-28	1.349	0.18	0.024	0.048	0.307	0.76422	SHELL	2.03292	41.3973	8750
2	781	2012-07-29	1.349	0.18	0.024	0.048	0.307	0.76422	SHELL	2.03292	41.3973	8750
2	782	2012-07-30	1.352	0.18	0.024	0.048	0.307	0.766764	SHELL	2.03292	41.3973	8750
2	783	2012-07-31	1.355	0.18	0.024	0.048	0.307	0.769305	SHELL	2.03292	41.3973	8750
2	784	2012-08-01	1.355	0.18	0.024	0.048	0.307	0.769305	SHELL	2.03292	41.3973	8750
2	785	2012-08-02	1.355	0.18	0.024	0.048	0.307	0.769305	SHELL	2.03292	41.3973	8750
2	786	2012-08-03	1.355	0.18	0.024	0.048	0.307	0.769305	SHELL	2.03292	41.3973	8750
2	787	2012-08-04	1.369	0.18	0.024	0.048	0.307	0.781169	SHELL	2.03292	41.3973	8750
2	788	2012-08-05	1.369	0.18	0.024	0.048	0.307	0.781169	SHELL	2.03292	41.3973	8750
2	789	2012-08-06	1.369	0.18	0.024	0.048	0.307	0.781169	SHELL	2.03292	41.3973	8750
2	790	2012-08-07	1.369	0.18	0.024	0.048	0.307	0.781169	SHELL	2.03292	41.3973	8750
2	791	2012-08-08	1.369	0.18	0.024	0.048	0.307	0.781169	SHELL	2.03292	41.3973	8750
2	792	2012-08-09	1.369	0.18	0.024	0.048	0.307	0.781169	SHELL	2.03292	41.3973	8750
2	793	2012-08-10	1.369	0.18	0.024	0.048	0.307	0.781169	SHELL	2.03292	41.3973	8750
2	794	2012-08-11	1.369	0.18	0.024	0.048	0.307	0.781169	SHELL	2.03292	41.3973	8750
2	795	2012-08-12	1.369	0.18	0.024	0.048	0.307	0.781169	SHELL	2.03292	41.3973	8750
2	796	2012-08-13	1.369	0.18	0.024	0.048	0.307	0.781169	SHELL	2.03292	41.3973	8750
2	797	2012-08-14	1.375	0.18	0.024	0.048	0.307	0.786254	SHELL	2.03292	41.3973	8750
2	798	2012-08-15	1.375	0.18	0.024	0.048	0.307	0.786254	SHELL	2.03292	41.3973	8750
2	799	2012-08-16	1.375	0.18	0.024	0.048	0.307	0.786254	SHELL	2.03292	41.3973	8750
2	800	2012-08-17	1.375	0.18	0.024	0.048	0.307	0.786254	SHELL	2.03292	41.3973	8750
2	801	2012-08-18	1.375	0.18	0.024	0.048	0.307	0.786254	SHELL	2.03292	41.3973	8750
2	802	2012-08-19	1.375	0.18	0.024	0.048	0.307	0.786254	SHELL	2.03292	41.3973	8750
2	803	2012-08-20	1.375	0.18	0.024	0.048	0.307	0.786254	SHELL	2.03292	41.3973	8750
2	804	2012-08-21	1.389	0.18	0.024	0.048	0.307	0.798119	SHELL	2.03292	41.3973	8750
2	805	2012-08-22	1.389	0.18	0.024	0.048	0.307	0.798119	SHELL	2.03292	41.3973	8750
2	806	2012-08-23	1.389	0.18	0.024	0.048	0.307	0.798119	SHELL	2.03292	41.3973	8750
2	807	2012-08-24	1.399	0.18	0.024	0.048	0.307	0.806593	SHELL	2.03292	41.3973	8750
2	808	2012-08-25	1.399	0.18	0.024	0.048	0.307	0.806593	SHELL	2.03292	41.3973	8750
2	809	2012-08-26	1.399	0.18	0.024	0.048	0.307	0.806593	SHELL	2.03292	41.3973	8750
2	810	2012-08-27	1.399	0.18	0.024	0.048	0.307	0.806593	SHELL	2.03292	41.3973	8750
2	811	2012-08-28	1.41443	0.18	0.024	0.048	0.307	0.819673	SHELL	2.03292	41.3973	8750
2	812	2012-08-29	1.43	0.18	0.024	0.048	0.307	0.832865	SHELL	2.03292	41.3973	8750
2	813	2012-08-30	1.43	0.18	0.024	0.048	0.307	0.832865	SHELL	2.03292	41.3973	8750
2	814	2012-08-31	1.43	0.18	0.024	0.048	0.307	0.832865	SHELL	2.03292	41.3973	8750
2	815	2012-09-01	1.43	0.21	0.024	0.048	0.307	0.802818	SHELL	2.03292	41.3973	8750
2	816	2012-09-02	1.449	0.21	0.024	0.048	0.307	0.818521	SHELL	2.03292	41.3973	8750
2	817	2012-09-03	1.449	0.21	0.024	0.048	0.307	0.818521	SHELL	2.03292	41.3973	8750
2	818	2012-09-04	1.449	0.21	0.024	0.048	0.307	0.818521	SHELL	2.03292	41.3973	8750
2	819	2012-09-05	1.449	0.21	0.024	0.048	0.307	0.818521	SHELL	2.03292	41.3973	8750
2	820	2012-09-06	1.449	0.21	0.024	0.048	0.307	0.818521	SHELL	2.03292	41.3973	8750
2	821	2012-09-07	1.449	0.21	0.024	0.048	0.307	0.818521	SHELL	2.03292	41.3973	8750
2	822	2012-09-08	1.449	0.21	0.024	0.048	0.307	0.818521	SHELL	2.03292	41.3973	8750
2	823	2012-09-09	1.449	0.21	0.024	0.048	0.307	0.818521	SHELL	2.03292	41.3973	8750
2	824	2012-09-10	1.449	0.21	0.024	0.048	0.307	0.818521	SHELL	2.03292	41.3973	8750
2	825	2012-09-11	1.446	0.21	0.024	0.048	0.307	0.816041	SHELL	2.03292	41.3973	8750
2	826	2012-09-12	1.446	0.21	0.024	0.048	0.307	0.816041	SHELL	2.03292	41.3973	8750
2	827	2012-09-13	1.446	0.21	0.024	0.048	0.307	0.816041	SHELL	2.03292	41.3973	8750
2	828	2012-09-14	1.446	0.21	0.024	0.048	0.307	0.816041	SHELL	2.03292	41.3973	8750
2	829	2012-09-15	1.446	0.21	0.024	0.048	0.307	0.816041	SHELL	2.03292	41.3973	8750
2	830	2012-09-16	1.446	0.21	0.024	0.048	0.307	0.816041	SHELL	2.03292	41.3973	8750
2	831	2012-09-17	1.446	0.21	0.024	0.048	0.307	0.816041	SHELL	2.03292	41.3973	8750
2	832	2012-09-18	1.446	0.21	0.024	0.048	0.307	0.816041	SHELL	2.03292	41.3973	8750
2	833	2012-09-19	1.439	0.21	0.024	0.048	0.307	0.810256	SHELL	2.03292	41.3973	8750
2	834	2012-09-20	1.439	0.21	0.024	0.048	0.307	0.810256	SHELL	2.03292	41.3973	8750
2	835	2012-09-21	1.439	0.21	0.024	0.048	0.307	0.810256	SHELL	2.03292	41.3973	8750
2	836	2012-09-22	1.429	0.21	0.024	0.048	0.307	0.801992	SHELL	2.03292	41.3973	8750
2	837	2012-09-23	1.429	0.21	0.024	0.048	0.307	0.801992	SHELL	2.03292	41.3973	8750
2	838	2012-09-24	1.429	0.21	0.024	0.048	0.307	0.801992	SHELL	2.03292	41.3973	8750
2	839	2012-09-25	1.429	0.21	0.024	0.048	0.307	0.801992	SHELL	2.03292	41.3973	8750
2	840	2012-09-26	1.429	0.21	0.024	0.048	0.307	0.801992	SHELL	2.03292	41.3973	8750
2	841	2012-09-27	1.429	0.21	0.024	0.048	0.307	0.801992	SHELL	2.03292	41.3973	8750
2	842	2012-09-28	1.429	0.21	0.024	0.048	0.307	0.801992	SHELL	2.03292	41.3973	8750
2	843	2012-09-29	1.429	0.21	0.024	0.048	0.307	0.801992	SHELL	2.03292	41.3973	8750
2	844	2012-09-30	1.429	0.21	0.024	0.048	0.307	0.801992	SHELL	2.03292	41.3973	8750
2	845	2012-10-01	1.429	0.21	0.024	0.048	0.307	0.801992	SHELL	2.03292	41.3973	8750
2	846	2012-10-02	1.429	0.21	0.024	0.048	0.307	0.801992	SHELL	2.03292	41.3973	8750
2	847	2012-10-03	1.429	0.21	0.024	0.048	0.307	0.801992	SHELL	2.03292	41.3973	8750
2	848	2012-10-04	1.429	0.21	0.024	0.048	0.307	0.801992	SHELL	2.03292	41.3973	8750
2	849	2012-10-05	1.429	0.21	0.024	0.048	0.307	0.801992	SHELL	2.03292	41.3973	8750
2	850	2012-10-06	1.429	0.21	0.024	0.048	0.307	0.801992	SHELL	2.03292	41.3973	8750
2	851	2012-10-07	1.429	0.21	0.024	0.048	0.307	0.801992	SHELL	2.03292	41.3973	8750
2	852	2012-10-08	1.429	0.21	0.024	0.048	0.307	0.801992	SHELL	2.03292	41.3973	8750
2	853	2012-10-09	1.429	0.21	0.024	0.048	0.307	0.801992	SHELL	2.03292	41.3973	8750
2	854	2012-10-10	1.429	0.21	0.024	0.048	0.307	0.801992	SHELL	2.03292	41.3973	8750
2	855	2012-10-11	1.429	0.21	0.024	0.048	0.307	0.801992	SHELL	2.03292	41.3973	8750
2	856	2012-10-12	1.439	0.21	0.024	0.048	0.307	0.810256	SHELL	2.03292	41.3973	8750
2	857	2012-10-13	1.439	0.21	0.024	0.048	0.307	0.810256	SHELL	2.03292	41.3973	8750
2	858	2012-10-14	1.439	0.21	0.024	0.048	0.307	0.810256	SHELL	2.03292	41.3973	8750
2	859	2012-10-15	1.439	0.21	0.024	0.048	0.307	0.810256	SHELL	2.03292	41.3973	8750
2	860	2012-10-16	1.439	0.21	0.024	0.048	0.307	0.810256	SHELL	2.03292	41.3973	8750
2	861	2012-10-17	1.439	0.21	0.024	0.048	0.307	0.810256	SHELL	2.03292	41.3973	8750
2	862	2012-10-18	1.439	0.21	0.024	0.048	0.307	0.810256	SHELL	2.03292	41.3973	8750
2	863	2012-10-19	1.439	0.21	0.024	0.048	0.307	0.810256	SHELL	2.03292	41.3973	8750
2	864	2012-10-20	1.429	0.21	0.024	0.048	0.307	0.801992	SHELL	2.03292	41.3973	8750
2	865	2012-10-21	1.429	0.21	0.024	0.048	0.307	0.801992	SHELL	2.03292	41.3973	8750
2	866	2012-10-22	1.429	0.21	0.024	0.048	0.307	0.801992	SHELL	2.03292	41.3973	8750
2	867	2012-10-23	1.419	0.21	0.024	0.048	0.307	0.793727	SHELL	2.03292	41.3973	8750
2	868	2012-10-24	1.419	0.21	0.024	0.048	0.307	0.793727	SHELL	2.03292	41.3973	8750
2	869	2012-10-25	1.419	0.21	0.024	0.048	0.307	0.793727	SHELL	2.03292	41.3973	8750
2	870	2012-10-26	1.419	0.21	0.024	0.048	0.307	0.793727	SHELL	2.03292	41.3973	8750
2	871	2012-10-27	1.419	0.21	0.024	0.048	0.307	0.793727	SHELL	2.03292	41.3973	8750
2	872	2012-10-28	1.419	0.21	0.024	0.048	0.307	0.793727	SHELL	2.03292	41.3973	8750
2	873	2012-10-29	1.419	0.21	0.024	0.048	0.307	0.793727	SHELL	2.03292	41.3973	8750
2	874	2012-10-30	1.419	0.21	0.024	0.048	0.307	0.793727	SHELL	2.03292	41.3973	8750
2	875	2012-10-31	1.419	0.21	0.024	0.048	0.307	0.793727	SHELL	2.03292	41.3973	8750
2	876	2012-11-01	1.419	0.21	0.024	0.048	0.307	0.793727	SHELL	2.03292	41.3973	8750
2	877	2012-11-02	1.419	0.21	0.024	0.048	0.307	0.793727	SHELL	2.03292	41.3973	8750
2	878	2012-11-03	1.415	0.21	0.024	0.048	0.307	0.790421	SHELL	2.03292	41.3973	8750
2	879	2012-11-04	1.415	0.21	0.024	0.048	0.307	0.790421	SHELL	2.03292	41.3973	8750
2	880	2012-11-05	1.415	0.21	0.024	0.048	0.307	0.790421	SHELL	2.03292	41.3973	8750
2	881	2012-11-06	1.415	0.21	0.024	0.048	0.307	0.790421	SHELL	2.03292	41.3973	8750
2	882	2012-11-07	1.389	0.21	0.024	0.048	0.307	0.768934	SHELL	2.03292	41.3973	8750
2	883	2012-11-08	1.385	0.21	0.024	0.048	0.307	0.765628	SHELL	2.03292	41.3973	8750
2	884	2012-11-09	1.385	0.21	0.024	0.048	0.307	0.765628	SHELL	2.03292	41.3973	8750
2	885	2012-11-10	1.385	0.21	0.024	0.048	0.307	0.765628	SHELL	2.03292	41.3973	8750
2	886	2012-11-11	1.385	0.21	0.024	0.048	0.307	0.765628	SHELL	2.03292	41.3973	8750
2	887	2012-11-12	1.385	0.21	0.024	0.048	0.307	0.765628	SHELL	2.03292	41.3973	8750
2	888	2012-11-13	1.378	0.21	0.024	0.048	0.307	0.759843	SHELL	2.03292	41.3973	8750
2	889	2012-11-14	1.382	0.21	0.024	0.048	0.307	0.763149	SHELL	2.03292	41.3973	8750
2	890	2012-11-15	1.389	0.21	0.024	0.048	0.307	0.768934	SHELL	2.03292	41.3973	8750
2	891	2012-11-16	1.389	0.21	0.024	0.048	0.307	0.768934	SHELL	2.03292	41.3973	8750
2	892	2012-11-17	1.389	0.21	0.024	0.048	0.307	0.768934	SHELL	2.03292	41.3973	8750
2	893	2012-11-18	1.389	0.21	0.024	0.048	0.307	0.768934	SHELL	2.03292	41.3973	8750
2	894	2012-11-19	1.389	0.21	0.024	0.048	0.307	0.768934	SHELL	2.03292	41.3973	8750
2	895	2012-11-20	1.369	0.21	0.024	0.048	0.307	0.752405	SHELL	2.03292	41.3973	8750
2	896	2012-11-21	1.379	0.21	0.024	0.048	0.307	0.760669	SHELL	2.03292	41.3973	8750
2	897	2012-11-22	1.379	0.21	0.024	0.048	0.307	0.760669	SHELL	2.03292	41.3973	8750
2	898	2012-11-23	1.379	0.21	0.024	0.048	0.307	0.760669	SHELL	2.03292	41.3973	8750
2	899	2012-11-24	1.379	0.21	0.024	0.048	0.307	0.760669	SHELL	2.03292	41.3973	8750
2	900	2012-11-25	1.379	0.21	0.024	0.048	0.307	0.760669	SHELL	2.03292	41.3973	8750
3	1	2010-06-10	1.101	0.16	0.024	0.024	0.307	0.594138	REPSOL	2.18639	41.5032	8110
3	2	2010-06-11	1.111	0.16	0.024	0.024	0.307	0.602759	REPSOL	2.18639	41.5032	8110
3	3	2010-06-12	1.111	0.16	0.024	0.024	0.307	0.602759	REPSOL	2.18639	41.5032	8110
3	4	2010-06-13	1.111	0.16	0.024	0.024	0.307	0.602759	REPSOL	2.18639	41.5032	8110
3	5	2010-06-14	1.111	0.16	0.024	0.024	0.307	0.602759	REPSOL	2.18639	41.5032	8110
3	6	2010-06-15	1.111	0.16	0.024	0.024	0.307	0.602759	REPSOL	2.18639	41.5032	8110
3	7	2010-06-16	1.111	0.16	0.024	0.024	0.307	0.602759	REPSOL	2.18639	41.5032	8110
3	8	2010-06-17	1.11423	0.16	0.024	0.024	0.307	0.605545	REPSOL	2.18639	41.5032	8110
3	9	2010-06-18	1.1175	0.16	0.024	0.024	0.307	0.608361	REPSOL	2.18639	41.5032	8110
3	10	2010-06-19	1.12081	0.16	0.024	0.024	0.307	0.611214	REPSOL	2.18639	41.5032	8110
3	11	2010-06-20	1.124	0.16	0.024	0.024	0.307	0.613966	REPSOL	2.18639	41.5032	8110
3	12	2010-06-21	1.124	0.16	0.024	0.024	0.307	0.613966	REPSOL	2.18639	41.5032	8110
3	13	2010-06-22	1.124	0.16	0.024	0.024	0.307	0.613966	REPSOL	2.18639	41.5032	8110
3	14	2010-06-23	1.129	0.16	0.024	0.024	0.307	0.618276	REPSOL	2.18639	41.5032	8110
3	15	2010-06-24	1.129	0.16	0.024	0.024	0.307	0.618276	REPSOL	2.18639	41.5032	8110
3	16	2010-06-25	1.129	0.16	0.024	0.024	0.307	0.618276	REPSOL	2.18639	41.5032	8110
3	17	2010-06-26	1.129	0.16	0.024	0.024	0.307	0.618276	REPSOL	2.18639	41.5032	8110
3	18	2010-06-27	1.114	0.16	0.024	0.024	0.307	0.605345	REPSOL	2.18639	41.5032	8110
3	19	2010-06-28	1.114	0.16	0.024	0.024	0.307	0.605345	REPSOL	2.18639	41.5032	8110
3	20	2010-06-29	1.114	0.16	0.024	0.024	0.307	0.605345	REPSOL	2.18639	41.5032	8110
3	21	2010-06-30	1.114	0.16	0.024	0.024	0.307	0.605345	REPSOL	2.18639	41.5032	8110
3	22	2010-07-01	1.127	0.18	0.024	0.024	0.307	0.600085	REPSOL	2.18639	41.5032	8110
3	23	2010-07-02	1.127	0.18	0.024	0.024	0.307	0.600085	REPSOL	2.18639	41.5032	8110
3	24	2010-07-03	1.127	0.18	0.024	0.024	0.307	0.600085	REPSOL	2.18639	41.5032	8110
3	25	2010-07-04	1.113	0.18	0.024	0.024	0.307	0.58822	REPSOL	2.18639	41.5032	8110
3	26	2010-07-05	1.113	0.18	0.024	0.024	0.307	0.58822	REPSOL	2.18639	41.5032	8110
3	27	2010-07-06	1.113	0.18	0.024	0.024	0.307	0.58822	REPSOL	2.18639	41.5032	8110
3	28	2010-07-07	1.108	0.18	0.024	0.024	0.307	0.583983	REPSOL	2.18639	41.5032	8110
3	29	2010-07-08	1.108	0.18	0.024	0.024	0.307	0.583983	REPSOL	2.18639	41.5032	8110
3	30	2010-07-09	1.108	0.18	0.024	0.024	0.307	0.583983	REPSOL	2.18639	41.5032	8110
3	31	2010-07-10	1.108	0.18	0.024	0.024	0.307	0.583983	REPSOL	2.18639	41.5032	8110
3	32	2010-07-11	1.094	0.18	0.024	0.024	0.307	0.572119	REPSOL	2.18639	41.5032	8110
3	33	2010-07-12	1.094	0.18	0.024	0.024	0.307	0.572119	REPSOL	2.18639	41.5032	8110
3	34	2010-07-13	1.094	0.18	0.024	0.024	0.307	0.572119	REPSOL	2.18639	41.5032	8110
3	35	2010-07-14	1.094	0.18	0.024	0.024	0.307	0.572119	REPSOL	2.18639	41.5032	8110
3	36	2010-07-15	1.094	0.18	0.024	0.024	0.307	0.572119	REPSOL	2.18639	41.5032	8110
3	37	2010-07-16	1.101	0.18	0.024	0.024	0.307	0.578051	REPSOL	2.18639	41.5032	8110
3	38	2010-07-17	1.101	0.18	0.024	0.024	0.307	0.578051	REPSOL	2.18639	41.5032	8110
3	39	2010-07-18	1.101	0.18	0.024	0.024	0.307	0.578051	REPSOL	2.18639	41.5032	8110
3	40	2010-07-19	1.101	0.18	0.024	0.024	0.307	0.578051	REPSOL	2.18639	41.5032	8110
3	41	2010-07-20	1.101	0.18	0.024	0.024	0.307	0.578051	REPSOL	2.18639	41.5032	8110
3	42	2010-07-21	1.101	0.18	0.024	0.024	0.307	0.578051	REPSOL	2.18639	41.5032	8110
3	43	2010-07-22	1.101	0.18	0.024	0.024	0.307	0.578051	REPSOL	2.18639	41.5032	8110
3	44	2010-07-23	1.101	0.18	0.024	0.024	0.307	0.578051	REPSOL	2.18639	41.5032	8110
3	45	2010-07-24	1.101	0.18	0.024	0.024	0.307	0.578051	REPSOL	2.18639	41.5032	8110
3	46	2010-07-25	1.101	0.18	0.024	0.024	0.307	0.578051	REPSOL	2.18639	41.5032	8110
3	47	2010-07-26	1.101	0.18	0.024	0.024	0.307	0.578051	REPSOL	2.18639	41.5032	8110
3	48	2010-07-27	1.111	0.18	0.024	0.024	0.307	0.586525	REPSOL	2.18639	41.5032	8110
3	49	2010-07-28	1.111	0.18	0.024	0.024	0.307	0.586525	REPSOL	2.18639	41.5032	8110
3	50	2010-07-29	1.111	0.18	0.024	0.024	0.307	0.586525	REPSOL	2.18639	41.5032	8110
3	51	2010-07-30	1.111	0.18	0.024	0.024	0.307	0.586525	REPSOL	2.18639	41.5032	8110
3	52	2010-07-31	1.111	0.18	0.024	0.024	0.307	0.586525	REPSOL	2.18639	41.5032	8110
3	53	2010-08-01	1.103	0.18	0.024	0.024	0.307	0.579746	REPSOL	2.18639	41.5032	8110
3	54	2010-08-02	1.103	0.18	0.024	0.024	0.307	0.579746	REPSOL	2.18639	41.5032	8110
3	55	2010-08-03	1.103	0.18	0.024	0.024	0.307	0.579746	REPSOL	2.18639	41.5032	8110
3	56	2010-08-04	1.123	0.18	0.024	0.024	0.307	0.596695	REPSOL	2.18639	41.5032	8110
3	57	2010-08-05	1.123	0.18	0.024	0.024	0.307	0.596695	REPSOL	2.18639	41.5032	8110
3	58	2010-08-06	1.133	0.18	0.024	0.024	0.307	0.60517	REPSOL	2.18639	41.5032	8110
3	59	2010-08-07	1.133	0.18	0.024	0.024	0.307	0.60517	REPSOL	2.18639	41.5032	8110
3	60	2010-08-08	1.127	0.18	0.024	0.024	0.307	0.600085	REPSOL	2.18639	41.5032	8110
3	61	2010-08-09	1.127	0.18	0.024	0.024	0.307	0.600085	REPSOL	2.18639	41.5032	8110
3	62	2010-08-10	1.127	0.18	0.024	0.024	0.307	0.600085	REPSOL	2.18639	41.5032	8110
3	63	2010-08-11	1.127	0.18	0.024	0.024	0.307	0.600085	REPSOL	2.18639	41.5032	8110
3	64	2010-08-12	1.127	0.18	0.024	0.024	0.307	0.600085	REPSOL	2.18639	41.5032	8110
3	65	2010-08-13	1.127	0.18	0.024	0.024	0.307	0.600085	REPSOL	2.18639	41.5032	8110
3	66	2010-08-14	1.127	0.18	0.024	0.024	0.307	0.600085	REPSOL	2.18639	41.5032	8110
3	67	2010-08-15	1.112	0.18	0.024	0.024	0.307	0.587373	REPSOL	2.18639	41.5032	8110
3	68	2010-08-16	1.112	0.18	0.024	0.024	0.307	0.587373	REPSOL	2.18639	41.5032	8110
3	69	2010-08-17	1.112	0.18	0.024	0.024	0.307	0.587373	REPSOL	2.18639	41.5032	8110
3	70	2010-08-18	1.107	0.18	0.024	0.024	0.307	0.583136	REPSOL	2.18639	41.5032	8110
3	71	2010-08-19	1.107	0.18	0.024	0.024	0.307	0.583136	REPSOL	2.18639	41.5032	8110
3	72	2010-08-20	1.107	0.18	0.024	0.024	0.307	0.583136	REPSOL	2.18639	41.5032	8110
3	73	2010-08-21	1.107	0.18	0.024	0.024	0.307	0.583136	REPSOL	2.18639	41.5032	8110
3	74	2010-08-22	1.095	0.18	0.024	0.024	0.307	0.572966	REPSOL	2.18639	41.5032	8110
3	75	2010-08-23	1.095	0.18	0.024	0.024	0.307	0.572966	REPSOL	2.18639	41.5032	8110
3	76	2010-08-24	1.103	0.18	0.024	0.024	0.307	0.579746	REPSOL	2.18639	41.5032	8110
3	77	2010-08-25	1.103	0.18	0.024	0.024	0.307	0.579746	REPSOL	2.18639	41.5032	8110
3	78	2010-08-26	1.103	0.18	0.024	0.024	0.307	0.579746	REPSOL	2.18639	41.5032	8110
3	79	2010-08-27	1.103	0.18	0.024	0.024	0.307	0.579746	REPSOL	2.18639	41.5032	8110
3	80	2010-08-28	1.112	0.18	0.024	0.024	0.307	0.587373	REPSOL	2.18639	41.5032	8110
3	81	2010-08-29	1.112	0.18	0.024	0.024	0.307	0.587373	REPSOL	2.18639	41.5032	8110
3	82	2010-08-30	1.11599	0.18	0.024	0.024	0.307	0.590756	REPSOL	2.18639	41.5032	8110
3	83	2010-08-31	1.12	0.18	0.024	0.024	0.307	0.594152	REPSOL	2.18639	41.5032	8110
3	84	2010-09-01	1.12	0.18	0.024	0.024	0.307	0.594152	REPSOL	2.18639	41.5032	8110
3	85	2010-09-02	1.12	0.18	0.024	0.024	0.307	0.594152	REPSOL	2.18639	41.5032	8110
3	86	2010-09-03	1.12	0.18	0.024	0.024	0.307	0.594152	REPSOL	2.18639	41.5032	8110
3	87	2010-09-04	1.12	0.18	0.024	0.024	0.307	0.594152	REPSOL	2.18639	41.5032	8110
3	88	2010-09-05	1.112	0.18	0.024	0.024	0.307	0.587373	REPSOL	2.18639	41.5032	8110
3	89	2010-09-06	1.112	0.18	0.024	0.024	0.307	0.587373	REPSOL	2.18639	41.5032	8110
3	90	2010-09-07	1.112	0.18	0.024	0.024	0.307	0.587373	REPSOL	2.18639	41.5032	8110
3	91	2010-09-08	1.108	0.18	0.024	0.024	0.307	0.583983	REPSOL	2.18639	41.5032	8110
3	92	2010-09-09	1.108	0.18	0.024	0.024	0.307	0.583983	REPSOL	2.18639	41.5032	8110
3	93	2010-09-10	1.108	0.18	0.024	0.024	0.307	0.583983	REPSOL	2.18639	41.5032	8110
3	94	2010-09-11	1.108	0.18	0.024	0.024	0.307	0.583983	REPSOL	2.18639	41.5032	8110
3	95	2010-09-12	1.108	0.18	0.024	0.024	0.307	0.583983	REPSOL	2.18639	41.5032	8110
3	96	2010-09-13	1.108	0.18	0.024	0.024	0.307	0.583983	REPSOL	2.18639	41.5032	8110
3	97	2010-09-14	1.123	0.18	0.024	0.024	0.307	0.596695	REPSOL	2.18639	41.5032	8110
3	98	2010-09-15	1.123	0.18	0.024	0.024	0.307	0.596695	REPSOL	2.18639	41.5032	8110
3	99	2010-09-16	1.123	0.18	0.024	0.024	0.307	0.596695	REPSOL	2.18639	41.5032	8110
3	100	2010-09-17	1.123	0.18	0.024	0.024	0.307	0.596695	REPSOL	2.18639	41.5032	8110
3	101	2010-09-18	1.123	0.18	0.024	0.024	0.307	0.596695	REPSOL	2.18639	41.5032	8110
3	102	2010-09-19	1.115	0.18	0.024	0.024	0.307	0.589915	REPSOL	2.18639	41.5032	8110
3	103	2010-09-20	1.115	0.18	0.024	0.024	0.307	0.589915	REPSOL	2.18639	41.5032	8110
3	104	2010-09-21	1.115	0.18	0.024	0.024	0.307	0.589915	REPSOL	2.18639	41.5032	8110
3	105	2010-09-22	1.115	0.18	0.024	0.024	0.307	0.589915	REPSOL	2.18639	41.5032	8110
3	106	2010-09-23	1.115	0.18	0.024	0.024	0.307	0.589915	REPSOL	2.18639	41.5032	8110
3	107	2010-09-24	1.11	0.18	0.024	0.024	0.307	0.585678	REPSOL	2.18639	41.5032	8110
3	108	2010-09-25	1.10803	0.18	0.024	0.024	0.307	0.584008	REPSOL	2.18639	41.5032	8110
3	109	2010-09-26	1.106	0.18	0.024	0.024	0.307	0.582289	REPSOL	2.18639	41.5032	8110
3	110	2010-09-27	1.104	0.18	0.024	0.024	0.307	0.580593	REPSOL	2.18639	41.5032	8110
3	111	2010-09-28	1.104	0.18	0.024	0.024	0.307	0.580593	REPSOL	2.18639	41.5032	8110
3	112	2010-09-29	1.104	0.18	0.024	0.024	0.307	0.580593	REPSOL	2.18639	41.5032	8110
3	113	2010-09-30	1.104	0.18	0.024	0.024	0.307	0.580593	REPSOL	2.18639	41.5032	8110
3	114	2010-10-01	1.104	0.18	0.024	0.024	0.307	0.580593	REPSOL	2.18639	41.5032	8110
3	115	2010-10-02	1.104	0.18	0.024	0.024	0.307	0.580593	REPSOL	2.18639	41.5032	8110
3	116	2010-10-03	1.104	0.18	0.024	0.024	0.307	0.580593	REPSOL	2.18639	41.5032	8110
3	117	2010-10-04	1.104	0.18	0.024	0.024	0.307	0.580593	REPSOL	2.18639	41.5032	8110
3	118	2010-10-05	1.121	0.18	0.024	0.024	0.307	0.595	REPSOL	2.18639	41.5032	8110
3	119	2010-10-06	1.121	0.18	0.024	0.024	0.307	0.595	REPSOL	2.18639	41.5032	8110
3	120	2010-10-07	1.121	0.18	0.024	0.024	0.307	0.595	REPSOL	2.18639	41.5032	8110
3	121	2010-10-08	1.125	0.18	0.024	0.024	0.307	0.59839	REPSOL	2.18639	41.5032	8110
3	122	2010-10-09	1.12253	0.18	0.024	0.024	0.307	0.596295	REPSOL	2.18639	41.5032	8110
3	123	2010-10-10	1.12	0.18	0.024	0.024	0.307	0.594152	REPSOL	2.18639	41.5032	8110
3	124	2010-10-11	1.12	0.18	0.024	0.024	0.307	0.594152	REPSOL	2.18639	41.5032	8110
3	125	2010-10-12	1.12	0.18	0.024	0.024	0.307	0.594152	REPSOL	2.18639	41.5032	8110
3	126	2010-10-13	1.12	0.18	0.024	0.024	0.307	0.594152	REPSOL	2.18639	41.5032	8110
3	127	2010-10-14	1.12	0.18	0.024	0.024	0.307	0.594152	REPSOL	2.18639	41.5032	8110
3	128	2010-10-15	1.12	0.18	0.024	0.024	0.307	0.594152	REPSOL	2.18639	41.5032	8110
3	129	2010-10-16	1.12	0.18	0.024	0.024	0.307	0.594152	REPSOL	2.18639	41.5032	8110
3	130	2010-10-17	1.11	0.18	0.024	0.024	0.307	0.585678	REPSOL	2.18639	41.5032	8110
3	131	2010-10-18	1.11	0.18	0.024	0.024	0.307	0.585678	REPSOL	2.18639	41.5032	8110
3	132	2010-10-19	1.11	0.18	0.024	0.024	0.307	0.585678	REPSOL	2.18639	41.5032	8110
3	133	2010-10-20	1.115	0.18	0.024	0.024	0.307	0.589915	REPSOL	2.18639	41.5032	8110
3	134	2010-10-21	1.115	0.18	0.024	0.024	0.307	0.589915	REPSOL	2.18639	41.5032	8110
3	135	2010-10-22	1.115	0.18	0.024	0.024	0.307	0.589915	REPSOL	2.18639	41.5032	8110
3	136	2010-10-23	1.115	0.18	0.024	0.024	0.307	0.589915	REPSOL	2.18639	41.5032	8110
3	137	2010-10-24	1.11	0.18	0.024	0.024	0.307	0.585678	REPSOL	2.18639	41.5032	8110
3	138	2010-10-25	1.11	0.18	0.024	0.024	0.307	0.585678	REPSOL	2.18639	41.5032	8110
3	139	2010-10-26	1.11	0.18	0.024	0.024	0.307	0.585678	REPSOL	2.18639	41.5032	8110
3	140	2010-10-27	1.11	0.18	0.024	0.024	0.307	0.585678	REPSOL	2.18639	41.5032	8110
3	141	2010-10-28	1.115	0.18	0.024	0.024	0.307	0.589915	REPSOL	2.18639	41.5032	8110
3	142	2010-10-29	1.115	0.18	0.024	0.024	0.307	0.589915	REPSOL	2.18639	41.5032	8110
3	143	2010-10-30	1.12	0.18	0.024	0.024	0.307	0.594152	REPSOL	2.18639	41.5032	8110
3	144	2010-10-31	1.12	0.18	0.024	0.024	0.307	0.594152	REPSOL	2.18639	41.5032	8110
3	145	2010-11-01	1.12	0.18	0.024	0.024	0.307	0.594152	REPSOL	2.18639	41.5032	8110
3	146	2010-11-02	1.12	0.18	0.024	0.024	0.307	0.594152	REPSOL	2.18639	41.5032	8110
3	147	2010-11-03	1.12	0.18	0.024	0.024	0.307	0.594152	REPSOL	2.18639	41.5032	8110
3	148	2010-11-04	1.12	0.18	0.024	0.024	0.307	0.594152	REPSOL	2.18639	41.5032	8110
3	149	2010-11-05	1.12	0.18	0.024	0.024	0.307	0.594152	REPSOL	2.18639	41.5032	8110
3	150	2010-11-06	1.12	0.18	0.024	0.024	0.307	0.594152	REPSOL	2.18639	41.5032	8110
3	151	2010-11-07	1.12	0.18	0.024	0.024	0.307	0.594152	REPSOL	2.18639	41.5032	8110
3	152	2010-11-08	1.12	0.18	0.024	0.024	0.307	0.594152	REPSOL	2.18639	41.5032	8110
3	153	2010-11-09	1.127	0.18	0.024	0.024	0.307	0.600085	REPSOL	2.18639	41.5032	8110
3	154	2010-11-10	1.127	0.18	0.024	0.024	0.307	0.600085	REPSOL	2.18639	41.5032	8110
3	155	2010-11-11	1.137	0.18	0.024	0.024	0.307	0.608559	REPSOL	2.18639	41.5032	8110
3	156	2010-11-12	1.147	0.18	0.024	0.024	0.307	0.617034	REPSOL	2.18639	41.5032	8110
3	157	2010-11-13	1.155	0.18	0.024	0.024	0.307	0.623814	REPSOL	2.18639	41.5032	8110
3	158	2010-11-14	1.155	0.18	0.024	0.024	0.307	0.623814	REPSOL	2.18639	41.5032	8110
3	159	2010-11-15	1.155	0.18	0.024	0.024	0.307	0.623814	REPSOL	2.18639	41.5032	8110
3	160	2010-11-16	1.155	0.18	0.024	0.024	0.307	0.623814	REPSOL	2.18639	41.5032	8110
3	161	2010-11-17	1.15	0.18	0.024	0.024	0.307	0.619576	REPSOL	2.18639	41.5032	8110
3	162	2010-11-18	1.15	0.18	0.024	0.024	0.307	0.619576	REPSOL	2.18639	41.5032	8110
3	163	2010-11-19	1.15	0.18	0.024	0.024	0.307	0.619576	REPSOL	2.18639	41.5032	8110
3	164	2010-11-20	1.15	0.18	0.024	0.024	0.307	0.619576	REPSOL	2.18639	41.5032	8110
3	165	2010-11-21	1.13	0.18	0.024	0.024	0.307	0.602627	REPSOL	2.18639	41.5032	8110
3	166	2010-11-22	1.13	0.18	0.024	0.024	0.307	0.602627	REPSOL	2.18639	41.5032	8110
3	167	2010-11-23	1.13	0.18	0.024	0.024	0.307	0.602627	REPSOL	2.18639	41.5032	8110
3	168	2010-11-24	1.122	0.18	0.024	0.024	0.307	0.595847	REPSOL	2.18639	41.5032	8110
3	169	2010-11-25	1.13047	0.18	0.024	0.024	0.307	0.603023	REPSOL	2.18639	41.5032	8110
3	170	2010-11-26	1.139	0.18	0.024	0.024	0.307	0.610254	REPSOL	2.18639	41.5032	8110
3	171	2010-11-27	1.14399	0.18	0.024	0.024	0.307	0.61448	REPSOL	2.18639	41.5032	8110
3	172	2010-11-28	1.149	0.18	0.024	0.024	0.307	0.618729	REPSOL	2.18639	41.5032	8110
3	173	2010-11-29	1.149	0.18	0.024	0.024	0.307	0.618729	REPSOL	2.18639	41.5032	8110
3	174	2010-11-30	1.149	0.18	0.024	0.024	0.307	0.618729	REPSOL	2.18639	41.5032	8110
3	175	2010-12-01	1.161	0.18	0.024	0.024	0.307	0.628898	REPSOL	2.18639	41.5032	8110
3	176	2010-12-02	1.161	0.18	0.024	0.024	0.307	0.628898	REPSOL	2.18639	41.5032	8110
3	177	2010-12-03	1.166	0.18	0.024	0.024	0.307	0.633136	REPSOL	2.18639	41.5032	8110
3	178	2010-12-04	1.166	0.18	0.024	0.024	0.307	0.633136	REPSOL	2.18639	41.5032	8110
3	179	2010-12-05	1.166	0.18	0.024	0.024	0.307	0.633136	REPSOL	2.18639	41.5032	8110
3	180	2010-12-06	1.166	0.18	0.024	0.024	0.307	0.633136	REPSOL	2.18639	41.5032	8110
3	181	2010-12-07	1.179	0.18	0.024	0.024	0.307	0.644153	REPSOL	2.18639	41.5032	8110
3	182	2010-12-08	1.179	0.18	0.024	0.024	0.307	0.644153	REPSOL	2.18639	41.5032	8110
3	183	2010-12-09	1.179	0.18	0.024	0.024	0.307	0.644153	REPSOL	2.18639	41.5032	8110
3	184	2010-12-10	1.179	0.18	0.024	0.024	0.307	0.644153	REPSOL	2.18639	41.5032	8110
3	185	2010-12-11	1.185	0.18	0.024	0.024	0.307	0.649237	REPSOL	2.18639	41.5032	8110
3	186	2010-12-12	1.185	0.18	0.024	0.024	0.307	0.649237	REPSOL	2.18639	41.5032	8110
3	187	2010-12-13	1.185	0.18	0.024	0.024	0.307	0.649237	REPSOL	2.18639	41.5032	8110
3	188	2010-12-14	1.185	0.18	0.024	0.024	0.307	0.649237	REPSOL	2.18639	41.5032	8110
3	189	2010-12-15	1.185	0.18	0.024	0.024	0.307	0.649237	REPSOL	2.18639	41.5032	8110
3	190	2010-12-16	1.185	0.18	0.024	0.024	0.307	0.649237	REPSOL	2.18639	41.5032	8110
3	191	2010-12-17	1.185	0.18	0.024	0.024	0.307	0.649237	REPSOL	2.18639	41.5032	8110
3	192	2010-12-18	1.185	0.18	0.024	0.024	0.307	0.649237	REPSOL	2.18639	41.5032	8110
3	193	2010-12-19	1.185	0.18	0.024	0.024	0.307	0.649237	REPSOL	2.18639	41.5032	8110
3	194	2010-12-20	1.185	0.18	0.024	0.024	0.307	0.649237	REPSOL	2.18639	41.5032	8110
3	195	2010-12-21	1.185	0.18	0.024	0.024	0.307	0.649237	REPSOL	2.18639	41.5032	8110
3	196	2010-12-22	1.185	0.18	0.024	0.024	0.307	0.649237	REPSOL	2.18639	41.5032	8110
3	197	2010-12-23	1.195	0.18	0.024	0.024	0.307	0.657712	REPSOL	2.18639	41.5032	8110
3	198	2010-12-24	1.205	0.18	0.024	0.024	0.307	0.666187	REPSOL	2.18639	41.5032	8110
3	199	2010-12-25	1.205	0.18	0.024	0.024	0.307	0.666187	REPSOL	2.18639	41.5032	8110
[truncated: 252,701+ more rows]
