# Supplementary material for: Building a panel data set on fuel stations located in the Spanish regional areas of Madrid and Barcelona
Source: Data Brief. 2016 Feb 6;7:135–8. doi: 10.1016/j.dib.2016.01.063 (PMC4764895; doi:10.1016/j.dib.2016.01.063)
Supplement: Supplementary file 2 — Supplementary material [file mmc2.zip › Appendix A. Data and code for DIB/Stata codes.do]

*DATA: "DATA Province of Madrid gross_of_tax_prices.dta" or "DATA Province of Barcelona gross_of_tax_prices.dta"

*TRANSFORMING GROSS-OF-TAX RETAIL PRICES TO NET-OF-TAX RETAIL PRICES*

*Value Added Tax (VAT)
	gen VAT = 0.16 if t<=21
	replace VAT = 0.18 if t>21 & t<815
	replace VAT = 0.21 if t >=815

*State section of the Retail Sales Tax on Certain Hydrocarbons (RSTCH)
	gen RSTCH_state = 0.024
	
*Regional section of the Retail Sales Tax on Certain Hydrocarbons (RSTCH)
	gen RSTCH_madrid = 0.017
	gen RSTCH_barcelona = 0.024 if t<=661
	replace RSTCH_barcelona = 0.048 if t>661
	
*Special Hydrocarbons Tax (SHT)
	gen SHT = 0.307
	

*From gross to net prices

	gen PN_barcelona = (P_barcelona/(1+VAT)) - SHT - RSTCH_state - RSTCH_barcelona
	gen PN_madrid = (P_madrid/(1+VAT)) - SHT - RSTCH_state - RSTCH_madrid

*FILTERING PROVINCIAL DATA INTO DATA FOR EACH METROPOLITAN AREA

*1. Metropolitan Area of Madrid

*Here one should use the file named as "DATA Province of Madrid"

	gen madrid=1 if  postal_code >= 28000 & postal_code <= 28099
	replace madrid = 0 if madrid==.

	gen alcalahenares=1 if  postal_code >= 28800 & postal_code <= 28809
	replace alcalahenares = 0 if alcalahenares==.

	gen alcobendas=1 if  postal_code >= 28100 & postal_code <= 28109
	replace alcobendas = 0 if alcobendas==.

	gen alcorcon=1 if  postal_code >= 28920 & postal_code <= 28925
	replace alcorcon = 0 if alcorcon==.

	gen boadilladelmonte=1 if  postal_code == 28660 
	replace boadilladelmonte = 0 if boadilladelmonte==.

	gen brunete = 1 if  postal_code == 28690
	replace brunete = 0 if brunete==.

	gen colmenarviejo=1 if  postal_code == 28707 | postal_code ==28750 | postal_code ==28770 | postal_code == 28120
	replace colmenarviejo = 0 if colmenarviejo==.

	gen coslada=1 if  postal_code >= 28820 & postal_code <= 28823
	replace coslada = 0 if coslada==.

	gen fuenlabrada=1 if  postal_code >= 28940 & postal_code <= 28947
	replace fuenlabrada = 0 if fuenlabrada==.

	gen getafe=1 if  postal_code >= 28900 & postal_code <= 28909
	replace getafe = 0 if getafe==.

	gen leganes=1 if  postal_code >= 28910 & postal_code <= 28919
	replace leganes = 0 if leganes==.

	gen humanes=1 if  postal_code == 28970
	replace humanes = 0 if humanes==.

	gen majadahonda=1 if  postal_code >= 28220 & postal_code <= 28222
	replace majadahonda = 0 if majadahonda==.

	gen mejorada=1 if  postal_code == 28840
	replace mejorada = 0 if mejorada==.

	gen mostoles=1 if  postal_code >= 28930 & postal_code <= 28938
	replace mostoles = 0 if mostoles==.

	gen paracuellos=1 if  postal_code >= 28860 & postal_code <= 28862
	replace paracuellos = 0 if paracuellos==.

	gen parla=1 if  postal_code >= 28980 & postal_code <= 28984
	replace parla = 0 if parla==.

	gen pinto=1 if  postal_code == 28320
	replace pinto = 0 if pinto==.

	gen pozuelo=1 if  postal_code >= 28223 & postal_code <= 28224
	replace pozuelo = 0 if pozuelo==.

	gen rivas=1 if  postal_code >= 28520 & postal_code <= 28529
	replace rivas = 0 if rivas==.

	gen rozas=1 if  postal_code >= 28230 & postal_code <= 28232 | postal_code == 28290
	replace rozas = 0 if rozas==.

	gen sanfernando=1 if  postal_code == 28830
	replace sanfernando = 0 if sanfernando==.

	gen sansebastian=1 if  postal_code >= 28700 & postal_code <= 28709
	replace sansebastian = 0 if sansebastian==.

	gen torrejon=1 if  postal_code == 28850
	replace torrejon = 0 if torrejon==.

	gen trescantos=1 if  postal_code >= 28760 & postal_code <= 28761
	replace trescantos = 0 if trescantos==.

	gen velilla=1 if  postal_code == 28891
	replace velilla = 0 if velilla==.

	gen canada=1 if  postal_code == 28691 | postal_code == 28692
	replace canada = 0 if canada==.

	gen pardillo=1 if  postal_code == 28229
	replace pardillo = 0 if pardillo==.

	gen odon = 1 if  postal_code == 28670
	replace odon = 0 if odon==.

	gen metrop_madrid= madrid + alcalahenares + alcobendas + alcorcon + boadilladelmonte + brunete  + colmenarviejo + coslada + fuenlabrada + getafe + leganes + humanes + majadahonda + mejorada + mostoles + paracuellos + parla + pinto + pozuelo + rivas + rozas + sanfernando + sansebastian + torrejon + trescantos + velilla + canada + pardillo + odon 

	drop if metrop_madrid == 0

	*Now, we eliminate those fuel statons that do not provide prices for any part of the sample period (for reasos such as closure due to repair work or vacations)
	replace PN_madrid = -999999999999 if PN_madrid== . 
	egen mean_p= mean(PN_madrid), by(i)
	drop if  mean_p<0
		sort t i
		by t: generate identifier=_n
		sort identifier t
		tsset identifier t
		drop i
		rename identifier i
		drop mean_p
		tsset i t	

*1. Metropolitan Area of Barcelona

*Here one should use the file named as "DATA Province of Barcelona"

	gen barcelona=1 if  postal_code >= 08000 & postal_code <= 08099
	replace barcelona = 0 if barcelona==.

	gen hosp_llobregat=1 if  postal_code >= 08901 & postal_code <= 08908
	replace hosp_llobregat = 0 if hosp_llobregat==.

	gen badalona=1 if  postal_code >= 08911 & postal_code <= 08918
	replace badalona = 0 if badalona==.

	gen sc_gramenet=1 if  postal_code >= 08921 & postal_code <= 08924
	replace sc_gramenet = 0 if sc_gramenet==.

	gen c_llobregat=1 if  postal_code == 08940
	replace c_llobregat = 0 if c_llobregat==.

	gen sb_llobregat=1 if  postal_code == 08830
	replace sb_llobregat = 0 if sb_llobregat==.

	gen sc_valles=1 if  postal_code >= 08171 & postal_code <= 08174 | postal_code == 08190 | postal_code >= 08195 & postal_code <= 08198
	replace sc_valles = 0 if sc_valles==.

	gen p_llobregat=1 if  postal_code == 08820
	replace p_llobregat = 0 if p_llobregat==.

	gen viladecans=1 if  postal_code == 08840
	replace viladecans = 0 if viladecans==.

	gen castelldefels=1 if  postal_code == 08860
	replace castelldefels = 0 if castelldefels==.

	gen c_valles=1 if  postal_code == 08193 | postal_code == 08290
	replace c_valles = 0 if c_valles==.

	gen e_llobregat=1 if  postal_code == 08950
	replace e_llobregat = 0 if e_llobregat==.

	gen gava=1 if  postal_code == 08850
	replace gava = 0 if gava==.

	gen sf_llobregat=1 if  postal_code == 08980
	replace sf_llobregat = 0 if sf_llobregat==.

	gen ripollet=1 if  postal_code == 08291
	replace ripollet = 0 if ripollet==.

	gen sa_besos=1 if  postal_code == 08930
	replace sa_besos = 0 if sa_besos==.

	gen montcada_reixac=1 if  postal_code == 08110
	replace montcada_reixac = 0 if montcada_reixac==.

	gen sj_desti=1 if  postal_code == 08970
	replace sj_desti = 0 if sj_desti==.

	gen b_valles=1 if  postal_code == 08210
	replace b_valles = 0 if b_valles==.

	gen sv_horts=1 if  postal_code == 08620
	replace sv_horts = 0 if sv_horts==.

	gen sa_barca=1 if  postal_code == 08740
	replace sa_barca = 0 if sa_barca==.

	gen m_rei=1 if  postal_code == 08750
	replace m_rei = 0 if m_rei==.

	gen sj_desvern=1 if  postal_code == 08960
	replace sj_desvern = 0 if sj_desvern==.

	gen bad_valles=1 if  postal_code == 08214
	replace bad_valles = 0 if bad_valles==.

	gen corb_llobregat=1 if  postal_code == 08757
	replace corb_llobregat = 0 if corb_llobregat==.

	gen castellbisbal=1 if  postal_code == 08755
	replace castellbisbal = 0 if castellbisbal==.

	gen palleja=1 if  postal_code == 08753 | postal_code == 08780
	replace palleja = 0 if palleja==.

	gen montgat=1 if  postal_code == 08390
	replace montgat = 0 if montgat==.

	gen cervello=1 if  postal_code == 08758
	replace cervello = 0 if cervello==.

	gen sc_cervello=1 if  postal_code == 08690
	replace sc_cervello = 0 if sc_cervello==.

	gen tiana=1 if  postal_code == 08391
	replace tiana = 0 if tiana==.

	gen begues=1 if  postal_code == 08859
	replace begues = 0 if begues==.

	gen tor_llobregat=1 if  postal_code == 08629
	replace tor_llobregat = 0 if tor_llobregat==.

	gen papiol=1 if  postal_code == 08754
	replace papiol = 0 if papiol==.

	gen scli_llobregat=1 if  postal_code == 08849
	replace scli_llobregat = 0 if scli_llobregat==.

	gen palma_cervello=1 if  postal_code == 08756
	replace palma_cervello = 0 if palma_cervello==.


	gen metrop_barcelona= barcelona + 	hosp_llobregat + 	badalona + 	sc_gramenet + 	c_llobregat + 	sb_llobregat + 	sc_valles + 	p_llobregat + 	viladecans + 	castelldefels + 	c_valles + 	e_llobregat + 	gava + 	sf_llobregat + 	ripollet + 	sa_besos + 	montcada_reixac + 	sj_desti + 	b_valles + 	sv_horts + 	sa_barca + 	m_rei + 	sj_desvern + 	bad_valles + 	corb_llobregat + 	castellbisbal + 	palleja + 	montgat + 	cervello + 	sc_cervello + 	tiana + 	begues + 	tor_llobregat + 	papiol + 	scli_llobregat + 	palma_cervello

	drop if metrop_barcelona == 0

	*Now, we eliminate those fuel statons that do not provide prices for any part of the sample period (for reasos such as closure due to repair work or vacations)
	replace PN_barcelona = -999999999999 if PN_barcelona== . 
	egen mean_p= mean(PN_barcelona), by(i)
	drop if  mean_p<0
	sort t i
	by t: generate identifier=_n
	sort identifier t
	tsset identifier t
	drop i
	rename identifier i
	drop mean_p
	tsset i t	
